# Supplementary material for: Conserved exchange of paralog proteins during neuronal differentiation
Source: Life Sci Alliance. 2022 Mar 10;5(6):e202201397. doi: 10.26508/lsa.202201397 (PMC8917807; doi:10.26508/lsa.202201397)
Supplement: Supplementary file 7 [file LSA-2022-01397_TableS7.xlsx]

## Sheet: Summary
All Ratios
Paralog ratios differences during neuronal differentiation across different organism
	column names
	eggNOG.pair	reference eggNOG paralog pair
	p.x	paralog 1 (numerator)
	p.y	paralog 2 (denominator)
	species	species of reference for the comparison
	condition	neuronal differentiation time point were the difference was calculated
	ratio.diff	difference in paralog ratios in the specificed time-point
	pvalue	p value for the paralog ratio change
	comb.pval	the combined adjusted p value for the paralog ratio change across species
	shared.cond	number of condition in where the paralog ratio change is congruent
	shared.spec	number of species were the ratio change is congruent
Shared Paralogs
Paralog ratio changes shared between species
	column names
	eggNOG.pair	reference eggNOG paralog pair
	p.x	paralog 1 (numerator)
	p.y	paralog 2 (denominator)
	species	species of reference for the comparison
	condition	neuronal differentiation time point were the difference was calculated
	ratio.diff	difference in paralog ratios in the specificed time-point
	pvalue	p value for the paralog ratio change
	comb.pval	the combined adjusted p value for the paralog ratio change across species
	shared.cond	number of condition in where the paralog ratio change is congruent
	shared.spec	number of species were the ratio change is congruent
	avg	average ratio change between condition and species
	GO.x	GOTerm ID for paralog 1
	GO.y	GOTerm ID for paralog 2

## Sheet: All Ratios
eggNOG.pair	p.x	p.y	species	condition	ratio.diff	pvalue	comb.pval	shared.cond	shared.spec
490F0;48UWE	KRT18	INA	hsapiens	Neu/iPS	-16.7609	8.31608e-05	2.86885e-06	0	0
49ATR;49ATS	CRABP2	FABP7	hsapiens	NPC/iPS	-13.4543	5.93004e-05	0	0	0
490F0;493J8	KRT18	VIM	hsapiens	NPC/iPS	-13.2644	1.54825e-07	9.46174e-11	0	0
49ATR;49ATS	CRABP2	FABP7	hsapiens	Neu/iPS	-12.4527	5.55341e-05	0	0	0
4935H;48V25	PABPC1L	ELAVL3	drerio	Neur/Stem	-11.6872	0.00193443	0.00362009	0	0
490F0;48UWE	KRT18	INA	hsapiens	NPC/iPS	-11.5782	0.000468561	2.86885e-06	0	0
490F0;4974P	KRT18	NES	hsapiens	NPC/iPS	-11.4631	1.94256e-06	6.74265e-09	0	0
48ZJC;491R1	CNTN2	CNTN1	rnorvegicus	DIV14/DIV01	-10.9454	0.0707553	4.08464e-12	0	0
491BJ.1;491BJ.2	SLC12A7	SLC12A5	rnorvegicus	DIV14/DIV01	-10.8947	0.00218995	7.99061e-13	0	0
490QX;497Y0	CAD	CPS1	hsapiens	Neu/iPS	-10.745	4.25802e-05	1.99912e-05	2	1
490F0;495X7	KRT18	NEFL	hsapiens	Neu/iPS	-10.5393	0.00380697	0.000812259	0	0
48WVJ;48X97	TAGLN	TAGLN3	hsapiens	Neu/iPS	-10.3784	0.000294013	0.000320184	2	1
490F0;493H3	KRT18	NEFM	hsapiens	Neu/iPS	-10.1505	0.000685467	3.08746e-05	0	0
49511;48UWE	GFAP	INA	hsapiens	Neu/iPS	-10.1118	0.0162953	1.35672e-08	2	1
49ATR;49B08	CRABP2	FABP3	hsapiens	Neu/iPS	-10.0259	4.45327e-06	0	0	0
49AVT;49ATS	FABP5	FABP7	hsapiens	NPC/iPS	-9.67682	4.73817e-06	3.59629e-08	2	2
491TQ;48WMT	IGF2BP3	NOVA2	drerio	Neur/Stem	-9.6648	0.00103287	6.75777e-14	0	0
496KT;48X97	CNN2	TAGLN3	hsapiens	Neu/iPS	-9.59186	0.000689715	8.80766e-05	0	0
490F0;493J8	KRT18	VIM	hsapiens	Neu/iPS	-9.5424	7.66512e-07	9.46174e-11	0	0
49ATR;49AZM	CRABP2	RBP1	hsapiens	Neu/iPS	-9.47458	8.40565e-05	6.33117e-08	0	0
490F0;493H3	KRT18	NEFM	hsapiens	NPC/iPS	-9.42888	0.000957147	3.08746e-05	0	0
49B08;49ATS	FABP3	FABP7	hsapiens	NPC/iPS	-9.37186	1.03011e-05	1.86028e-13	3	2
48XAT;48WMT	FUBP3	NOVA1	hsapiens	Neu/iPS	-9.30421	0.000169167	8.27829e-06	0	0
498TR;49ATS	CRABP1	FABP7	hsapiens	NPC/iPS	-9.27431	6.54315e-05	3.58844e-10	1	1
490DH.2;490DH.1	EEF1A1	EEF1A2	hsapiens	Neu/iPS	-9.20534	0.0148632	2.93013e-08	0	0
49511;493J8	GFAP	VIM	hsapiens	NPC/iPS	-9.1399	0.00190364	0	4	2
49AVT;49ATS	FABP5	FABP7	hsapiens	Neu/iPS	-9.13339	6.60539e-06	3.59629e-08	2	2
48XYA;48W15	OAT	ABAT	hsapiens	NPC/iPS	-9.01971	1.67637e-06	6.81157e-12	0	0
490F0;48WRT	KRT18	LMNB1	hsapiens	NPC/iPS	-8.95062	6.36348e-05	7.22368e-07	0	0
490QX;497Y0	CAD	CPS1	hsapiens	NPC/iPS	-8.91267	0.000222734	1.99912e-05	2	1
48X1J;494W3	MYH9	MYH3	hsapiens	Neu/iPS	-8.72634	0.000309722	0.00481924	1	1
4969J;48X97	TAGLN2	TAGLN3	hsapiens	Neu/iPS	-8.68093	0.00034584	2.92765e-11	0	0
48WRT;48UWE	LMNB1	INA	hsapiens	Neu/iPS	-8.64649	1.91149e-05	1.04788e-12	0	0
493JA;48UWE	LMNA	INA	hsapiens	Neu/iPS	-8.63958	9.58533e-05	2.45876e-06	2	1
493MF;48UWE	LMNB2	INA	hsapiens	Neu/iPS	-8.53899	3.23789e-05	1.15912e-10	0	0
4954D;48X97	CNN3	TAGLN3	hsapiens	Neu/iPS	-8.4663	0.00137889	2.07403e-05	3	2
491TQ;48WMT	IGF2BP3	NOVA1	hsapiens	Neu/iPS	-8.38527	5.53336e-05	6.75777e-14	0	0
4974P;48UWE	NES	INA	hsapiens	Neu/iPS	-8.37106	0.000141024	3.5127e-13	0	0
48XYA;48W15	OAT	ABAT	hsapiens	Neu/iPS	-8.35426	2.61133e-06	6.81157e-12	0	0
48ZJC;491R1	CNTN2	CNTN1	rnorvegicus	DIV5/DIV01	-8.34972	0.0826643	4.08464e-12	0	0
49204;491T7	FLNA	UTRN	drerio	Neur/Stem	-8.34519	0.305812	0.319945	0	0
491TQ;48WMT	IGF2BP1	NOVA1	hsapiens	Neu/iPS	-8.24869	0.000229158	6.75777e-14	0	0
48WI9;491T7	MICAL1	UTRN	drerio	Neur/Stem	-8.11632	0.304545	0.354324	0	0
490F0;493MF	KRT18	LMNB2	hsapiens	Neu/iPS	-8.09715	4.04302e-05	2.04744e-07	0	0
496VZ;491R1	DCC	CNTN1	rnorvegicus	DIV14/DIV01	-8.09669	0.00520178	8.30314e-08	1	1
48XAT;48WMT	FUBP3	NOVA2	drerio	Neur/Stem	-8.08022	0.00388429	8.27829e-06	0	0
48XGG;48V25	SF3B4	ELAVL3	drerio	Neur/Stem	-8.04319	0.0604568	9.93945e-09	0	0
490F0;493MF	KRT18	LMNB2	hsapiens	NPC/iPS	-8.04157	4.17803e-05	2.04744e-07	0	0
48XWE;490DH	EIF2S3	EEF1A2	hsapiens	Neu/iPS	-8.02344	0.00775726	0.00900442	2	1
490F0;48WRT	KRT18	LMNB1	hsapiens	Neu/iPS	-7.84661	0.00011865	7.22368e-07	0	0
490F0;495X7	KRT18	NEFL	hsapiens	NPC/iPS	-7.83713	0.00861891	0.000812259	0	0
496MP;491DX	L1CAM	NCAM1	hsapiens	Neu/iPS	-7.78492	0.000981239	0.000353171	2	2
48X5N;48WMT	PCBP3	NOVA2	drerio	Neur/Stem	-7.77487	0.00238943	1.62445e-07	1	1
49ATR;49AZM	CRABP2	RBP1	hsapiens	NPC/iPS	-7.75436	0.000226134	6.33117e-08	0	0
48W31;48WMT	PCBP2	NOVA2	drerio	Neur/Stem	-7.74819	0.00409996	9.84491e-09	0	0
490F0;493JA	KRT18	LMNA	hsapiens	NPC/iPS	-7.73304	0.000170031	2.52805e-06	0	0
492GI;48WMT	KHSRP	NOVA1	hsapiens	Neu/iPS	-7.65893	0.000186453	3.07522e-08	0	0
48Z65;48X2V	LIN28A	YBX1	hsapiens	NPC/iPS	-7.63784	0.000184036	0.000208667	1	1
48VEC;491R1	ROBO1	CNTN1	rnorvegicus	DIV14/DIV01	-7.62847	0.00404497	5.2577e-08	1	1
490F0;4974P	KRT18	NES	hsapiens	Neu/iPS	-7.60319	1.40913e-05	6.74265e-09	0	0
48XQC;48Z8Y	TOP2A	TOP2B	drerio	Neur/Stem	-7.58492	0.000216879	1.60883e-12	0	0
48VI2;48WMT	FUBP1	NOVA1	hsapiens	Neu/iPS	-7.56944	0.000129518	8.98771e-10	0	0
49KZT;48WMT	PCBP1	NOVA1	hsapiens	Neu/iPS	-7.56276	0.000228292	1.00093e-08	0	0
49ATR;49B08	CRABP2	FABP3	mmusculus	DIV10/DIV0	-7.55436	4.99202e-08	0	0	0
48XIH;48VXQ	CPNE1	CPNE8	rnorvegicus	DIV14/DIV01	-7.51813	0.0878008	3.91272e-09	0	0
48XIH;48VXQ	CPNE1	CPNE5	rnorvegicus	DIV14/DIV01	-7.51813	0.0878008	3.91272e-09	0	0
49NDW;48VXQ	RBM12	CPNE8	rnorvegicus	DIV14/DIV01	-7.51813	0.0878008	0.12171	0	0
490F0;493JA	KRT18	LMNA	hsapiens	Neu/iPS	-7.492	0.000197215	2.52805e-06	0	0
4913X;48Y6E	CLIC1	GDAP1	rnorvegicus	DIV14/DIV01	-7.44835	0.0187456	0	0	0
4962I;4904U	EHD4	EHD3	rnorvegicus	DIV14/DIV01	-7.38875	0.0285794	4.86373e-10	0	0
48ZJC;48V9K	CNTN2	NCAM2	rnorvegicus	DIV14/DIV01	-7.38558	0.222081	4.01565e-11	0	0
48ZKY;492BF	CACNB2	CACNB4	rnorvegicus	DIV14/DIV01	-7.37915	0.186186	0.430962	0	0
48ZKY;495WS	CACNB2	CACNB1	rnorvegicus	DIV14/DIV01	-7.37915	0.186186	0.430962	0	0
48Y8R;48XS6	ANXA3	ANXA1	hsapiens	NPC/iPS	-7.33014	0.000680017	3.28456e-11	0	0
4935H;48ZRU	PABPC1L	SYNCRIP	drerio	Neur/Stem	-7.3202	6.86179e-05	0.000176444	0	0
492IQ;48WMT	HNRNPK	NOVA1	hsapiens	Neu/iPS	-7.22331	0.000510744	3.25125e-09	0	0
49MSR;491DX	MXRA5	NCAM1	hsapiens	Neu/iPS	-7.21412	4.42122e-06	7.84888e-06	1	1
4969J;48X97	TAGLN2	TAGLN3	hsapiens	NPC/iPS	-7.21038	0.000921685	2.92765e-11	0	0
49ATR;498TR	CRABP2	CRABP1	hsapiens	Neu/iPS	-7.19109	1.57213e-06	2.33437e-12	0	0
492TB;494DI	SCFD1	STXBP1	hsapiens	Neu/iPS	-7.17512	2.11503e-05	1.96733e-12	1	1
48W31;48WMT	PCBP2	NOVA1	hsapiens	Neu/iPS	-7.09589	0.000397024	9.84491e-09	0	0
49468;497VC	KIF2C	KIF5C	hsapiens	Neu/iPS	-7.07491	6.89921e-05	1.65015e-13	0	0
49AZM;49B08	RBP1	FABP3	mmusculus	DIV10/DIV0	-7.0674	1.09759e-08	2.76368e-11	1	1
493J8;48UWE	VIM	INA	hsapiens	Neu/iPS	-7.058	0.000305465	1.27796e-11	1	1
48ZC7;491R1	ROBO2	CNTN1	rnorvegicus	DIV14/DIV01	-7.04715	0.000384399	1.63197e-07	0	0
496KT;48X97	CNN2	TAGLN3	hsapiens	NPC/iPS	-7.03344	0.00329712	8.80766e-05	0	0
492GI;48WMT	KHSRP	NOVA2	drerio	Neur/Stem	-7.0009	0.00164481	3.07522e-08	0	0
49AZM;49ATS	RBP1	FABP7	hsapiens	NPC/iPS	-6.9787	5.79845e-05	2.28075e-12	0	0
48YH8;497G7	DPYSL3	DPYSL5	hsapiens	NPC/iPS	-6.97516	3.69522e-07	2.20621e-07	0	0
491BJ;48Z36	SLC12A7	SLC12A6	rnorvegicus	DIV14/DIV01	-6.9617	0.091767	0.000940987	2	1
495JY;494W3	MYO1B	MYH3	hsapiens	Neu/iPS	-6.95685	0.000609031	0.00649373	1	1
491TQ;48X5N	IGF2BP1	PCBP3	rnorvegicus	DIV14/DIV01	-6.9392	0.0558629	1.25279e-09	1	1
48ZMF;490DH	EEF2	EEF1A2	hsapiens	Neu/iPS	-6.93604	0.0159242	0.0103191	1	1
4937I;4904U	EPS15L1	EHD3	rnorvegicus	DIV14/DIV01	-6.93516	0.0522244	1.5276e-10	0	0
48VCS;48WMT	IGF2BP2	NOVA1	hsapiens	Neu/iPS	-6.92564	0.000399536	5.85157e-12	0	0
494GG;48X8W	RTN3	RTN1	hsapiens	Neu/iPS	-6.85554	0.00312757	0.218223	1	1
492PI;4949M	DNMT3B	DNMT3A	hsapiens	NPC/iPS	-6.84704	0.00150421	0.000294781	0	0
48VXB;48YNG	CHM	GDI1	drerio	Neur/Stem	-6.8042	0.0118074	0.507795	3	2
48WXF;48USU	ALDH1B1	ALDH1A1	hsapiens	Neu/iPS	-6.8029	0.00452577	0.0267595	3	2
48X1J;494W3	MYH10	MYH3	hsapiens	Neu/iPS	-6.75446	0.000734037	0.00481924	1	1
49511;4974P	GFAP	NES	hsapiens	NPC/iPS	-6.7336	0.00164564	0	4	2
496J0;48V25	RBM34	ELAVL3	drerio	Neur/Stem	-6.71577	0.00518654	7.00382e-05	0	0
48Y0R;48UZ1	VCAN	BCAN	rnorvegicus	DIV14/DIV01	-6.71232	0.060215	0.111356	0	0
48VI2;48WMT	FUBP1	NOVA2	drerio	Neur/Stem	-6.7023	0.00430425	8.98771e-10	0	0
4935H;48XCK	PABPC1L	RBM45	drerio	Neur/Stem	-6.66719	7.76417e-05	0.000197008	0	0
48YBS;490R1	IVNS1ABP	KBTBD11	rnorvegicus	DIV14/DIV01	-6.63975	0.00969437	0.0122313	0	0
48YH8;48XF5	DPYSL3	DPYSL4	hsapiens	NPC/iPS	-6.63754	3.24376e-06	9.58873e-14	2	1
494RF;48VXQ	CPNE3	CPNE5	rnorvegicus	DIV14/DIV01	-6.61933	0.0944647	2.36799e-10	0	0
494RF;48VXQ	CPNE3	CPNE8	rnorvegicus	DIV14/DIV01	-6.61933	0.0944647	2.36799e-10	0	0
4966R;491T7	ACTN4	UTRN	drerio	Neur/Stem	-6.57935	0.373504	0.70273	1	1
48VA4;496MT	ACTN1	MACF1	hsapiens	Neu/iPS	-6.5525	6.93008e-07	4.3004e-13	0	0
48YYC;48UU4	PPM1H	PDP2	rnorvegicus	DIV5/DIV01	-6.52608	0.0952378	0.235933	1	1
48WZN;494DI	VPS45	STXBP1	hsapiens	Neu/iPS	-6.51321	0.023294	2.19164e-05	1	1
48YNG.1;48YNG.2	GDI2	GDI1	drerio	Neur/Stem	-6.51142	0.00613304	1.69781e-12	0	0
49442;493EA	TRIO	MCF2L	hsapiens	NPC/iPS	-6.50377	0.0144264	0.0259252	1	1
492IQ;48WMT	HNRNPK	NOVA2	drerio	Neur/Stem	-6.47072	0.00141604	3.25125e-09	0	0
497MY;492KZ	SET	PRKCA	rnorvegicus	DIV14/DIV01	-6.46819	0.0263438	0.0956819	0	0
4935H;490G0	PABPC1L	TARDBP	drerio	Neur/Stem	-6.43	0.00075005	0.00152618	0	0
491GQ;490DH	EIF5B	EEF1A2	hsapiens	Neu/iPS	-6.41316	0.0188896	0.0105466	0	0
49468;496WE	KIF2C	KIF3B	hsapiens	Neu/iPS	-6.37983	0.0239699	4.63577e-10	0	0
48ZU2;48V25	HNRNPR	ELAVL3	drerio	Neur/Stem	-6.37977	0.00038206	0.00110154	0	0
49468;48WES	KIF2C	KIF21A	hsapiens	Neu/iPS	-6.35131	0.00202364	3.0218e-10	0	0
49AVT;49B08	FABP5	FABP3	hsapiens	Neu/iPS	-6.33944	1.49262e-06	3.06895e-11	0	0
496NK;48ZXW	GSTP1	GSTM3	hsapiens	Neu/iPS	-6.32884	0.00166146	0.000301324	2	1
496JK;492KZ	PKN1	PRKCA	rnorvegicus	DIV14/DIV01	-6.32431	0.058831	5.37463e-06	0	0
498TR;49B08	CRABP1	FABP3	mmusculus	DIV10/DIV0	-6.31432	2.60981e-07	1.55158e-08	1	1
490G0;48V25	TARDBP	ELAVL3	drerio	Neur/Stem	-6.30174	0.0288512	2.66943e-09	0	0
4966I;48XGW	LLGL1	STXBP5	rnorvegicus	DIV14/DIV01	-6.28117	0.0173817	9.42512e-09	0	0
495X7;48UWE	NEFL	INA	hsapiens	Neu/iPS	-6.26763	9.91302e-05	3.94203e-14	2	1
48WXF;48YRP	ALDH1B1	ALDH5A1	hsapiens	Neu/iPS	-6.26656	0.00238386	6.5553e-07	2	1
492Z8;496MT	FLNB	MACF1	hsapiens	Neu/iPS	-6.25828	0.000178362	0	0	0
48VA4;497W9	ACTN1	SPTBN2	hsapiens	Neu/iPS	-6.23872	0.00368053	0.00908674	0	0
492Z8;497W9	FLNB	SPTBN2	hsapiens	Neu/iPS	-6.22653	0.0086352	0.000812316	0	0
48X97;48WVJ	TAGLN3	TAGLN	rnorvegicus	DIV14/DIV01	-6.22412	0.19437	0.000320184	2	1
48UWB;4904U	ITSN1	EHD3	rnorvegicus	DIV14/DIV01	-6.20857	0.0421473	2.60997e-07	0	0
492V5;48W9V	ATP2C1	ATP2A1	drerio	Neur/Stem	-6.1648	0.0504385	0.00398066	3	2
492V5;498E8	ATP2C1	ATP2A1	drerio	Neur/Stem	-6.1648	0.0504385	0.0700392	0	0
49468;48W0S	KIF2C	KIF21B	hsapiens	Neu/iPS	-6.16094	0.00467472	1.44096e-11	0	0
492KX;48YQM	MYH6	MYO5A	rnorvegicus	DIV14/DIV01	-6.12514	0.00677342	0.0012012	0	0
48XDG;48YMR	DIAPH3	FNBP4	drerio	Neur/Stem	-6.11034	0.00619107	0.0103903	0	0
48VYX;48VUP	TUBB4B	TUBA4A	rnorvegicus	DIV14/DIV01	-6.09145	0.000825515	0.0287627	2	2
48Y5E;4948E	ARHGAP32	ARHGAP31	rnorvegicus	DIV14/DIV01	-6.08014	0.546891	0.72628	0	0
4954D;48WVJ	CNN3	TAGLN	rnorvegicus	DIV14/DIV01	-6.07411	0.167184	0.0015429	2	1
493G6;4937Y	GABRG1	GABRA2	rnorvegicus	DIV14/DIV01	-6.06607	0.308731	0.619591	0	0
496JI;4937Y	GABRG2	GABRA2	rnorvegicus	DIV14/DIV01	-6.06607	0.308731	0.619591	0	0
49NDW;48ZYI	RBM12	CPNE2	rnorvegicus	DIV14/DIV01	-6.06591	0.00856857	0.015588	0	0
49NDW;48VXQ	RBM12	CPNE5	rnorvegicus	DIV14/DIV01	-6.06069	0.099373	0.12171	0	0
496Z7;4904U	EHD1	EHD3	rnorvegicus	DIV14/DIV01	-6.03403	0.0255443	1.95825e-09	0	0
48YJ6;48X1N	PALMD	PALM2	rnorvegicus	DIV14/DIV01	-6.02993	0.0147976	0.00675723	0	0
48XCK;48V25	RBM45	ELAVL3	drerio	Neur/Stem	-6.02858	0.0269232	8.11162e-05	0	0
49382;49NPZ	CBX2	NPTXR	mmusculus	DIV10/DIV0	-6.02145	1.46831e-11	0	0	0
48XPR;494HU	PTPN12	PTPRZ1	rnorvegicus	DIV14/DIV01	-6.01861	0.0166921	1.81148e-11	0	0
48V1V;49309	PRKAR1A	PRKAR2B	hsapiens	Neu/iPS	-6.01217	4.87032e-05	0.000236851	0	0
495IG;48Z5M	RGS10	RGS7	mmusculus	DIV10/DIV0	-5.99685	1.26885e-08	4.97507e-08	0	0
48Z57;490NI	RHEB	DIRAS2	rnorvegicus	DIV14/DIV01	-5.98937	0.0179212	5.26172e-08	0	0
48WVJ;48X97	TAGLN	TAGLN3	hsapiens	NPC/iPS	-5.98529	0.00481981	0.000320184	2	1
49AVT;49AZM	FABP5	RBP1	hsapiens	Neu/iPS	-5.96308	5.71134e-05	1.80262e-12	4	2
48W1P;491R1	NFASC	CNTN1	rnorvegicus	DIV14/DIV01	-5.96225	0.00440645	0.000186102	1	1
48ZGH;48YYC	ILKAP	PPM1H	rnorvegicus	DIV14/DIV01	-5.93681	0.103696	2.28416e-11	0	0
48USU;48YRP	ALDH1A1	ALDH5A1	rnorvegicus	DIV14/DIV01	-5.93382	0.0265832	0.0145237	0	0
492X7;490CQ	EFNB1	EFNB3	rnorvegicus	DIV14/DIV01	-5.89805	0.0512532	2.78677e-06	0	0
494X3;48Y1P	CYFIP1	CYFIP2	drerio	Neur/Stem	-5.8968	0.000933897	6.04694e-09	0	0
48VA4;48VZK	ACTN1	SPTAN1	hsapiens	Neu/iPS	-5.87223	4.39167e-07	3.94203e-14	1	1
48VA4;48YP9	ACTN1	PLEC	hsapiens	Neu/iPS	-5.86332	0.000859653	5.82293e-08	0	0
490FZ;490DH	GSPT1	EEF1A2	hsapiens	Neu/iPS	-5.83716	0.00556164	0.0241775	3	2
490FZ;490DH	GSPT2	EEF1A2	hsapiens	Neu/iPS	-5.83716	0.00556164	0.0241775	3	2
48Z2N;4914A	LDHA	MDH2	hsapiens	NPC/iPS	-5.82887	0.0123784	1.99798e-09	0	0
490NT;494A2	DDX4	DDX21	drerio	Neur/Stem	-5.82054	0.00361685	0.00636541	0	0
49511;48UWE	GFAP	INA	hsapiens	NPC/iPS	-5.81194	0.0646088	1.35672e-08	2	1
492PI;4949M	DNMT3B	DNMT3A	hsapiens	Neu/iPS	-5.78415	0.00643165	0.000294781	0	0
48X78;48W9V	ATP13A1	ATP2A1	drerio	Neur/Stem	-5.7805	0.0416671	0.234751	3	2
48X78;498E8	ATP13A1	ATP2A1	drerio	Neur/Stem	-5.7805	0.0416671	0.0588138	0	0
495K4;48XMT	CORO2B	CORO1A	hsapiens	Neu/iPS	-5.77882	1.30048e-05	1.35672e-08	1	1
49487;490DH	EFTUD2	EEF1A2	hsapiens	Neu/iPS	-5.76654	0.0281475	0.00169717	2	1
490CD;494A2	DDX43	DDX21	drerio	Neur/Stem	-5.75201	4.38161e-05	0.000117357	0	0
490E0;492FI	USP38	USP8	rnorvegicus	DIV14/DIV01	-5.74282	0.466653	0.179682	3	2
491DX;491R1	NCAM1	CNTN1	rnorvegicus	DIV14/DIV01	-5.73084	0.000279873	4.61365e-07	1	1
48X9P;48UU4	PDP1	PDP2	rnorvegicus	DIV5/DIV01	-5.72237	0.233581	0.433981	0	0
4908H;48W3M	NEK8	NEK7	drerio	Neur/Stem	-5.71924	0.0666076	0.0902045	0	0
49468;48WUH	KIF2C	KIF2A	hsapiens	Neu/iPS	-5.71713	0.00308623	1.50863e-12	0	0
49468;493X6	KIF2C	KIF5B	hsapiens	Neu/iPS	-5.70412	0.000108313	3.02169e-12	0	0
490E0;492YW	USP38	USP5	rnorvegicus	DIV14/DIV01	-5.6835	0.397353	0.12171	2	1
48VYX;48VUP	TUBB2B	TUBA4A	rnorvegicus	DIV14/DIV01	-5.6786	0.00113763	0.0287627	2	2
48Y8R;48XIZ	ANXA3	ANXA2	hsapiens	NPC/iPS	-5.67285	9.24159e-05	4.64734e-11	0	0
48WZV;490DH	GTPBP1	EEF1A2	hsapiens	Neu/iPS	-5.67104	0.0265435	0.0133007	2	2
49E5M;48VUP	TUBB6	TUBA4A	rnorvegicus	DIV14/DIV01	-5.6601	0.0609693	0.0390225	1	1
4901E;48VUP	TUBA1A	TUBA4A	rnorvegicus	DIV14/DIV01	-5.64905	0.00110223	0.000309047	1	1
490E0;48W7X	USP38	USP14	rnorvegicus	DIV14/DIV01	-5.64863	0.367071	0.0246277	2	1
490E0;48WYB	USP38	USP9X	rnorvegicus	DIV14/DIV01	-5.64837	0.369616	0.707918	2	1
48Y2C;48VF4	ACSL6	ACSL4	rnorvegicus	DIV5/DIV01	-5.64817	0.314562	0.00285676	0	0
494HG;48VUP	TUBB3	TUBA4A	rnorvegicus	DIV14/DIV01	-5.62887	0.00505926	7.76107e-05	1	1
49C97;49C9R	S100A11	S100A13	hsapiens	NPC/iPS	-5.62542	0.00605867	8.44563e-08	0	0
48Z9F;494W3	MYO18A	MYH3	hsapiens	Neu/iPS	-5.61811	0.0159639	0.0244743	0	0
48X37;48XJM	KPNA2	KPNA1	hsapiens	Neu/iPS	-5.61318	0.0166172	0.00223891	1	1
48X1J;48YQM	MYH9	MYO5A	hsapiens	Neu/iPS	-5.60812	0.00220566	8.69218e-08	1	1
493H3;48UWE	NEFM	INA	hsapiens	Neu/iPS	-5.60532	0.00111755	1.38082e-08	2	1
48VEC;491R1	ROBO1	CNTN1	rnorvegicus	DIV5/DIV01	-5.59742	0.00878268	5.2577e-08	1	1
4914M;491BJ	SLC12A2	SLC12A5	rnorvegicus	DIV14/DIV01	-5.5907	0.00510907	4.22544e-06	4	2
48V46;493NH	TARBP2	STAU1	drerio	Neur/Stem	-5.58817	0.00508567	0.0011247	4	3
48UTP;48USU	ALDH7A1	ALDH1A1	hsapiens	Neu/iPS	-5.58656	0.00816014	0.0926735	2	1
48V3K;48ZJB	MCM5	MCM6	drerio	Neur/Stem	-5.58224	0.000331629	0.00377575	2	1
4901E;48VUP	TUBA1B	TUBA4A	rnorvegicus	DIV14/DIV01	-5.57855	0.00397812	0.000309047	1	1
492Z8;48VZK	FLNB	SPTAN1	hsapiens	Neu/iPS	-5.57801	0.000453431	0	0	0
492KX;48YQM	MYH6	MYO5A	rnorvegicus	DIV5/DIV01	-5.5756	0.00785065	0.0012012	0	0
48Y5E;4948E	ARHGAP32	ARHGAP31	rnorvegicus	DIV5/DIV01	-5.57161	0.578541	0.72628	0	0
492Z8;48YP9	FLNB	PLEC	hsapiens	Neu/iPS	-5.56911	0.00194923	2.26457e-13	0	0
492Z8;490EN	FLNB	DTNA	mmusculus	DIV10/DIV0	-5.55959	2.8483e-07	8.64266e-10	0	0
48VA4;497HC	ACTN1	SPTBN1	hsapiens	Neu/iPS	-5.55543	8.86162e-07	0	0	0
48ZKY;48X9Z	CACNB2	CACNB3	rnorvegicus	DIV14/DIV01	-5.55163	0.286493	0.634989	0	0
48Y8R;48XS6	ANXA3	ANXA1	hsapiens	Neu/iPS	-5.54673	0.00160784	3.28456e-11	0	0
495X0;49262	FARS2	FARSA	drerio	Neur/Stem	-5.54108	0.0922106	0.121053	0	0
490E0;4998Z	USP38	USP11	rnorvegicus	DIV14/DIV01	-5.53195	0.4475	0.000296123	2	1
48ZC9;48Z5M	RGS12	RGS7	mmusculus	DIV10/DIV0	-5.52211	1.72485e-08	2.07123e-09	0	0
494HT;495Z8	PHGDH	CTBP1	hsapiens	Neu/iPS	-5.50984	3.33901e-05	3.94486e-08	1	1
492Z8;48VK2	FLNB	SPTBN4	rnorvegicus	DIV5/DIV01	-5.50573	0.258002	0.358294	0	0
48WG1;4904Y	KIF11	KIF15	drerio	Neur/Stem	-5.4754	0.00269542	0.00752474	2	1
490E0;490U8	USP38	USP24	rnorvegicus	DIV14/DIV01	-5.46901	0.339193	0.419005	2	1
495T4;48ZJB	MCM2	MCM6	drerio	Neur/Stem	-5.45028	0.00028301	0.0475736	2	1
48YJ6;48V02	PALMD	PALM3	rnorvegicus	DIV14/DIV01	-5.44447	0.0274148	4.65919e-10	0	0
495X7;493J8	NEFL	VIM	hsapiens	NPC/iPS	-5.43904	0.00152342	0	3	2
48ZJC;494D1	CNTN2	SDK2	rnorvegicus	DIV14/DIV01	-5.43882	0.224085	1.3225e-07	0	0
48WRT;493H3	LMNB1	NEFM	rnorvegicus	DIV14/DIV01	-5.43678	0.00792969	7.60905e-11	0	0
4906I;48ZJB	MCM4	MCM6	drerio	Neur/Stem	-5.43401	0.000159171	0.00348412	3	2
4977F;490CQ	EFNB2	EFNB3	rnorvegicus	DIV14/DIV01	-5.42704	0.0566268	0.000752559	2	1
48VA4;494I3	ACTN1	EPPK1	hsapiens	Neu/iPS	-5.42586	0.000238061	0.00881921	0	0
48ZJC;496MP	CNTN2	L1CAM	rnorvegicus	DIV14/DIV01	-5.41257	0.0146862	3.94203e-14	0	0
492Z8;497HC	FLNB	SPTBN1	rnorvegicus	DIV14/DIV01	-5.40507	0.00767556	0	0	0
48ZJC;494D1	CNTN2	SDK2	rnorvegicus	DIV5/DIV01	-5.40281	0.225922	1.3225e-07	0	0
48W9U;48YY9	AK4	AK1	hsapiens	Neu/iPS	-5.39948	0.00104534	1.92577e-07	1	1
49E5M;4901E	TUBB6	TUBA1A	hsapiens	Neu/iPS	-5.3915	0.000610767	0.201668	3	3
48YGS;493EA	ARHGEF7	MCF2L	hsapiens	NPC/iPS	-5.38987	0.0180551	1.68631e-05	0	0
4952E;48WD9	SIPA1L2	RAP1GAP	rnorvegicus	DIV14/DIV01	-5.38483	0.0482701	3.41956e-06	1	1
48W4Q;4968P	ANKRD22	PLA2G6	drerio	Neur/Stem	-5.37799	0.0105606	0.0168275	0	0
495R5;493IP	UGP2	UAP1	hsapiens	NPC/iPS	-5.37211	0.0468845	0.0144362	4	2
4946F;4901E	TUBG1	TUBA1A	hsapiens	Neu/iPS	-5.37133	0.00506339	6.82576e-05	2	2
4946F;4901E	TUBG2	TUBA1A	hsapiens	Neu/iPS	-5.37133	0.00506339	6.82576e-05	2	2
48VA4;48Z0R	ACTN1	SYNE2	hsapiens	Neu/iPS	-5.36536	0.000249022	1.7606e-07	1	1
48ZYJ;49762	TRIM25	TRIM33	drerio	Neur/Stem	-5.36103	0.00231266	0.00106386	2	1
498TR;49ATS	CRABP1	FABP7	hsapiens	Neu/iPS	-5.3566	0.00125507	3.58844e-10	1	1
48VB4;493XU	STX5	STX1A	rnorvegicus	DIV14/DIV01	-5.34199	0.00115865	0.00169552	0	0
49MAC;49NPZ	CBX3	NPTXR	mmusculus	DIV10/DIV0	-5.33489	4.64955e-10	1.04788e-12	0	0
48VN8;48Y8U	ARFGAP2	ADAP1	rnorvegicus	DIV14/DIV01	-5.33368	0.00231858	0.000452287	0	0
48W3F;48Y6E	CLIC4	GDAP1	hsapiens	Neu/iPS	-5.32749	1.01985e-06	0	0	0
48ZRC.2;48ZRC.1	PGM2	PGM2L1	rnorvegicus	DIV14/DIV01	-5.32294	0.00967168	6.79768e-10	0	0
48Z36;491BJ	SLC12A6	SLC12A5	rnorvegicus	DIV14/DIV01	-5.32023	0.107097	0.000940987	4	2
48ZCY;48V9Q	CAMKK2	CAMK2A	rnorvegicus	DIV14/DIV01	-5.30506	0.237725	1.9694e-06	1	1
48Z57;490NI	RHEB	DIRAS2	rnorvegicus	DIV5/DIV01	-5.30423	0.0239685	5.26172e-08	0	0
491BJ;4914M	SLC12A7	SLC12A2	rnorvegicus	DIV14/DIV01	-5.30399	0.00755523	4.22544e-06	4	2
492M6;48YYC	PPM1G	PPM1H	mmusculus	DIV10/DIV0	-5.28525	2.15629e-09	2.44917e-10	1	1
48VFX;48XS6	ANXA11	ANXA1	hsapiens	NPC/iPS	-5.28174	0.00609417	1.96334e-05	1	1
48Z2N;493KD	LDHA	LDHB	hsapiens	NPC/iPS	-5.28155	0.00805614	0.000661602	1	1
48WVH;494DI	STXBP2	STXBP1	mmusculus	DIV10/DIV0	-5.27938	2.18838e-08	1.31595e-10	0	0
490NT;48V85	DDX4	DDX47	drerio	Neur/Stem	-5.27041	2.13658e-05	6.1419e-05	0	0
48V2S;492KZ	PKN2	PRKCB	mmusculus	DIV10/DIV0	-5.26698	5.11131e-09	1.27547e-10	0	0
492Z8;497HC	FLNB	SPTBN1	hsapiens	Neu/iPS	-5.26121	0.000423888	0	0	0
48XP9;48WNW	PUF60	ELAVL2	hsapiens	Neu/iPS	-5.2601	0.00162197	4.34033e-07	1	1
48XP9;494BX	PUF60	ELAVL4	hsapiens	Neu/iPS	-5.2601	0.00162197	4.8566e-05	3	2
492B3;496XI	HSPA14	HSPA4L	hsapiens	Neu/iPS	-5.24883	0.0158038	0.000907447	1	1
498F4;493Q2	GNA13	GNAO1	hsapiens	Neu/iPS	-5.24221	0.000546885	1.66884e-07	0	0
493JA;493J8	LMNA	VIM	hsapiens	NPC/iPS	-5.23575	0.000101911	1.21293e-13	2	1
49AVP;494ZU	HBB	CYGB	rnorvegicus	DIV14/DIV01	-5.23054	0.290168	0.441531	0	0
492CW;492R6	PLS3	PLS1	hsapiens	NPC/iPS	-5.23019	0.00139367	0.00268768	0	0
496MP;491R1	L1CAM	CNTN1	rnorvegicus	DIV14/DIV01	-5.22383	0.0025365	3.16706e-06	2	1
49204;490EN	FLNA	DTNA	mmusculus	DIV10/DIV0	-5.21575	5.73316e-07	2.49156e-09	0	0
48WSB;491TN	KCTD15	KCTD16	mmusculus	DIV10/DIV0	-5.19856	6.50039e-10	2.83035e-12	0	0
496NK;49356	GSTP1	GSTA4	hsapiens	Neu/iPS	-5.18974	0.00969758	0.0155946	0	0
492Z8;4920G	FLNB	SYNE1	mmusculus	DIV10/DIV0	-5.18973	2.41674e-09	6.75777e-14	0	0
4935H;496J0	PABPC1L	RBM34	drerio	Neur/Stem	-5.18927	0.00605545	0.0101908	0	0
4967C;48ZJB	MCM7	MCM6	drerio	Neur/Stem	-5.18759	0.000533847	0.0250148	4	3
48YZ2;490DH	TUFM	EEF1A2	hsapiens	Neu/iPS	-5.17054	0.0260122	0.000198162	5	3
48X2X;48VDC	PFKL	PFKP	rnorvegicus	DIV14/DIV01	-5.16924	0.00385818	8.36503e-07	2	1
492FY;4903D	RGL2	RASGRF2	mmusculus	DIV10/DIV0	-5.16712	1.4746e-07	1.43573e-10	0	0
496WT;48X65	PTGR1	VAT1L	hsapiens	NPC/iPS	-5.16676	0.0387916	1.1818e-10	0	0
4946F;48VUP	TUBG1	TUBA4A	rnorvegicus	DIV14/DIV01	-5.16141	0.0879099	2.27441e-06	0	0
48Z9X;48Z94	UBR5	HECW2	mmusculus	DIV10/DIV0	-5.15946	1.25707e-08	1.49118e-11	0	0
48WGD;48WB6	INPP5F	SYNJ1	rnorvegicus	DIV14/DIV01	-5.15674	0.109034	2.17338e-07	0	0
48X6S;4903D	RALGPS2	RASGRF2	mmusculus	DIV10/DIV0	-5.15485	6.84606e-08	6.4147e-11	0	0
492Z8;494I3	FLNB	EPPK1	hsapiens	Neu/iPS	-5.13164	8.27028e-05	0.00010851	0	0
492VW;48YEJ	CPVL	CTSA	hsapiens	NPC/iPS	-5.12134	0.00736831	0.0367988	1	1
48W3I;48V9Q	DCLK2	CAMK2A	rnorvegicus	DIV14/DIV01	-5.11589	0.0699508	2.788e-10	0	0
495EB;494S6	NAP1L1	NAP1L5	hsapiens	Neu/iPS	-5.11575	0.00289582	0.00521183	0	0
4935H;48ZU2	PABPC1L	HNRNPR	drerio	Neur/Stem	-5.10443	0.000195645	0.000455273	0	0
49799;48Z0T	RUFY1	RUFY3	drerio	Neur/Stem	-5.09016	0.000100293	3.06861e-07	2	1
48X27;48USU	ALDH4A1	ALDH1A1	hsapiens	Neu/iPS	-5.0811	0.0194555	0.0758409	0	0
494RF;48ZYI	CPNE3	CPNE2	rnorvegicus	DIV14/DIV01	-5.07749	0.120137	5.40689e-11	0	0
492Z8;497HC	FLNB	SPTBN1	mmusculus	DIV10/DIV0	-5.07601	2.21113e-09	0	0	0
48XAT;48WMT	FUBP3	NOVA2	hsapiens	Neu/iPS	-5.07246	5.54066e-05	8.27829e-06	0	0
492Z8;48Z0R	FLNB	SYNE2	hsapiens	Neu/iPS	-5.07114	6.57612e-05	1.85186e-08	0	0
48X4G;490JR	EOMES	MGA	mmusculus	DIV10/DIV0	-5.05997	2.08192e-07	6.62491e-10	0	0
48V1P.2;48V1P.1	ENO1	ENO2	hsapiens	Neu/iPS	-5.05964	6.17008e-07	0	0	0
493MF;493J8	LMNB2	VIM	hsapiens	NPC/iPS	-5.05393	7.39958e-06	1.81018e-06	1	1
491BW;492W7	RPS6KA1	RPS6KA3	rnorvegicus	DIV14/DIV01	-5.05185	0.371017	1.36127e-06	2	1
4946M;48XPT	ACTL6A	ACTR3B	mmusculus	DIV10/DIV0	-5.04864	2.28941e-07	4.60065e-10	2	2
497MY;492KZ	SET	PRKCB	rnorvegicus	DIV14/DIV01	-5.0413	0.085996	0.0956819	0	0
492WZ;492AC	SLC38A10	SLC32A1	rnorvegicus	DIV14/DIV01	-5.03988	0.113909	1.03211e-05	2	2
48UTP;48YRP	ALDH7A1	ALDH5A1	hsapiens	Neu/iPS	-5.03662	0.0026552	1.12115e-10	0	0
48XFK;490EN	FLNC	DTNA	mmusculus	DIV10/DIV0	-5.03398	7.49808e-07	7.8044e-09	0	0
48VA4;48V1X	ACTN1	DSP	hsapiens	Neu/iPS	-5.03263	0.00016947	6.91456e-05	1	1
48WI9;490EN	MICAL1	DTNA	mmusculus	DIV10/DIV0	-5.0308	1.60277e-06	2.63932e-08	0	0
48Z6E;48Y63	ADD2	ADD3	rnorvegicus	DIV14/DIV01	-5.02119	0.0128782	3.44561e-06	1	1
48Z0R;490EN	SYNE2	DTNA	mmusculus	DIV10/DIV0	-5.01957	1.63763e-06	7.41196e-08	0	0
4913X;48Z9M	CLIC1	GSTZ1	rnorvegicus	DIV14/DIV01	-5.01541	0.0890569	5.8526e-11	0	0
497MY;494S6	SET	NAP1L5	hsapiens	Neu/iPS	-5.01251	0.000116483	0.000283996	0	0
493ZY;48YSI	DPYD	DHODH	rnorvegicus	DIV14/DIV01	-5.00315	0.0447742	0.111678	0	0
4913X;48YFN	CLIC1	GDAP1L1	rnorvegicus	DIV14/DIV01	-4.9944	0.0113312	4.17392e-13	0	0
490ZP;48YMR	FHOD1	FNBP4	drerio	Neur/Stem	-4.99162	0.0206772	0.031002	0	0
497P7;48USU	ALDH3A2	ALDH1A1	hsapiens	Neu/iPS	-4.99148	0.0725171	0.15769	3	2
49451;48WR1	SLC25A24	SLC25A4	hsapiens	Neu/iPS	-4.97836	0.0205378	0.00498816	2	1
48ZJC;48V9K	CNTN2	NCAM2	rnorvegicus	DIV5/DIV01	-4.97756	0.345957	4.01565e-11	0	0
491TR;49780	PLCL1	PLCL2	rnorvegicus	DIV5/DIV01	-4.97717	0.266877	0.0143459	0	0
492PN;48Z5M	AXIN1	RGS7	mmusculus	DIV10/DIV0	-4.97669	1.91629e-07	1.99909e-06	0	0
48ZGH;48YYC	ILKAP	PPM1H	mmusculus	DIV10/DIV0	-4.97265	1.08128e-09	2.28416e-11	0	0
490Y7;4953S	ECH1	CDYL	drerio	Neur/Stem	-4.96787	0.0383787	0.054599	0	0
48WGD;48WB6	INPP5F	SYNJ1	rnorvegicus	DIV5/DIV01	-4.96568	0.111424	2.17338e-07	0	0
492UU;48XK4	MAPT	MAP2	hsapiens	NPC/iPS	-4.96246	0.0302574	2.56211e-06	3	2
490E0;48VI0	USP38	USP15	rnorvegicus	DIV14/DIV01	-4.9622	0.370464	0.9522	1	1
48ZUK;48VAJ	TBC1D14	SGSM2	rnorvegicus	DIV14/DIV01	-4.95681	0.111539	0.12345	0	0
49AZM;49ATS	RBP1	FABP7	rnorvegicus	DIV14/DIV01	-4.95299	0.0189009	2.28075e-12	0	0
48XGG;48WNW	SF3B4	ELAVL2	hsapiens	Neu/iPS	-4.94361	0.0051912	0.0214396	2	2
48XGG;494BX	SF3B4	ELAVL4	hsapiens	Neu/iPS	-4.94361	0.0051912	0.00194534	4	3
496GM;492KZ	PRKCI	PRKCA	rnorvegicus	DIV14/DIV01	-4.93863	0.0104704	1.28443e-08	0	0
494SK;48WB8	TRIM28	TRIM2	hsapiens	Neu/iPS	-4.93818	0.00155963	5.34655e-11	0	0
496MP;491R1	L1CAM	CNTN1	rnorvegicus	DIV5/DIV01	-4.93789	0.00292588	3.16706e-06	2	1
48VGV;48XCX	ALDH16A1	ALDH1L1	mmusculus	DIV10/DIV0	-4.93131	1.30386e-09	3.75798e-12	0	0
49263;48USU	ALDH6A1	ALDH1A1	hsapiens	Neu/iPS	-4.93017	0.009995	0.0633764	3	2
490CD;48V85	DDX43	DDX47	drerio	Neur/Stem	-4.93014	0.00724551	0.0119609	0	0
49E5M;494HG	TUBB6	TUBB3	hsapiens	Neu/iPS	-4.92123	0.000141071	0.00975161	1	1
492QR;4949E	SNX6	SNX30	rnorvegicus	DIV14/DIV01	-4.91998	0.0257181	5.46294e-08	1	1
49204;494I3	FLNA	EPPK1	drerio	Neur/Stem	-4.91682	0.0456125	6.91649e-05	1	1
492V5;495XQ	ATP2C1	ATP2B2	rnorvegicus	DIV14/DIV01	-4.90967	0.000766835	3.75265e-05	0	0
48Z2S;49726	TTF2	EP400	drerio	Neur/Stem	-4.90526	0.00560585	0.0094919	0	0
4969Y;48Z10	FHL1	CRIP2	hsapiens	Neu/iPS	-4.90464	0.000780808	8.85736e-10	1	1
496H1;49762	TRIM36	TRIM33	drerio	Neur/Stem	-4.90356	0.0156921	0.018195	1	1
492Z8;491T7	FLNB	UTRN	hsapiens	NPC/iPS	-4.9032	0.101053	0.166949	0	0
496UX;48X34	PPIL4	PPIL3	rnorvegicus	DIV14/DIV01	-4.90285	0.201195	2.91167e-05	1	1
492Z8;48YP9	FLNB	PLEC	hsapiens	NPC/iPS	-4.89833	0.00386895	2.26457e-13	0	0
48X37;48ZHH	KPNA2	KPNA6	hsapiens	Neu/iPS	-4.89668	0.000172933	1.88716e-07	1	1
496ED;48WN2	SLC6A11	SLC6A1	rnorvegicus	DIV5/DIV01	-4.89435	0.15448	0.103791	1	1
494A2;495VN	DDX21	DDX23	hsapiens	Neu/iPS	-4.8846	3.10659e-05	4.2396e-06	1	1
48V4P;48V89	KATNAL2	VPS4B	hsapiens	NPC/iPS	-4.88444	0.0620696	0.195587	1	1
48ZCY;4923Y	CAMKK2	CAMKV	rnorvegicus	DIV14/DIV01	-4.88314	0.110524	7.93384e-07	0	0
48WRT;49511	LMNB1	GFAP	mmusculus	DIV10/DIV0	-4.88146	1.55381e-09	4.76711e-13	2	1
48YW6;491P0	SLC2A1	SLC2A3	mmusculus	DIV10/DIV0	-4.86822	1.96572e-07	9.0569e-11	2	1
4903F;48WQS	ADSL	ASL	hsapiens	Neu/iPS	-4.86558	0.00382661	0.000110972	5	3
48WRT;49511	LMNB1	GFAP	rnorvegicus	DIV14/DIV01	-4.86435	0.0134253	4.76711e-13	2	1
48X9P;48YYC	PDP1	PPM1H	rnorvegicus	DIV14/DIV01	-4.86353	0.114493	1.41382e-07	0	0
492Y7;4901E	TUBAL3	TUBA1A	hsapiens	Neu/iPS	-4.86336	0.0316079	0.331688	1	1
49M19;4949E	SNX12	SNX30	rnorvegicus	DIV14/DIV01	-4.84793	0.00543346	0.0184439	1	1
49204;4920G	FLNA	SYNE1	mmusculus	DIV10/DIV0	-4.8459	2.48363e-09	1.12209e-11	1	1
494RF;48VXQ	CPNE3	CPNE8	mmusculus	DIV10/DIV0	-4.84528	2.46374e-08	2.36799e-10	0	0
49181;491ZK	DHRS4	DHRS7	mmusculus	DIV10/DIV0	-4.8434	1.1905e-08	4.97667e-11	0	0
490F0;49511	KRT18	GFAP	hsapiens	Neu/iPS	-4.84157	0.00212459	0.000250103	0	0
48W9V;495XQ	ATP2A2	ATP2B2	rnorvegicus	DIV14/DIV01	-4.83953	0.000525508	3.08921e-09	0	0
48WDZ;492VR	PDE5A	PDE1A	mmusculus	DIV10/DIV0	-4.83407	4.71618e-08	2.45365e-10	0	0
4913X;48YYD	CLIC1	GSTO1	rnorvegicus	DIV14/DIV01	-4.83131	0.0044459	1.68991e-11	0	0
4913X;49MDW	CLIC1	GSTO1	rnorvegicus	DIV14/DIV01	-4.83131	0.0044459	1.49533e-11	0	0
493WA;4901U	LRCH2	LRRC7	rnorvegicus	DIV14/DIV01	-4.82276	0.113309	1.81843e-09	0	0
48Z3R;494H3	HELLS	CHD1	hsapiens	Neu/iPS	-4.82058	0.000173678	6.66324e-07	0	0
495F5;48USU	ALDH9A1	ALDH1A1	hsapiens	Neu/iPS	-4.81464	0.0204165	0.024636	2	1
496ED;48WN2	SLC6A11	SLC6A1	rnorvegicus	DIV14/DIV01	-4.80805	0.159366	0.103791	1	1
48VA4;48XFK	ACTN1	FLNC	hsapiens	Neu/iPS	-4.8057	0.000845995	8.42274e-08	2	1
490NT;493S2	DDX4	DDX18	drerio	Neur/Stem	-4.80499	0.000702741	0.00143691	0	0
48ZRU;48V25	SYNCRIP	ELAVL3	drerio	Neur/Stem	-4.80079	0.000242902	6.26171e-11	0	0
48W9G;48XS6	ANXA7	ANXA1	hsapiens	NPC/iPS	-4.79371	0.00234591	9.68498e-05	2	1
491TQ;4931Q	IGF2BP1	PCBP4	rnorvegicus	DIV14/DIV01	-4.79111	0.0380199	0.264319	1	1
48VGB;48YDF	OPCML	LSAMP	rnorvegicus	DIV14/DIV01	-4.78912	0.0611096	0.0163932	2	1
494RR;48Z94	TRIP12	HECW2	mmusculus	DIV10/DIV0	-4.78366	7.31365e-09	2.92765e-11	0	0
48ZC7;491R1	ROBO2	CNTN1	rnorvegicus	DIV5/DIV01	-4.78059	0.001039	1.63197e-07	0	0
492RM;48YY9	AK2	AK1	hsapiens	Neu/iPS	-4.77953	9.73694e-05	3.35132e-10	1	1
48VTS;48X4M	ANKRD13A	ANKRD13D	rnorvegicus	DIV14/DIV01	-4.778	0.125086	0.25263	0	0
4913X;48Y6E	CLIC1	GDAP1	mmusculus	DIV10/DIV0	-4.77716	7.1536e-10	0	0	0
48YJ6;48X1N	PALMD	PALM2	rnorvegicus	DIV5/DIV01	-4.77516	0.0299047	0.00675723	0	0
493IP;48WKZ	UAP1	UAP1L1	rnorvegicus	DIV14/DIV01	-4.77209	0.000575613	0.0015443	1	1
498EX;48YBK	ARHGAP17	ARHGAP44	mmusculus	DIV10/DIV0	-4.77139	1.71258e-08	1.2401e-10	0	0
48V9Y;493ZE	GAPDH	GAPDHS	drerio	Neur/Stem	-4.76501	0.158589	0.197844	0	0
48XPR;49790	PTPN12	PTPRO	rnorvegicus	DIV14/DIV01	-4.7586	0.00775912	8.57855e-11	0	0
493S2;495VN	DDX18	DDX23	hsapiens	Neu/iPS	-4.75215	0.00218847	0.00477861	1	1
496VZ;491R1	DCC	CNTN1	rnorvegicus	DIV5/DIV01	-4.75063	0.0193745	8.30314e-08	1	1
4946M;48WJV	ACTL6A	ACTR1B	rnorvegicus	DIV14/DIV01	-4.7497	0.0093154	2.38662e-08	0	0
492RM;497Z3	AK2	AK5	mmusculus	DIV10/DIV0	-4.74291	1.09568e-08	1.07332e-09	0	0
48Z1R;49NPZ	CBX1	NPTXR	mmusculus	DIV10/DIV0	-4.74168	2.70124e-10	3.55829e-13	0	0
48YYS;49042	HK2	HK1	mmusculus	DIV10/DIV0	-4.74003	1.95284e-08	6.87349e-10	0	0
492Z8;48V1X	FLNB	DSP	hsapiens	Neu/iPS	-4.73842	0.00338529	1.64701e-08	0	0
496B9;48WNW	PABPC1	ELAVL2	hsapiens	Neu/iPS	-4.73773	0.00411481	0.00676092	2	2
496B9;494BX	PABPC1	ELAVL4	hsapiens	Neu/iPS	-4.73773	0.00411481	0.222469	4	3
48VI4;48VC9	PTBP1	PTBP2	hsapiens	Neu/iPS	-4.73699	1.54379e-06	4.17392e-13	0	0
494M6;48WB0	HSD17B4	BDH1	rnorvegicus	DIV14/DIV01	-4.73299	0.00310001	6.16314e-11	0	0
48V4A;49KZA	HDAC1	HDAC9	mmusculus	DIV10/DIV0	-4.73271	3.94745e-09	3.5803e-10	0	0
49204;497HC	FLNA	SPTBN1	mmusculus	DIV10/DIV0	-4.73217	3.62717e-09	9.58873e-14	0	0
48VN8;494GS	ARFGAP2	ASAP1	rnorvegicus	DIV14/DIV01	-4.73212	0.11455	3.64057e-06	0	0
490JW;48VUN	LTA4H	NPEPPS	hsapiens	Neu/iPS	-4.72398	0.000236613	1.2819e-10	0	0
49204;497W9	FLNA	SPTBN2	drerio	Neur/Stem	-4.72238	0.000303053	0.00191326	0	0
492Y1;495U4	STON2	AP3M1	rnorvegicus	DIV5/DIV01	-4.72049	0.384038	0.633387	0	0
48XG8;49337	STK26	PAK3	hsapiens	Neu/iPS	-4.71848	0.0102404	0.101021	0	0
49KWH;49337	STK25	PAK3	hsapiens	Neu/iPS	-4.71848	0.0102404	0.0119623	4	2
4974P;49511	NES	GFAP	mmusculus	DIV10/DIV0	-4.71829	1.09147e-09	0	2	1
49451;4962R	SLC25A24	SLC25A22	mmusculus	DIV10/DIV0	-4.7096	4.93369e-09	0.0101053	2	1
48WG1;48W0S	KIF11	KIF21B	hsapiens	Neu/iPS	-4.70751	0.0640916	8.40284e-09	0	0
493W3;493CJ	LIG4	LIG3	drerio	Neur/Stem	-4.70574	0.0131423	0.0205281	0	0
4937I;4904U	EPS15L1	EHD3	rnorvegicus	DIV5/DIV01	-4.69734	0.132733	1.5276e-10	0	0
48X2X;48VDC	PFKM	PFKP	rnorvegicus	DIV14/DIV01	-4.69656	0.00195333	8.36503e-07	2	1
492S8;491R1	NRCAM	CNTN1	rnorvegicus	DIV14/DIV01	-4.69419	0.0198405	0.00198388	1	1
48W3I;4923Y	DCLK2	CAMKV	rnorvegicus	DIV14/DIV01	-4.69398	0.000481179	3.94203e-14	0	0
48Z2S;48WY4	TTF2	CHD7	drerio	Neur/Stem	-4.69301	0.00255639	0.00466478	0	0
48Z2S	TTF2	ATRX	drerio	Neur/Stem	-4.6904	0.00426845	0.00740031	0	0
48Z2S;494QZ	TTF2	ATRX	drerio	Neur/Stem	-4.6904	0.00426845	0.00740031	0	0
490E0;48WXB	USP38	USP10	rnorvegicus	DIV14/DIV01	-4.68818	0.436778	0.00271114	2	1
48YH8;497G7	DPYSL3	DPYSL5	hsapiens	Neu/iPS	-4.6851	5.30624e-06	2.20621e-07	0	0
491KG;4949E	SNX1	SNX30	rnorvegicus	DIV14/DIV01	-4.68203	0.0176953	2.87916e-07	1	1
491HX;48XE1	HNRNPD	MSI1	drerio	Neur/Stem	-4.67837	0.040316	8.32503e-07	4	2
492X7;490CQ	EFNB1	EFNB3	rnorvegicus	DIV5/DIV01	-4.67663	0.0919849	2.78677e-06	0	0
48W1P;491R1	NFASC	CNTN1	rnorvegicus	DIV5/DIV01	-4.67467	0.00810451	0.000186102	1	1
49ATR;49B08	CRABP2	FABP3	hsapiens	NPC/iPS	-4.67453	0.000584839	0	0	0
48VN8;492U3	ARFGAP2	APPL2	rnorvegicus	DIV14/DIV01	-4.67152	0.0187439	1.6193e-07	1	1
48WBN;48Z94	HECTD1	HECW2	mmusculus	DIV10/DIV0	-4.66918	8.04451e-09	1.44096e-11	0	0
48VVG;496XI	HSPA2	HSPA4L	hsapiens	NPC/iPS	-4.66807	0.0645618	3.75489e-06	4	2
48XFK;4920G	FLNC	SYNE1	mmusculus	DIV10/DIV0	-4.66412	5.44643e-10	2.14823e-12	2	1
48VYX;48VUP	TUBB4A	TUBA4A	rnorvegicus	DIV14/DIV01	-4.66371	0.00826658	0.0287627	2	2
49EJA;48VUP	TUBB4A	TUBA4A	rnorvegicus	DIV14/DIV01	-4.66371	0.00826658	0.0449693	0	0
48WG1;4903N	KIF11	KIF3A	drerio	Neur/Stem	-4.66203	0.000344978	8.56013e-12	0	0
48WI9;4920G	MICAL1	SYNE1	mmusculus	DIV10/DIV0	-4.66095	6.67741e-09	2.53754e-11	0	0
48ZGH;48UU4	ILKAP	PDP2	rnorvegicus	DIV14/DIV01	-4.65506	0.24271	0.219739	1	1
48VU8;48VVW	MAPRE1	MAPRE3	hsapiens	Neu/iPS	-4.6546	0.000406316	0.0131907	2	2
48VGV;48WXF	ALDH16A1	ALDH1B1	mmusculus	DIV10/DIV0	-4.653	1.78548e-08	4.25007e-10	1	1
48Z0R;4920G	SYNE2	SYNE1	mmusculus	DIV10/DIV0	-4.64972	1.06272e-09	4.61538e-11	2	1
48X37;48UZE	KPNA2	KPNA3	hsapiens	Neu/iPS	-4.64733	0.00310067	0.00264894	1	1
48WQH;49784	AKR1A1	AKR1C1	hsapiens	Neu/iPS	-4.64644	0.000906941	0.00181269	0	0
49263;48YRP	ALDH6A1	ALDH5A1	hsapiens	Neu/iPS	-4.64615	0.0103491	0.00361238	0	0
48WU5;495I2	LAMC1	LAMB1	hsapiens	Neu/iPS	-4.64217	0.00132619	0.00227108	5	3
48V2S;492KZ	PKN2	PRKCA	rnorvegicus	DIV14/DIV01	-4.64062	0.0310937	1.27547e-10	0	0
48USU;48YRP	ALDH1A1	ALDH5A1	hsapiens	NPC/iPS	-4.64037	0.0588448	0.0145237	0	0
490II;49573	SORBS3	SH3GL2	mmusculus	DIV10/DIV0	-4.63778	2.37508e-07	1.10083e-09	0	0
49637;48YRQ	SERPINH1	SERPINE2	mmusculus	DIV10/DIV0	-4.63696	2.17798e-09	1.60864e-11	0	0
48YH8;48XF5	DPYSL3	DPYSL4	hsapiens	Neu/iPS	-4.63253	2.54071e-05	9.58873e-14	2	1
48W1B;48V1D	SALL1	SALL2	hsapiens	Neu/iPS	-4.63088	0.00574676	0.00956262	0	0
48V9T;48WB6	INPP5B	SYNJ1	rnorvegicus	DIV14/DIV01	-4.62109	0.0222683	0.0240276	0	0
48WI9;494I3	MICAL1	EPPK1	drerio	Neur/Stem	-4.6184	0.0761864	0.102106	0	0
48X37;48XJM	KPNA2	KPNA1	hsapiens	NPC/iPS	-4.61445	0.025682	0.00223891	1	1
491S7;48ZYQ	STK4	MINK1	rnorvegicus	DIV14/DIV01	-4.61203	0.0379767	0.000545892	0	0
492Z8;48XFK	FLNB	FLNC	hsapiens	Neu/iPS	-4.61195	0.000179872	8.07716e-08	0	0
48VYX;4901E	TUBB	TUBA1A	hsapiens	Neu/iPS	-4.60742	0.000400358	0.23341	5	3
491TQ;48W31	IGF2BP1	PCBP2	rnorvegicus	DIV14/DIV01	-4.60081	0.0201537	5.33689e-07	2	2
49678;48XPT	ACTR6	ACTR3B	mmusculus	DIV10/DIV0	-4.59449	5.26833e-07	1.11312e-05	1	1
48Z2N;4914A	LDHA	MDH2	hsapiens	Neu/iPS	-4.58896	0.0336327	1.99798e-09	0	0
492HR;48Z4S	CDK2	CDKL5	mmusculus	DIV10/DIV0	-4.58657	1.34631e-07	1.03113e-10	0	0
491Y6;494A2	DDX20	DDX21	drerio	Neur/Stem	-4.58447	0.0124075	0.00167001	5	3
491EC;48X65	VAT1	VAT1L	hsapiens	NPC/iPS	-4.58337	1.87579e-05	4.83623e-12	0	0
48WCJ;48Z4S	CDK1	CDKL5	mmusculus	DIV10/DIV0	-4.58242	2.00825e-06	9.95906e-09	0	0
491T6;494GV	RAB13	RAB3A	hsapiens	Neu/iPS	-4.58122	0.0656237	0.203843	1	1
492Y7;494HG	TUBAL3	TUBB3	hsapiens	Neu/iPS	-4.57803	0.0176673	0.0600126	0	0
492Z8;48VZK	FLNB	SPTAN1	mmusculus	DIV10/DIV0	-4.57107	3.54372e-09	0	0	0
48XIH;48ZYI	CPNE1	CPNE2	rnorvegicus	DIV14/DIV01	-4.56983	0.0322683	1.01748e-07	0	0
496GM;492KZ	PRKCI	PRKCB	rnorvegicus	DIV14/DIV01	-4.56409	0.0845488	1.28443e-08	0	0
495DC;494A2	DDX1	DDX21	drerio	Neur/Stem	-4.55902	0.0038917	8.56904e-07	5	3
48ZGH;493X8	ILKAP	PPM1E	rnorvegicus	DIV14/DIV01	-4.5569	0.0291637	2.49593e-07	0	0
48Z2S;48W5G	TTF2	RAD54L2	drerio	Neur/Stem	-4.55514	0.0465586	0.0650544	0	0
48ZFQ;48X65	CRYZ	VAT1L	hsapiens	Neu/iPS	-4.55268	0.000556769	3.2371e-12	0	0
48WVY;48Y63	ADD1	ADD3	rnorvegicus	DIV14/DIV01	-4.55236	0.00785779	1.69624e-07	1	1
48XFK;497HC	FLNC	SPTBN1	mmusculus	DIV10/DIV0	-4.5504	7.52214e-09	1.2843e-09	1	1
48WI9;497HC	MICAL1	SPTBN1	mmusculus	DIV10/DIV0	-4.54722	3.07423e-08	1.02401e-10	0	0
48UZT;48VZH	ATP1B3	ATP1B1	mmusculus	DIV10/DIV0	-4.54428	3.08533e-07	1.21542e-08	0	0
49ATR;49B08	CRABP2	FABP3	mmusculus	DIV3/DIV0	-4.53968	3.12995e-06	0	0	0
48VG8;490NI	RAP1A	DIRAS2	rnorvegicus	DIV14/DIV01	-4.53947	0.0550184	0.0108067	1	1
48XHY;493UW	HPCAL1	NCALD	hsapiens	NPC/iPS	-4.53618	0.0148152	6.6095e-08	0	0
48Z0R;497HC	SYNE2	SPTBN1	mmusculus	DIV10/DIV0	-4.53599	1.27393e-08	4.62311e-08	0	0
49511;493J8	GFAP	VIM	hsapiens	Neu/iPS	-4.535	0.0131848	0	4	2
48YME;495XQ	ATP1A1	ATP2B2	rnorvegicus	DIV14/DIV01	-4.53455	0.00272235	0.0938599	4	2
48ZRU;48WNW	SYNCRIP	ELAVL2	hsapiens	Neu/iPS	-4.5333	0.00178442	0.00216914	4	3
48ZRU;494BX	SYNCRIP	ELAVL4	hsapiens	Neu/iPS	-4.5333	0.00178442	0.0162327	4	3
48XS5;48VQK	DAZAP1	CIRBP	hsapiens	NPC/iPS	-4.53323	0.000412702	8.51127e-07	0	0
4946F;494HG	TUBG2	TUBB3	hsapiens	Neu/iPS	-4.5312	0.000455625	1.78866e-08	1	1
4946F;494HG	TUBG1	TUBB3	hsapiens	Neu/iPS	-4.5312	0.000455625	1.78866e-08	1	1
490E0;4914Q	USP38	USP47	rnorvegicus	DIV14/DIV01	-4.5247	0.436824	2.66876e-05	2	1
48WRN;4936B	SLC29A1	SLC29A2	mmusculus	DIV10/DIV0	-4.52177	1.60394e-08	2.74109e-11	0	0
48XPR;49345	PTPN12	PTPRS	rnorvegicus	DIV14/DIV01	-4.5199	0.00247924	0	0	0
494SJ;48X65	SORD	VAT1L	hsapiens	NPC/iPS	-4.51977	4.85723e-05	7.53155e-11	0	0
4954D;48X97	CNN3	TAGLN3	hsapiens	NPC/iPS	-4.51477	0.0237282	2.07403e-05	3	2
492Z8;48X2N	FLNB	CLMN	mmusculus	DIV10/DIV0	-4.51296	3.54684e-08	2.71427e-10	0	0
494F3;490NI	RALA	DIRAS2	rnorvegicus	DIV14/DIV01	-4.51281	0.0571079	0.00705805	1	1
492T9;48VKC	ACADVL	ACADSB	rnorvegicus	DIV5/DIV01	-4.5123	0.148168	3.31889e-05	1	1
496NK;48ZXW	GSTP1	GSTM3	hsapiens	NPC/iPS	-4.51064	0.009504	0.000301324	2	1
48VP5;48XPT	ACTR8	ACTR3B	mmusculus	DIV10/DIV0	-4.50684	2.50295e-07	7.26658e-08	0	0
48VI6;4903D	SOS1	RASGRF2	mmusculus	DIV10/DIV0	-4.49823	2.46306e-08	2.34356e-11	0	0
48Z1R;48WB1	CBX1	CBX6	rnorvegicus	DIV14/DIV01	-4.48527	0.3881	1.55393e-06	0	0
48Z2S;494H3	TTF2	CHD1	drerio	Neur/Stem	-4.4821	0.00738121	0.0121541	0	0
48YYS;49042	HK2	HK1	rnorvegicus	DIV14/DIV01	-4.47948	0.0301793	6.87349e-10	0	0
48ZY0;48YYC	PPM1F	PPM1H	mmusculus	DIV10/DIV0	-4.47888	4.39547e-10	3.56082e-12	0	0
4969Y;48Z10	FHL1	CRIP2	hsapiens	NPC/iPS	-4.47598	0.00136599	8.85736e-10	1	1
498AN;49C7S	NDUFAF2	HMGA2	hsapiens	NPC/iPS	-4.47518	0.0269359	0.0115262	0	0
48Z9M;48W3F	GSTZ1	CLIC6	drerio	Neur/Stem	-4.46897	0.0439915	5.22835e-10	4	2
48ZC7;48V9K	ROBO2	NCAM2	rnorvegicus	DIV14/DIV01	-4.46588	0.0276844	1.63899e-08	0	0
48V2S;492KZ	PKN2	PRKCG	mmusculus	DIV10/DIV0	-4.45739	2.44604e-08	1.27547e-10	0	0
498M1;48UXM	DOCK1	DOCK9	rnorvegicus	DIV14/DIV01	-4.45645	0.400123	2.57536e-09	1	1
49116;48Z94	HUWE1	HECW2	mmusculus	DIV10/DIV0	-4.45633	6.56388e-09	6.85257e-12	0	0
4946F;4901E	TUBG1	TUBA1B	drerio	Neur/Stem	-4.45504	0.00246147	6.82576e-05	2	2
491BJ;48Z36	SLC12A7	SLC12A6	mmusculus	DIV10/DIV0	-4.45315	1.60756e-11	0.000940987	2	1
4913B;48WN2	SLC6A17	SLC6A1	rnorvegicus	DIV14/DIV01	-4.4411	0.129579	0.00121218	1	1
4903B;491KM	CALR	CLGN	drerio	Neur/Stem	-4.43963	0.00335314	0.00594254	0	0
496ME;491KM	CALR	CLGN	drerio	Neur/Stem	-4.43963	0.00335314	0.0109913	1	1
499WH;491KM	CALR	CLGN	drerio	Neur/Stem	-4.43963	0.00335314	0.00594254	0	0
490NT;491TX	DDX4	DDX42	drerio	Neur/Stem	-4.43655	0.000975183	0.00193727	0	0
48YW6;493A4	SLC2A1	SLC2A13	mmusculus	DIV10/DIV0	-4.43652	2.52503e-08	4.07973e-11	0	0
48X6G;48V9Q	DCLK1	CAMK2A	rnorvegicus	DIV14/DIV01	-4.43578	0.126664	1.15991e-06	0	0
49451;48WR1	SLC25A24	SLC25A4	hsapiens	NPC/iPS	-4.43504	0.032878	0.00498816	2	1
493K7;494A2	DDX6	DDX21	drerio	Neur/Stem	-4.43452	0.0257353	7.45802e-06	5	3
48YVM;494V7	APEH	DPP10	mmusculus	DIV10/DIV0	-4.43256	1.9887e-08	4.888e-11	0	0
4913X;48YYD	CLIC1	GSTO1	mmusculus	DIV10/DIV0	-4.43216	7.76707e-09	1.68991e-11	0	0
4913X;49MDW	CLIC1	GSTO1	mmusculus	DIV10/DIV0	-4.43216	7.76707e-09	1.49533e-11	0	0
490CD;491TX	DDX43	DDX42	drerio	Neur/Stem	-4.43176	0.00186264	0.00349864	0	0
490JW;490VK	LTA4H	ERAP1	hsapiens	Neu/iPS	-4.43067	0.000521654	1.93297e-11	0	0
496NG;497GR	CTSC	CTSB	hsapiens	NPC/iPS	-4.42954	0.00215054	0.0172027	0	0
493S0;48V48	AACS	ACSS1	rnorvegicus	DIV14/DIV01	-4.42235	0.275089	0.0681102	2	1
49204;496MT	FLNA	MACF1	hsapiens	Neu/iPS	-4.42215	0.000518401	1.2966e-12	0	0
48VYK;490NI	MRAS	DIRAS2	rnorvegicus	DIV14/DIV01	-4.41876	0.0768371	0.0266865	2	1
493JG;48XE1	TIA1	MSI1	drerio	Neur/Stem	-4.41838	0.00140962	2.36944e-07	4	2
48VCA;48XE1	RBM19	MSI1	drerio	Neur/Stem	-4.41612	0.0023145	1.94458e-07	3	2
492HR;494VB	CDK2	CDK16	mmusculus	DIV10/DIV0	-4.40997	5.25085e-08	1.29596e-10	0	0
48YM0;492DD	KDM1A	MAOA	rnorvegicus	DIV14/DIV01	-4.40881	0.00227633	9.34505e-09	2	1
48WCJ;494VB	CDK1	CDK16	mmusculus	DIV10/DIV0	-4.40582	1.11139e-06	2.3923e-08	0	0
49204;497HC	FLNA	SPTBN1	drerio	Neur/Stem	-4.40305	0.000375713	9.58873e-14	0	0
493MF;49511	LMNB2	GFAP	mmusculus	DIV10/DIV0	-4.40098	2.22046e-08	5.34655e-11	2	1
493MF;493H3	LMNB2	NEFM	rnorvegicus	DIV14/DIV01	-4.39888	0.0209425	3.53301e-09	0	0
492Z8;48WHS	FLNB	SPTB	mmusculus	DIV10/DIV0	-4.39637	1.068e-09	1.81148e-11	0	0
4929E;48VAJ	TBC1D17	SGSM2	rnorvegicus	DIV14/DIV01	-4.39486	0.00237156	2.01032e-10	0	0
49204;497W9	FLNA	SPTBN2	hsapiens	Neu/iPS	-4.39473	0.0587496	0.00191326	0	0
493J8;493H3	VIM	NEFM	rnorvegicus	DIV14/DIV01	-4.39355	0.0139499	1.37308e-11	1	1
48XAE;496PW	PGP	HDHD2	hsapiens	Neu/iPS	-4.39266	0.000495058	0.093827	1	1
48VGB;494F2	OPCML	NEGR1	rnorvegicus	DIV14/DIV01	-4.3903	0.00232927	0.000698268	2	1
492Z8;48VK2	FLNB	SPTBN4	rnorvegicus	DIV14/DIV01	-4.38892	0.351053	0.358294	0	0
48YQ9;48Z4S	CDK6	CDKL5	mmusculus	DIV10/DIV0	-4.37643	3.09686e-07	1.68673e-10	0	0
493T7;48W9V	ATP2B4	ATP2A1	drerio	Neur/Stem	-4.3742	0.0550188	9.83568e-08	5	3
493T7;498E8	ATP2B4	ATP2A1	drerio	Neur/Stem	-4.3742	0.0550188	0.0758409	0	0
4924W;48XGU	CHD2	CHD5	rnorvegicus	DIV5/DIV01	-4.37181	0.0227126	6.48361e-07	2	1
48WRT;495X7	LMNB1	NEFL	mmusculus	DIV10/DIV0	-4.37017	1.27071e-09	2.28075e-12	1	1
498ET;494HU	PTPN23	PTPRZ1	rnorvegicus	DIV14/DIV01	-4.3693	0.00802882	1.29451e-11	0	0
492KX;495JY	MYH6	MYO1B	rnorvegicus	DIV5/DIV01	-4.36886	0.00723994	0.00127623	0	0
497CE;48Z94	UBE3A	HECW2	mmusculus	DIV10/DIV0	-4.36681	9.33837e-09	9.04521e-12	0	0
48VR4;48XE1	RBM42	MSI1	drerio	Neur/Stem	-4.36605	0.00607394	0.0102155	0	0
48XIH;48VXQ	CPNE1	CPNE8	mmusculus	DIV10/DIV0	-4.36135	5.43971e-09	3.91272e-09	0	0
490E0;494AB	USP38	USP7	rnorvegicus	DIV14/DIV01	-4.35439	0.458175	7.08275e-05	2	1
48ZJC;496VZ	CNTN2	DCC	rnorvegicus	DIV5/DIV01	-4.34598	0.148384	6.77011e-12	0	0
490II;48YXX	SORBS3	SH3GLB1	mmusculus	DIV10/DIV0	-4.34162	2.58143e-07	1.15937e-09	0	0
49487;490DH	EFTUD2	EEF1A2	rnorvegicus	DIV14/DIV01	-4.3403	0.046207	0.00169717	2	1
48WRR;4923A	EIF2B4	MRI1	drerio	Neur/Stem	-4.3397	0.00591757	0.00185891	4	2
490E0;48XEC	USP38	USP19	rnorvegicus	DIV14/DIV01	-4.33722	0.430748	0.021763	3	2
494WX;48XS6	ANXA6	ANXA1	hsapiens	NPC/iPS	-4.3331	0.0018412	5.19591e-05	1	1
496RG;48Y8U	SMAP2	ADAP1	rnorvegicus	DIV14/DIV01	-4.33254	0.00156842	0.000650816	0	0
48WS3;493NH	STAU2	STAU1	drerio	Neur/Stem	-4.32997	0.00152933	9.7635e-08	4	2
49468;493X6	KIF2C	KIF5B	hsapiens	NPC/iPS	-4.32939	0.000392837	3.02169e-12	0	0
48ZJC;498CD	CNTN2	NEO1	mmusculus	DIV10/DIV0	-4.32882	2.9014e-11	0	0	0
496JK;492KZ	PKN1	PRKCB	rnorvegicus	DIV14/DIV01	-4.327	0.185016	5.37463e-06	0	0
48XSU;48XPT	ACTR5	ACTR3B	mmusculus	DIV10/DIV0	-4.32464	1.09128e-07	9.41948e-08	1	1
49AWX;49BFU	RPL22	RPL22L1	drerio	Neur/Stem	-4.32412	0.144333	3.06861e-07	3	2
493SV;491IF	IGF1R	NTRK2	mmusculus	DIV10/DIV0	-4.32265	6.80025e-09	7.10872e-12	0	0
492RM;48WIA	AK2	AK3	rnorvegicus	DIV14/DIV01	-4.31832	0.18446	6.14441e-06	0	0
48XS5;48XE1	DAZAP1	MSI1	hsapiens	NPC/iPS	-4.31735	0.000114937	1.49023e-08	4	2
490CD;493S2	DDX43	DDX18	drerio	Neur/Stem	-4.31208	0.0267687	0.0392971	0	0
48W9J;48Z5M	RGS3	RGS7	mmusculus	DIV10/DIV0	-4.30841	8.09274e-08	0.00114501	1	1
48XD2;49BSP	SEC22B	VAMP2	rnorvegicus	DIV14/DIV01	-4.30769	0.0366747	2.3823e-06	1	1
4913X;48ZND	CLIC1	EEF1G	rnorvegicus	DIV14/DIV01	-4.30651	0.0299073	3.39971e-10	1	1
48YBS;48UWC	IVNS1ABP	KLHL22	rnorvegicus	DIV14/DIV01	-4.30472	0.0175304	0.000453809	0	0
48WG1;48XUX	KIF11	KIF22	drerio	Neur/Stem	-4.30465	0.00437556	0.0286379	2	1
48VPC;48Z94	HERC4	HECW2	mmusculus	DIV10/DIV0	-4.30444	3.91893e-07	1.31839e-09	0	0
494RF;48VXQ	CPNE3	CPNE5	mmusculus	DIV10/DIV0	-4.30042	5.32476e-08	2.36799e-10	0	0
48Z9M;48W3F	GSTZ1	CLIC4	drerio	Neur/Stem	-4.29756	0.00677037	5.22835e-10	4	2
4962I;4904U	EHD4	EHD3	rnorvegicus	DIV5/DIV01	-4.29628	0.115979	4.86373e-10	0	0
490NT;48XRJ	DDX4	DDX5	drerio	Neur/Stem	-4.29218	0.00209064	0.00388579	0	0
491KP;494V7	DPP9	DPP10	mmusculus	DIV10/DIV0	-4.29131	1.79444e-08	2.14272e-09	0	0
490C4;48WA5	DDX39A	DDX3X	rnorvegicus	DIV14/DIV01	-4.29125	0.121167	0.502741	2	2
48X37;48XJQ	KPNA2	KPNA4	hsapiens	Neu/iPS	-4.28762	0.00274226	0.0168784	1	1
490ME;494HU	PTPN11	PTPRZ1	rnorvegicus	DIV14/DIV01	-4.28348	0.00844876	8.49437e-10	0	0
48XCK;48ZUE	RBM45	RBM38	rnorvegicus	DIV5/DIV01	-4.27858	0.522233	0.882337	0	0
4933X;48Y8U	GIT2	ADAP1	rnorvegicus	DIV14/DIV01	-4.2785	0.0629506	0.141984	0	0
492NX;48X65	ZADH2	VAT1L	hsapiens	Neu/iPS	-4.27201	0.0207024	8.95448e-06	0	0
49762;48WB8	TRIM33	TRIM2	hsapiens	Neu/iPS	-4.27164	0.00464828	5.20898e-05	0	0
498QS;48XVX	PURB	PURG	rnorvegicus	DIV14/DIV01	-4.26285	0.0132487	1.54707e-08	0	0
490DH;48YZ2	EEF1A1	TUFM	hsapiens	Neu/iPS	-4.26171	0.0023122	4.91856e-05	6	3
497NK;49780	PLCG1	PLCL2	rnorvegicus	DIV5/DIV01	-4.26079	0.157688	1.35672e-08	0	0
4946P;48XMT	CORO1B	CORO1A	hsapiens	Neu/iPS	-4.25863	3.12319e-07	1.60883e-12	0	0
49AZM;49ATS	RBP1	FABP7	hsapiens	Neu/iPS	-4.25766	0.000584461	2.28075e-12	0	0
491TQ;48WMT	IGF2BP3	NOVA2	hsapiens	Neu/iPS	-4.25751	5.51626e-06	6.75777e-14	0	0
492Z8;497HC	FLNB	SPTBN1	rnorvegicus	DIV5/DIV01	-4.25654	0.0163985	0	0	0
48UWU;492VR	PDE1B	PDE1A	mmusculus	DIV10/DIV0	-4.25451	1.6224e-09	1.47663e-12	0	0
492KX;48X1J	MYH6	MYH9	rnorvegicus	DIV14/DIV01	-4.23961	0.00544146	0.00100133	0	0
48ZJC;48V9K	CNTN2	NCAM2	mmusculus	DIV10/DIV0	-4.23906	4.25079e-09	4.01565e-11	0	0
4974P;495X7	NES	NEFL	mmusculus	DIV3/DIV0	-4.23809	5.19861e-09	3.55829e-13	1	1
48VGV;48XCX	ALDH16A1	ALDH1L2	mmusculus	DIV10/DIV0	-4.2346	4.76409e-09	3.75798e-12	0	0
496CZ;49406	CBR1	HSDL2	hsapiens	NPC/iPS	-4.23271	0.051219	2.05796e-05	1	1
490CD;48XRJ	DDX43	DDX5	drerio	Neur/Stem	-4.22816	0.000769139	0.0015601	0	0
49204;48VZK	FLNA	SPTAN1	mmusculus	DIV10/DIV0	-4.22723	3.41677e-09	1.40214e-12	0	0
48WSE;48Y8U	AGFG1	ADAP1	rnorvegicus	DIV14/DIV01	-4.22643	0.0178993	0.0169071	0	0
48Z4P;48ZR6	DNAJC9	DNAJC5	mmusculus	DIV10/DIV0	-4.22333	1.44506e-07	7.8889e-11	0	0
48ZJC;491DX	CNTN2	NCAM1	rnorvegicus	DIV14/DIV01	-4.22088	0.0974071	3.94203e-14	0	0
48XPV;48WK8	SP1	SP4	drerio	Neur/Stem	-4.21966	0.0435115	4.04785e-11	0	0
495I2;48VXG	LAMB1	AGRN	rnorvegicus	DIV14/DIV01	-4.21893	0.0670406	7.15733e-06	0	0
48V46;493NH	PRKRA	STAU1	drerio	Neur/Stem	-4.21861	0.0119416	0.0011247	4	3
48VGC;48W4H	PPP4C	PPP3CC	mmusculus	DIV10/DIV0	-4.21796	1.10773e-07	5.74747e-10	0	0
490XJ;48VXG	LAMA1	AGRN	rnorvegicus	DIV14/DIV01	-4.21029	0.00972931	0.0195414	0	0
4974P;495X7	NES	NEFL	mmusculus	DIV10/DIV0	-4.20699	5.52805e-09	3.55829e-13	1	1
48WRT;493J8	LMNB1	VIM	hsapiens	NPC/iPS	-4.20345	8.43814e-05	6.10104e-09	1	1
48USU;48WXF	ALDH1A1	ALDH1B1	rnorvegicus	DIV14/DIV01	-4.20212	0.0475116	0.0267595	2	1
4913X;48Y6E	CLIC1	GDAP1	rnorvegicus	DIV5/DIV01	-4.20023	0.0901246	0	0	0
48YQ9;494VB	CDK6	CDK16	mmusculus	DIV10/DIV0	-4.19983	1.87928e-07	3.56749e-10	0	0
48V46;496ZB	TARBP2	ZFR	drerio	Neur/Stem	-4.1983	0.000208187	2.34792e-05	0	0
498QM;49784	AKR7A2	AKR1C1	hsapiens	Neu/iPS	-4.19557	0.0206924	0.0310161	0	0
49AIH;49784	AKR7A2	AKR1C1	hsapiens	Neu/iPS	-4.19557	0.0206924	0.0310161	0	0
490E0;495YT	USP38	USP4	rnorvegicus	DIV14/DIV01	-4.19503	0.429794	1.0531e-07	3	2
490BW;48UW0	CLTA	CLTB	hsapiens	Neu/iPS	-4.19431	2.45498e-05	1.59836e-09	0	0
49BMZ;49BEA	ATP6V1G1	ATP6V1G2	rnorvegicus	DIV14/DIV01	-4.19367	0.0290903	3.50182e-11	0	0
492KX;4957U	MYH6	TMF1	rnorvegicus	DIV14/DIV01	-4.19277	0.0428597	0.0220967	0	0
4936H;491EP	SLC1A5	SLC1A3	hsapiens	NPC/iPS	-4.19262	0.00390424	0.000209892	1	1
4951A;48WA5	DDX59	DDX3X	rnorvegicus	DIV14/DIV01	-4.1915	0.122814	4.80697e-07	0	0
490E0;48W8M	USP38	USP22	rnorvegicus	DIV14/DIV01	-4.18947	0.614718	0.0110628	1	1
494IP;490EC	GPC2	GPC4	rnorvegicus	DIV14/DIV01	-4.18815	0.00587201	0.0481378	1	1
48ZCY;48Z8Q	CAMKK2	CAMK2D	rnorvegicus	DIV14/DIV01	-4.18382	0.263345	0.318011	3	2
48WSB;48YQ4	KCTD15	KCTD12	mmusculus	DIV10/DIV0	-4.1825	2.82008e-10	1.41353e-12	0	0
48V4A;48YU2	HDAC1	HDAC11	mmusculus	DIV10/DIV0	-4.18208	2.70817e-08	1.32571e-07	1	1
4960M;496BI	BSG	NPTN	hsapiens	Neu/iPS	-4.18154	0.00453411	0.0134424	1	1
496CZ;497UB	CBR1	DHRS7B	rnorvegicus	DIV14/DIV01	-4.18009	0.123006	0.000113047	0	0
490E8;4962R	SLC25A13	SLC25A22	mmusculus	DIV10/DIV0	-4.18002	6.45137e-09	2.57065e-07	0	0
49AZM;498TR	RBP1	CRABP1	rnorvegicus	DIV14/DIV01	-4.17858	0.192574	0.00182405	2	1
492X2;49NPZ	CBX8	NPTXR	mmusculus	DIV10/DIV0	-4.17551	6.47281e-09	1.46878e-10	0	0
495R5;493IP	UGP2	UAP1	hsapiens	Neu/iPS	-4.17399	0.0527654	0.0144362	4	2
48YI2;48YME	ATP7A	ATP1A3	mmusculus	DIV10/DIV0	-4.17028	3.57901e-08	6.06756e-08	0	0
497QA;48YRQ	SERPINI1	SERPINE2	mmusculus	DIV10/DIV0	-4.16963	3.89915e-09	1.08565e-10	0	0
49204;48X2N	FLNA	CLMN	mmusculus	DIV10/DIV0	-4.16912	1.05118e-07	1.61647e-09	0	0
493YP;4959B	EPHB2	KIT	rnorvegicus	DIV14/DIV01	-4.16824	0.0422025	0.145667	0	0
48X78;495XQ	ATP13A1	ATP2B3	rnorvegicus	DIV14/DIV01	-4.16602	0.230916	8.59065e-08	0	0
49468;48ZXQ	KIF2C	KIFC3	mmusculus	DIV10/DIV0	-4.16572	5.23237e-09	1.96733e-12	0	0
49468;48W3Z	KIF2C	KIF1A	hsapiens	Neu/iPS	-4.16516	0.00299466	1.7971e-12	0	0
496Z7;4904U	EHD1	EHD3	rnorvegicus	DIV5/DIV01	-4.1632	0.0708191	1.95825e-09	0	0
496X1;497W7	LBR	TM7SF2	mmusculus	DIV10/DIV0	-4.16129	1.26882e-09	1.47663e-12	0	0
48UY6;48WNW	RBM14	ELAVL2	hsapiens	Neu/iPS	-4.15947	0.00334113	0.00140485	3	2
48UY6;494BX	RBM14	ELAVL4	hsapiens	Neu/iPS	-4.15947	0.00334113	2.22077e-05	4	3
48V4A;48ZX8	HDAC1	HDAC4	rnorvegicus	DIV5/DIV01	-4.15915	0.123361	6.65471e-06	1	1
48X27;48YRP	ALDH4A1	ALDH5A1	hsapiens	Neu/iPS	-4.15649	0.00105531	0.00118702	1	1
48VBJ;496T5	MTHFD1	MTHFD2	mmusculus	DIV3/DIV0	-4.15157	1.01133e-06	2.30915e-08	0	0
48Y25;4915X	HNRNPM	MYEF2	hsapiens	Neu/iPS	-4.14961	0.000853719	0.00104196	0	0
490F9;49337	OXSR1	PAK3	hsapiens	Neu/iPS	-4.14805	0.00298255	0.0715833	5	3
48ZYJ;48WB8	TRIM25	TRIM2	hsapiens	Neu/iPS	-4.14778	0.0278218	0.587579	0	0
49451;48WSJ	SLC25A24	SLC25A11	hsapiens	Neu/iPS	-4.14346	0.0194448	0.000681044	2	1
48ZRC.2;48ZRC.1	PGM2	PGM2L1	mmusculus	DIV10/DIV0	-4.14249	4.26179e-08	6.79768e-10	0	0
492T9;48YSQ	ACADVL	IVD	hsapiens	Neu/iPS	-4.14231	0.0661395	0.0221279	2	2
48XZI;48XGU	SMARCAD1	CHD5	rnorvegicus	DIV5/DIV01	-4.14229	0.230054	0.00147839	3	3
48ZRP;48WB8	TRIM71	TRIM2	hsapiens	Neu/iPS	-4.14119	0.0183754	0.0495317	0	0
490E8;48WSJ	SLC25A13	SLC25A11	hsapiens	Neu/iPS	-4.13794	5.68682e-06	0	0	0
48VPR;48ZA8	PPP2R2B	PPP2R2C	mmusculus	DIV10/DIV0	-4.13785	1.56196e-08	1.44096e-11	0	0
48VYX;494HG	TUBB	TUBB3	hsapiens	Neu/iPS	-4.13716	2.12185e-05	0.0288245	4	3
490NT;48ZCS	DDX4	DDX27	drerio	Neur/Stem	-4.13305	0.00337031	0.00597098	0	0
48WIY;48WNW	PABPC4	ELAVL2	hsapiens	Neu/iPS	-4.13255	0.00801474	0.0571167	2	2
48WIY;494BX	PABPC4	ELAVL4	hsapiens	Neu/iPS	-4.13255	0.00801474	0.216832	3	2
49468;4972B	KIF2C	KIF5A	mmusculus	DIV10/DIV0	-4.12603	1.26032e-08	1.16259e-10	0	0
498F4;48W3A	GNA13	GNAQ	hsapiens	Neu/iPS	-4.12436	0.00856066	0.0104588	0	0
48WSC;4962R	SLC25A17	SLC25A22	rnorvegicus	DIV14/DIV01	-4.12419	0.0245554	0.0261012	0	0
492KX;495JY	MYH6	MYO1B	rnorvegicus	DIV14/DIV01	-4.1239	0.0079264	0.00127623	0	0
48YM0;49667	KDM1A	PAOX	rnorvegicus	DIV14/DIV01	-4.12371	0.123969	0.190707	0	0
48W9U;491BU	AK4	CMPK1	hsapiens	Neu/iPS	-4.12076	0.000932654	0.000452005	4	2
48WRT;49511	LMNB1	GFAP	drerio	Neur/Stem	-4.1154	0.0047314	4.76711e-13	2	1
49451;48V2B	SLC25A24	SLC25A12	mmusculus	DIV10/DIV0	-4.11433	1.04977e-08	0.000195361	1	1
495H4;48YSQ	GCDH	IVD	hsapiens	NPC/iPS	-4.11282	0.0720664	0.211591	1	1
494SK;48WB8	TRIM28	TRIM3	mmusculus	DIV10/DIV0	-4.11092	2.49721e-10	5.34655e-11	0	0
490E0;48ZXS	USP38	USP32	rnorvegicus	DIV14/DIV01	-4.11056	0.235373	0.561518	0	0
490CD;490C4	DDX43	DDX39B	drerio	Neur/Stem	-4.1103	0.00116119	0.00227266	0	0
49544;493D3	PHACTR4	PHACTR1	mmusculus	DIV10/DIV0	-4.1092	2.34098e-09	7.29059e-12	0	0
49ATR;498TR	CRABP2	CRABP1	hsapiens	NPC/iPS	-4.10773	7.25709e-05	2.33437e-12	0	0
490GF;48YDF	IGLON5	LSAMP	rnorvegicus	DIV14/DIV01	-4.10728	0.023964	0.00653516	1	1
490NT;495VN	DDX4	DDX23	drerio	Neur/Stem	-4.10676	0.00156711	0.0029886	0	0
491BJ.1;491BJ.2	SLC12A7	SLC12A5	mmusculus	DIV10/DIV0	-4.10529	6.43208e-10	7.99061e-13	0	0
48XHY;493UW	HPCAL1	NCALD	hsapiens	Neu/iPS	-4.10525	0.0192745	6.6095e-08	0	0
492VB;4904Y	CENPE	KIF15	drerio	Neur/Stem	-4.10367	0.00560081	0.00119701	2	1
490SE;48Z94	NEDD4	HECW2	mmusculus	DIV10/DIV0	-4.10325	1.57351e-08	8.19649e-12	0	0
48UT2;49511	KRT8	GFAP	drerio	Neur/Stem	-4.09858	0.000672487	0.00138088	0	0
4944V;48X7C	ABHD14B	EPHX2	rnorvegicus	DIV14/DIV01	-4.09549	0.23092	0.548007	0	0
48V2S;48VET	PKN2	PRKCE	mmusculus	DIV10/DIV0	-4.09217	8.00595e-08	1.47826e-13	0	0
48ZND;48W3F	EEF1G	CLIC6	drerio	Neur/Stem	-4.08986	0.0411334	4.13638e-11	6	3
493P2;494TM	RCC2	ALS2	mmusculus	DIV10/DIV0	-4.0891	3.54954e-08	4.12989e-10	0	0
48ZIQ;494GV	RAB5A	RAB3A	hsapiens	Neu/iPS	-4.08369	0.0634649	5.72641e-06	0	0
48ZJC;48W1P	CNTN2	NFASC	rnorvegicus	DIV14/DIV01	-4.08261	0.0833178	6.13205e-13	0	0
490IV;4901U	SCRIB	LRRC7	rnorvegicus	DIV14/DIV01	-4.0815	0.124703	9.99137e-08	0	0
49468;48WG1	KIF2C	KIF11	hsapiens	Neu/iPS	-4.08149	0.0808429	0.00192096	1	1
48V4V;48VKC	ACADS	ACADSB	rnorvegicus	DIV14/DIV01	-4.07884	0.00204676	1.12115e-10	1	1
491BJ.1;491BJ.2	SLC12A7	SLC12A5	rnorvegicus	DIV5/DIV01	-4.07867	0.047987	7.99061e-13	0	0
492NV;48VAJ	TBC1D13	SGSM2	rnorvegicus	DIV14/DIV01	-4.07119	0.0736751	4.80001e-06	0	0
497D3;498XE	VRK2	TTBK1	mmusculus	DIV10/DIV0	-4.06973	1.08119e-07	1.16882e-09	0	0
48YK0;4947D	CWC22	NOM1	drerio	Neur/Stem	-4.06947	0.0249956	0.0369079	0	0
48WG1;490CU	KIF11	KIF1B	drerio	Neur/Stem	-4.06824	0.010083	2.2343e-10	0	0
492Z8;497W9	FLNB	SPTBN2	rnorvegicus	DIV14/DIV01	-4.06773	0.013962	0.000812316	0	0
498AN;49C7S	NDUFAF2	HMGA2	hsapiens	Neu/iPS	-4.06632	0.0320258	0.0115262	0	0
491TQ;48WMT	IGF2BP1	NOVA2	hsapiens	Neu/iPS	-4.06528	9.56308e-05	6.75777e-14	0	0
48YDM;48Y98	RHOG	RAC3	mmusculus	DIV10/DIV0	-4.064	7.07158e-08	0.000103405	1	1
4974Y;490AK	NEDD1	WDR43	drerio	Neur/Stem	-4.05463	0.0146487	7.73123e-09	0	0
49204;48WHS	FLNA	SPTB	mmusculus	DIV10/DIV0	-4.05253	1.31557e-09	4.04645e-11	0	0
490NT;4952Q	DDX4	EIF4A3	drerio	Neur/Stem	-4.04884	0.000115335	0.000281391	0	0
48XFK;48VZK	FLNC	SPTAN1	mmusculus	DIV10/DIV0	-4.04546	2.61983e-09	2.23094e-10	1	1
490DS;493FJ	PARP3	PARP2	drerio	Neur/Stem	-4.04521	0.0222889	0.0332104	0	0
4905F;48VKC	ACADM	ACADSB	rnorvegicus	DIV5/DIV01	-4.04454	0.0367691	0.0214279	0	0
48WI9;48VZK	MICAL1	SPTAN1	mmusculus	DIV10/DIV0	-4.04228	2.12096e-08	3.57674e-10	0	0
48ZJC;491DX	CNTN2	NCAM1	rnorvegicus	DIV5/DIV01	-4.03738	0.10387	3.94203e-14	0	0
48UWB;4904U	ITSN1	EHD3	rnorvegicus	DIV5/DIV01	-4.03721	0.122393	2.60997e-07	0	0
490CD;495VN	DDX43	DDX23	drerio	Neur/Stem	-4.03679	0.00160217	0.00304729	0	0
48WPK;4901U	LRCH1	LRRC7	rnorvegicus	DIV14/DIV01	-4.03475	0.125531	0.0022101	0	0
491Y6;48V85	DDX20	DDX47	drerio	Neur/Stem	-4.03434	0.0023231	0.00113052	0	0
48ZQ4;4950K	APBA2	APBA1	rnorvegicus	DIV14/DIV01	-4.03156	0.176292	3.12826e-08	0	0
48Z0R;48VZK	SYNE2	SPTAN1	mmusculus	DIV10/DIV0	-4.03105	6.3621e-09	8.88344e-09	0	0
48V46;495AQ	TARBP2	ADAR	drerio	Neur/Stem	-4.0303	0.000977571	7.94321e-08	2	1
4913X;48YFN	CLIC1	GDAP1L1	mmusculus	DIV10/DIV0	-4.03024	5.76707e-10	4.17392e-13	0	0
48YME.2;48YME.1	ATP1A1	ATP1A3	hsapiens	Neu/iPS	-4.02568	0.000411752	0.00112836	1	1
48X78;495XQ	ATP13A1	ATP2B2	rnorvegicus	DIV14/DIV01	-4.02404	0.341738	8.59065e-08	0	0
494M6;4909N	HSD17B4	HSDL1	hsapiens	Neu/iPS	-4.0224	0.00542896	3.80044e-07	0	0
48WMT.1;48WMT.2	NOVA2	NOVA1	hsapiens	Neu/iPS	-4.021	0.00633354	0.0356244	0	0
48X9P;48UU4	PDP1	PDP2	rnorvegicus	DIV14/DIV01	-4.02075	0.345816	0.433981	0	0
48XGY;49199	ALDH3B1	ALDH1A2	drerio	Neur/Stem	-4.02014	0.0401827	0.0569448	0	0
48Y8R;490GM	ANXA3	ANXA5	hsapiens	NPC/iPS	-4.01466	0.000497814	1.88158e-10	0	0
490DS;494V3	PARP3	PARP1	drerio	Neur/Stem	-4.01393	0.00408596	0.00711578	0	0
48X6G;4923Y	DCLK1	CAMKV	rnorvegicus	DIV14/DIV01	-4.01387	0.0052438	3.24011e-10	0	0
493AQ;48YFF	GNL3	GNL1	hsapiens	Neu/iPS	-4.0134	0.000339372	1.06147e-05	2	2
48V2N;48WNW	ELAVL1	ELAVL2	hsapiens	Neu/iPS	-4.01119	0.00919933	0.00146169	3	2
48V2N;494BX	ELAVL1	ELAVL4	hsapiens	Neu/iPS	-4.01119	0.00919933	0.00154828	4	3
494F7;4904Y	KIFC1	KIF15	drerio	Neur/Stem	-4.00937	0.0044313	7.64658e-05	2	1
495DC;48V85	DDX1	DDX47	drerio	Neur/Stem	-4.00889	1.37483e-05	1.42224e-05	3	2
48XDE;48V9Q	CAMK1	CAMK2A	mmusculus	DIV10/DIV0	-4.00375	1.44455e-07	3.40755e-09	0	0
49ATR;49AVT	CRABP2	FABP5	hsapiens	NPC/iPS	-3.9998	0.000573973	3.55829e-13	0	0
49N7S;48XA8	RAVER1	RBM15	hsapiens	Neu/iPS	-3.9962	0.0214331	0.0563714	0	0
492KX;4957U	MYH6	TMF1	rnorvegicus	DIV5/DIV01	-3.99479	0.046148	0.0220967	0	0
48W3I;48Z8Q	DCLK2	CAMK2D	rnorvegicus	DIV14/DIV01	-3.99465	0.0288648	0.00994074	1	1
48VGV;497P7	ALDH16A1	ALDH3A2	mmusculus	DIV10/DIV0	-3.98797	5.04082e-08	7.15936e-10	0	0
48XFK;48X2N	FLNC	CLMN	mmusculus	DIV10/DIV0	-3.98735	4.36787e-08	1.73848e-09	0	0
48WI9;48X2N	MICAL1	CLMN	mmusculus	DIV10/DIV0	-3.98417	1.72398e-07	1.45393e-08	0	0
48VG8;490NI	RAP1B	DIRAS2	rnorvegicus	DIV14/DIV01	-3.98102	0.0226453	0.0108067	1	1
495X7;48UWE	NEFL	INA	hsapiens	NPC/iPS	-3.97591	0.000818819	3.94203e-14	2	1
48ZJC;492S8	CNTN2	NRCAM	rnorvegicus	DIV14/DIV01	-3.97559	0.285061	2.28075e-12	0	0
48V2S;492KZ	PKN2	PRKCB	rnorvegicus	DIV14/DIV01	-3.97554	0.104824	1.27547e-10	0	0
495X7;4974P	NEFL	NES	hsapiens	NPC/iPS	-3.97519	0.0201159	3.55829e-13	3	2
48Z4P;49817	DNAJC9	DNAJC30	mmusculus	DIV10/DIV0	-3.97513	1.05824e-07	6.4049e-11	0	0
48WU5;48VXG	LAMC1	AGRN	rnorvegicus	DIV14/DIV01	-3.9733	0.0249776	0.00010906	0	0
48Z0R;48X2N	SYNE2	CLMN	mmusculus	DIV10/DIV0	-3.97295	9.20972e-08	4.55181e-08	0	0
496KQ;48YU7	MYT1	MYT1L	rnorvegicus	DIV14/DIV01	-3.97279	0.0516693	1.03113e-10	0	0
490NT;490C4	DDX4	DDX39B	drerio	Neur/Stem	-3.9725	0.00454874	0.00783968	0	0
48XAF;494BZ	PITPNB	PITPNM1	rnorvegicus	DIV14/DIV01	-3.96488	0.00764781	1.254e-10	0	0
49CTN;49CSJ	GNG5	GNG7	mmusculus	DIV10/DIV0	-3.96006	7.65443e-09	8.38464e-12	0	0
490F0;49511	KRT18	GFAP	hsapiens	NPC/iPS	-3.95871	0.00373532	0.000250103	0	0
491BW;48XT4	RPS6KA1	RPS6KA4	drerio	Neur/Stem	-3.95846	0.00438312	0.00758431	0	0
48VGV;49199	ALDH16A1	ALDH1A2	drerio	Neur/Stem	-3.95729	0.0126049	0.0197626	0	0
493BC;48W1B	BCL11B	SALL1	rnorvegicus	DIV14/DIV01	-3.95698	0.126941	4.99841e-07	2	1
48ZJC;496MP	CNTN2	L1CAM	mmusculus	DIV10/DIV0	-3.95498	1.86623e-10	3.94203e-14	0	0
48XPR;48W4U	PTPN12	PTPRF	rnorvegicus	DIV14/DIV01	-3.9549	0.00353949	3.65987e-12	0	0
497VG;4968W	RCN3	SDF4	mmusculus	DIV10/DIV0	-3.95466	5.50304e-09	3.6523e-12	0	0
492KX;497J1	MYH6	MYH11	rnorvegicus	DIV5/DIV01	-3.95278	0.00686708	0.00112191	0	0
49BMM;49ASJ	ZNRD1	POLR2I	drerio	Neur/Stem	-3.95174	0.0518177	0.0718076	0	0
49AVP;494ZU	HBB	CYGB	rnorvegicus	DIV5/DIV01	-3.95152	0.438234	0.441531	0	0
493BG;4918T	MTMR12	SBF1	rnorvegicus	DIV14/DIV01	-3.9506	0.152755	0.454721	0	0
48VGV;48YRP	ALDH16A1	ALDH5A1	mmusculus	DIV10/DIV0	-3.94981	1.42249e-08	3.3928e-12	0	0
49574;48XF5	DPYSL2	DPYSL4	hsapiens	Neu/iPS	-3.9491	8.88705e-06	6.75827e-11	2	1
498F4;48WJQ	GNA13	GNAS	hsapiens	Neu/iPS	-3.94614	0.00338453	0.00922401	2	1
498F4;494NI	GNA13	GNAS	hsapiens	Neu/iPS	-3.94614	0.00338453	0.0216656	2	1
48Y2C;4913J	ACSL6	SLC27A3	rnorvegicus	DIV5/DIV01	-3.94534	0.649316	0.940049	0	0
49574;497G7	DPYSL2	DPYSL5	hsapiens	Neu/iPS	-3.94203	1.31966e-05	6.71472e-10	0	0
49CTN;49CUX	GNG5	GNG4	mmusculus	DIV10/DIV0	-3.94191	3.29625e-08	1.27796e-11	0	0
48ZGH;48UU4	ILKAP	PDP2	rnorvegicus	DIV5/DIV01	-3.94159	0.293851	0.219739	1	1
48Z1R;48WB1	CBX1	CBX6	rnorvegicus	DIV5/DIV01	-3.94092	0.442558	1.55393e-06	0	0
499D4;4901U	LRRC40	LRRC7	rnorvegicus	DIV14/DIV01	-3.93708	0.127309	8.98725e-07	0	0
497D3;48VM0	VRK2	CSNK1G1	mmusculus	DIV10/DIV0	-3.93683	7.27161e-08	1.18966e-07	0	0
494RF;494T7	CPNE3	CPNE4	rnorvegicus	DIV14/DIV01	-3.93658	0.300787	6.46224e-12	0	0
4917M;4953S	AUH	CDYL	drerio	Neur/Stem	-3.93647	0.0225153	0.0335126	0	0
49542;497QD	GLYR1	HIBADH	rnorvegicus	DIV14/DIV01	-3.93434	0.0298172	3.03387e-06	0	0
48VDF;490R1	KLHL9	KBTBD11	rnorvegicus	DIV14/DIV01	-3.93376	0.0129606	0.0309629	0	0
491S7;490HP	STK4	PAK6	rnorvegicus	DIV5/DIV01	-3.92897	0.433965	1.90744e-05	0	0
48ZJC;49679	CNTN2	CHL1	mmusculus	DIV10/DIV0	-3.92846	1.13388e-08	2.79504e-11	0	0
491K7;493Q2	GNAI2	GNAO1	hsapiens	Neu/iPS	-3.92802	0.00043303	4.92623e-10	1	1
48ZFH.1;48ZFH.2	CSRP2	CSRP1	rnorvegicus	DIV14/DIV01	-3.92659	0.0544323	8.07471e-05	1	1
493J8;49511	VIM	GFAP	mmusculus	DIV10/DIV0	-3.92497	2.06818e-10	0	2	1
491KG;4949E	SNX2	SNX30	rnorvegicus	DIV14/DIV01	-3.92287	0.00464904	2.87916e-07	1	1
48VB4;48UTE	STX5	STX1B	rnorvegicus	DIV14/DIV01	-3.92169	0.00122	0.00625867	0	0
48V4N;48VQK	NCL	CIRBP	hsapiens	Neu/iPS	-3.92089	1.21852e-05	5.86859e-13	0	0
490II;492R8	SORBS3	SH3GL3	mmusculus	DIV10/DIV0	-3.92086	7.56656e-07	5.1815e-09	0	0
492Z8;48XFK	FLNB	FLNC	hsapiens	NPC/iPS	-3.91951	0.000433454	8.07716e-08	0	0
48ZND;48W3F	EEF1G	CLIC4	drerio	Neur/Stem	-3.91846	0.00345671	4.13638e-11	6	3
48VA4;4966R	ACTN1	ACTN4	hsapiens	Neu/iPS	-3.91708	3.43315e-06	5.03627e-09	3	2
49365;48XQ6	RPL12	MRPL11	rnorvegicus	DIV14/DIV01	-3.90827	0.0103258	2.27882e-09	0	0
493S2;491TX	DDX18	DDX42	hsapiens	Neu/iPS	-3.90546	0.0624016	0.103304	2	2
48X61;48Z94	WWP2	HECW2	mmusculus	DIV10/DIV0	-3.90399	2.88388e-07	2.09038e-09	0	0
494A2;49560	DDX21	EIF4A2	hsapiens	Neu/iPS	-3.90195	0.00140223	5.54944e-08	0	0
492FY;4903D	RGL2	RASGRF2	mmusculus	DIV3/DIV0	-3.90108	1.44636e-06	1.43573e-10	0	0
48V46;48W2P	TARBP2	STRBP	drerio	Neur/Stem	-3.90107	0.00216221	0.00196251	1	1
48WDZ;4959X	PDE5A	PDE2A	mmusculus	DIV10/DIV0	-3.89945	1.96469e-08	1.81148e-11	0	0
495Z4;48YKC	SMC4	CKAP4	hsapiens	Neu/iPS	-3.89897	9.44632e-05	0	0	0
494RF;494T7	CPNE3	CPNE4	mmusculus	DIV10/DIV0	-3.8976	7.78401e-10	6.46224e-12	0	0
497ZD;48UXM	DOCK11	DOCK9	rnorvegicus	DIV14/DIV01	-3.89557	0.0199745	3.10355e-09	0	0
48VA4;4920G	ACTN1	SYNE1	hsapiens	Neu/iPS	-3.89288	0.00277302	2.11071e-11	0	0
48V1H;48WTQ	RAB8B	RAB9B	mmusculus	DIV10/DIV0	-3.89065	1.98033e-09	2.37757e-10	0	0
493MF;495X7	LMNB2	NEFL	mmusculus	DIV10/DIV0	-3.88968	1.1193e-08	9.51283e-11	1	1
493JA;48UWE	LMNA	INA	hsapiens	NPC/iPS	-3.88727	0.00869729	2.45876e-06	2	1
48YI2;493T7	ATP7A	ATP2B4	mmusculus	DIV10/DIV0	-3.88702	1.0769e-07	3.44548e-08	0	0
48XPR;495MH	PTPN12	PTPRE	mmusculus	DIV10/DIV0	-3.88619	2.47565e-10	5.7493e-12	0	0
493K7;48V85	DDX6	DDX47	drerio	Neur/Stem	-3.88439	0.00589264	0.000909874	3	2
48YJ6;48V02	PALMD	PALM3	rnorvegicus	DIV5/DIV01	-3.88185	0.0590748	4.65919e-10	0	0
490NT;4978X	DDX4	DDX56	drerio	Neur/Stem	-3.87814	0.000815314	0.00164374	0	0
4933G;490NI	NRAS	DIRAS2	rnorvegicus	DIV14/DIV01	-3.87607	0.0866034	0.0260194	0	0
48XFK;48WHS	FLNC	SPTB	mmusculus	DIV10/DIV0	-3.87076	3.55166e-09	1.98287e-09	0	0
48XS5;49MXY	DAZAP1	RBM3	hsapiens	NPC/iPS	-3.87035	0.00071242	0.000222639	3	2
492J1;48ZU4	NCS1	VSNL1	rnorvegicus	DIV14/DIV01	-3.86815	0.0103133	1.07729e-08	1	1
48WI9;48WHS	MICAL1	SPTB	mmusculus	DIV10/DIV0	-3.86758	3.44686e-08	4.88809e-08	0	0
493SV;4956M	IGF1R	MET	mmusculus	DIV10/DIV0	-3.86699	1.57725e-09	4.5909e-11	0	0
492KX;497J1	MYH6	MYH11	rnorvegicus	DIV14/DIV01	-3.86626	0.00710994	0.00112191	0	0
48Y87;4959B	INSR	KIT	rnorvegicus	DIV14/DIV01	-3.86481	0.312659	1.62404e-05	1	1
48YQ9;48Z4S	CDK6	CDKL5	mmusculus	DIV3/DIV0	-3.86429	8.50632e-07	1.68673e-10	0	0
48Y0M;492HU	WDR5	WDR7	rnorvegicus	DIV14/DIV01	-3.85802	0.0341397	1.40253e-11	0	0
48Z0R;48WHS	SYNE2	SPTB	mmusculus	DIV10/DIV0	-3.85635	1.96505e-09	4.91794e-08	0	0
49427;492ZN	VASP	EVL	hsapiens	Neu/iPS	-3.85525	0.0769143	0.000360019	0	0
4932R;48XHN	PRKCD	PRKCQ	mmusculus	DIV10/DIV0	-3.85444	9.38262e-07	2.67639e-06	0	0
490NT;48VAI	DDX4	DDX24	drerio	Neur/Stem	-3.85035	0.00169354	0.00320057	0	0
48Z4P;492F3	DNAJC9	DNAJC16	mmusculus	DIV10/DIV0	-3.8481	1.01161e-08	4.63677e-12	0	0
492BG;49BSP	YKT6	VAMP2	rnorvegicus	DIV14/DIV01	-3.84599	0.0148793	1.61007e-09	0	0
4917U;4909N	RDH11	HSDL1	hsapiens	Neu/iPS	-3.84597	0.0137826	0.0116974	4	2
4974P;493H3	NES	NEFM	rnorvegicus	DIV14/DIV01	-3.84592	0.0309143	1.42466e-12	1	1
490II;495GP	SORBS3	SH3GLB2	mmusculus	DIV10/DIV0	-3.84345	2.32704e-06	2.86554e-08	0	0
48VGV;48XCX	ALDH16A1	ALDH1L2	mmusculus	DIV3/DIV0	-3.84257	1.07064e-08	3.75798e-12	0	0
48V3P;48WB0	HSD17B10	BDH1	rnorvegicus	DIV14/DIV01	-3.84226	0.00326765	5.31189e-07	0	0
48VN8;48Y8U	ARFGAP2	ADAP1	rnorvegicus	DIV5/DIV01	-3.84061	0.00696124	0.000452287	0	0
48Z2E;48Z94	UBE3C	HECW2	mmusculus	DIV10/DIV0	-3.83812	6.19592e-08	1.04562e-10	0	0
48YI2;495XQ	ATP7A	ATP2B2	mmusculus	DIV10/DIV0	-3.83542	6.05149e-08	2.55905e-10	0	0
49ATR;49ATS	CRABP2	FABP7	mmusculus	DIV10/DIV0	-3.83398	3.00438e-08	0	0	0
491TQ;492GI	IGF2BP1	KHSRP	rnorvegicus	DIV14/DIV01	-3.83338	0.0240945	1.99735e-06	1	1
494SK;48WB8	TRIM28	TRIM3	rnorvegicus	DIV14/DIV01	-3.8333	0.00664071	5.34655e-11	0	0
4970W;48VAJ	TBCK	SGSM2	rnorvegicus	DIV5/DIV01	-3.82981	0.123613	0.0159561	0	0
48WI9;497W9	MICAL1	SPTBN2	drerio	Neur/Stem	-3.82909	0.000928666	0.00185368	0	0
493MF;49511	LMNB2	GFAP	rnorvegicus	DIV14/DIV01	-3.82645	0.0372395	5.34655e-11	2	1
493S2;495VN	DDX18	DDX23	hsapiens	NPC/iPS	-3.82184	0.00676661	0.00477861	1	1
48YVM;48Y0I	APEH	DPP6	mmusculus	DIV10/DIV0	-3.82173	1.48794e-08	5.89529e-12	0	0
493J8;49511	VIM	GFAP	rnorvegicus	DIV14/DIV01	-3.82112	0.0137592	0	2	1
48X6A;4917M	ECHS1	AUH	rnorvegicus	DIV14/DIV01	-3.82093	0.089304	0.016483	1	1
48YVF;48YYC	PPM1B	PPM1H	rnorvegicus	DIV14/DIV01	-3.81941	0.164505	8.42155e-10	1	1
496CZ;498WT	CBR1	CBR3	rnorvegicus	DIV14/DIV01	-3.81738	0.129586	0.155103	0	0
48XIH;48VXQ	CPNE1	CPNE5	mmusculus	DIV10/DIV0	-3.81649	2.86183e-07	3.91272e-09	0	0
497W9;491T7	SPTBN2	UTRN	drerio	Neur/Stem	-3.81628	0.589121	0.762139	1	1
48XYX;48UTZ	MAPKAPK2	CAMK4	mmusculus	DIV10/DIV0	-3.81487	3.22795e-08	8.65648e-10	0	0
491GQ;490DH	EIF5B	EEF1A2	mmusculus	DIV10/DIV0	-3.8147	1.794e-07	0.0105466	0	0
48UVA;490HX	EPB41L2	EPB41L1	hsapiens	Neu/iPS	-3.81424	0.00552322	1.77548e-10	0	0
498FR;4923A	EIF2B1	MRI1	drerio	Neur/Stem	-3.81242	0.00198015	0.00104923	4	2
49574;497G7	DPYSL2	DPYSL5	hsapiens	NPC/iPS	-3.81083	1.64616e-05	6.71472e-10	0	0
48W3F;48Y6E	CLIC4	GDAP1	rnorvegicus	DIV14/DIV01	-3.8098	0.00440318	0	0	0
48URX;48WB5	RAB30	RAB4B	rnorvegicus	DIV5/DIV01	-3.80862	0.129756	0.018195	3	2
495F5;48YRP	ALDH9A1	ALDH5A1	hsapiens	Neu/iPS	-3.80851	0.000966733	1.32436e-09	0	0
49AVT;49B08	FABP5	FABP3	mmusculus	DIV10/DIV0	-3.8044	1.176e-06	3.06895e-11	0	0
495XU;494HU	PTPN9	PTPRZ1	rnorvegicus	DIV14/DIV01	-3.80438	0.14567	9.62892e-07	0	0
49381;48Z94	NEDD4L	HECW2	mmusculus	DIV10/DIV0	-3.79952	3.43997e-08	9.2923e-11	0	0
492Z8;496MT	FLNB	MACF1	hsapiens	NPC/iPS	-3.79774	0.00319036	0	0	0
48V4A;49KZA	HDAC2	HDAC9	mmusculus	DIV10/DIV0	-3.79758	1.40029e-09	3.5803e-10	0	0
48YRV;48ZCI	TCERG1	ARHGAP5	rnorvegicus	DIV14/DIV01	-3.79361	0.0259547	1.48989e-05	1	1
493FC;498Z4	USP3	USP20	mmusculus	DIV10/DIV0	-3.78994	3.53763e-07	5.13845e-09	0	0
49762;48WB8	TRIM33	TRIM3	rnorvegicus	DIV14/DIV01	-3.78817	0.244957	5.20898e-05	0	0
49AVT;49AZM	FABP5	RBP1	hsapiens	NPC/iPS	-3.78547	0.000480138	1.80262e-12	4	2
48YVF;48YYC	PPM1B	PPM1H	mmusculus	DIV10/DIV0	-3.78483	3.98937e-09	8.42155e-10	1	1
492C9;48XF8	PALLD	SPEG	mmusculus	DIV10/DIV0	-3.78411	3.78217e-07	1.95449e-09	0	0
494YI;494S6	NAP1L4	NAP1L5	hsapiens	Neu/iPS	-3.78031	0.0012419	0.00241621	0	0
48VZI.1;48VZI.2	UNC13B	UNC13A	mmusculus	DIV10/DIV0	-3.7797	1.67005e-08	4.91863e-10	2	1
4904Y;48ZXQ	KIF15	KIFC3	mmusculus	DIV10/DIV0	-3.7758	3.8138e-08	1.53445e-11	0	0
494EQ;492U3	TUBGCP3	APPL2	drerio	Neur/Stem	-3.77251	8.81659e-05	0.000220923	0	0
48Z9F;48YQM	MYO18A	MYO5A	hsapiens	Neu/iPS	-3.77161	0.190968	5.06683e-05	0	0
498KG;48WB0	HSD17B8	BDH1	rnorvegicus	DIV14/DIV01	-3.77086	0.0173287	0.0134912	0	0
493S2;49560	DDX18	EIF4A2	hsapiens	Neu/iPS	-3.7695	0.0497022	0.00285174	0	0
494DE;494DR	SMAD5	SMAD2	drerio	Neur/Stem	-3.76925	0.0019556	0.0200345	2	1
492KX;48X1J	MYH6	MYH10	rnorvegicus	DIV5/DIV01	-3.76897	0.00682374	0.00100133	0	0
48XPR;496BC	PTPN12	PTPRN2	mmusculus	DIV10/DIV0	-3.76835	3.30106e-09	5.7493e-12	0	0
490GF;48YDF	IGLON5	LSAMP	rnorvegicus	DIV5/DIV01	-3.76706	0.0293785	0.00653516	1	1
4914J;48Y8U	ARFGAP3	ADAP1	rnorvegicus	DIV14/DIV01	-3.76668	0.00109552	0.000191655	0	0
495JY;48YQM	MYO1B	MYO5A	hsapiens	Neu/iPS	-3.76458	0.0300568	3.95426e-11	1	1
491PX;48WTQ	IFT27	RAB9B	mmusculus	DIV10/DIV0	-3.7633	1.88558e-08	2.00771e-11	0	0
48W7N.1;48W7N.2	TMOD3	TMOD2	mmusculus	DIV10/DIV0	-3.76154	1.05918e-07	1.09445e-09	0	0
492KX;48X1J	MYH6	MYH9	rnorvegicus	DIV5/DIV01	-3.75962	0.00657204	0.00100133	0	0
48Y2C;492S6	ACSL6	ACSL3	rnorvegicus	DIV5/DIV01	-3.75865	0.467259	0.0150152	3	2
48YMR;48WWH	FNBP4	FMNL1	mmusculus	DIV10/DIV0	-3.75745	4.93141e-09	9.18349e-10	0	0
48V56;4906R	SCAMP3	SCAMP1	drerio	Neur/Stem	-3.75652	0.000287948	0.000735584	0	0
490W2;4957X	PDXDC1	GAD1	mmusculus	DIV10/DIV0	-3.75623	1.70827e-07	4.0469e-09	0	0
492T9;48V4I	ACADVL	ACOX1	hsapiens	Neu/iPS	-3.75289	0.033246	0.0599898	2	2
49ATR;49AVT	CRABP2	FABP5	mmusculus	DIV10/DIV0	-3.74996	8.66608e-08	3.55829e-13	0	0
48XAE;490DJ	PGP	PDXP	hsapiens	Neu/iPS	-3.74988	0.00579	1.27896e-08	0	0
48VGC;48W4H	PPP4C	PPP3CB	mmusculus	DIV10/DIV0	-3.74808	2.84154e-07	5.74747e-10	0	0
48VEC;48V9K	ROBO1	NCAM2	rnorvegicus	DIV14/DIV01	-3.7465	0.17608	1.7018e-05	0	0
48WNU;490NI	RAP2B	DIRAS2	rnorvegicus	DIV14/DIV01	-3.74337	0.00745115	0.000206943	1	1
48VA4;491T7	ACTN1	UTRN	hsapiens	Neu/iPS	-3.74334	0.16246	0.130381	0	0
491Y6;495VN	DDX20	DDX23	hsapiens	Neu/iPS	-3.7427	0.00159301	0.000519249	2	1
49204;48VZK	FLNA	SPTAN1	hsapiens	Neu/iPS	-3.74187	0.000532546	1.40214e-12	0	0
48VWQ;4923A	EIF2B2	MRI1	drerio	Neur/Stem	-3.74144	0.000111661	1.26059e-05	4	2
495U3;48ZJB	MCM3	MCM6	drerio	Neur/Stem	-3.74027	0.000396806	0.000231636	2	1
499M0;48ZJB	MCM3	MCM6	drerio	Neur/Stem	-3.74027	0.000396806	0.000860938	0	0
48X1J;48YQM	MYH10	MYO5A	hsapiens	Neu/iPS	-3.73856	0.0155439	8.69218e-08	1	1
492Z8;497W9	FLNB	SPTBN2	rnorvegicus	DIV5/DIV01	-3.73828	0.0181376	0.000812316	0	0
492Z8;496MT	FLNB	MACF1	rnorvegicus	DIV14/DIV01	-3.73732	0.0105442	0	0	0
49451.1;49451.2	SLC25A24	SLC25A23	mmusculus	DIV10/DIV0	-3.73709	5.66535e-08	2.44121e-09	0	0
4904Y;4972B	KIF15	KIF5A	mmusculus	DIV10/DIV0	-3.73612	8.7285e-08	9.12483e-10	0	0
493G4;493XU	STX17	STX1A	mmusculus	DIV10/DIV0	-3.73584	6.65505e-07	2.11408e-08	0	0
497D3;48VM0	VRK2	CSNK1G3	mmusculus	DIV10/DIV0	-3.73506	1.19974e-06	1.18966e-07	0	0
490CD;4978X	DDX43	DDX56	drerio	Neur/Stem	-3.7342	0.0273416	0.0400747	0	0
490RK;48X34	PPIL2	PPIL3	rnorvegicus	DIV14/DIV01	-3.73355	0.453202	0.00839198	1	1
49204;48YP9	FLNA	PLEC	hsapiens	Neu/iPS	-3.73297	0.00186246	1.60883e-12	0	0
49591;490YE	PACSIN2	PACSIN1	mmusculus	DIV10/DIV0	-3.73292	4.80326e-06	1.18393e-06	0	0
49451;4962R	SLC25A24	SLC25A18	mmusculus	DIV10/DIV0	-3.73219	8.4864e-08	0.0101053	2	1
49AZM;498TR	RBP1	CRABP1	rnorvegicus	DIV5/DIV01	-3.73152	0.303956	0.00182405	2	1
48WCJ;495NS	CDK1	CDK5	hsapiens	Neu/iPS	-3.72989	0.00150931	6.6205e-08	0	0
48ZGR;48V48	ACSF2	ACSS1	rnorvegicus	DIV14/DIV01	-3.72976	0.0554198	0.0046212	1	1
48XS5;48VQK	DAZAP1	CIRBP	hsapiens	Neu/iPS	-3.72794	0.00128794	8.51127e-07	0	0
48XW5;48VJX	ARF3	ARL8A	hsapiens	Neu/iPS	-3.72695	0.078497	0.000605961	1	1
48XW5;48VJX	ARF3	ARL8B	hsapiens	Neu/iPS	-3.72695	0.078497	0.000605961	1	1
48VGV;48X27	ALDH16A1	ALDH4A1	mmusculus	DIV10/DIV0	-3.72609	5.99021e-09	3.55829e-13	1	1
4914W;490EJ	CASP6	CASP7	mmusculus	DIV10/DIV0	-3.72452	2.20061e-08	1.3072e-09	0	0
4935H;48XGG	PABPC1L	SF3B4	drerio	Neur/Stem	-3.7223	0.0397209	0.0563279	0	0
49ATS;49B08	FABP7	FABP3	mmusculus	DIV10/DIV0	-3.72038	1.48967e-06	1.86028e-13	3	2
492Z8;496MT	FLNB	MACF1	rnorvegicus	DIV5/DIV01	-3.71807	0.0107194	0	0	0
492DR;492EU	NRP1	MFGE8	rnorvegicus	DIV14/DIV01	-3.71774	0.139353	0.000313463	1	1
49720;48VU0	TPD52L2	TPD52	rnorvegicus	DIV14/DIV01	-3.71669	0.0137432	6.82777e-09	1	1
4989Q;494XK	MPP3	MPP2	rnorvegicus	DIV14/DIV01	-3.71524	0.0847784	0.117124	1	1
48W62;492U3	SMAP1	APPL2	drerio	Neur/Stem	-3.71002	0.000920983	1.03548e-07	3	2
494RF;48ZYI	CPNE3	CPNE2	mmusculus	DIV10/DIV0	-3.70583	5.10375e-09	5.40689e-11	0	0
493MF;48UWE	LMNB2	INA	hsapiens	NPC/iPS	-3.70545	0.0044802	1.15912e-10	0	0
4925T;49NPZ	CBX5	NPTXR	mmusculus	DIV10/DIV0	-3.7041	4.36421e-09	5.68915e-11	0	0
490DH.2;490DH.1	EEF1A1	EEF1A2	mmusculus	DIV10/DIV0	-3.70376	4.57483e-07	2.93013e-08	0	0
49762;48WB8	TRIM33	TRIM3	mmusculus	DIV10/DIV0	-3.70329	5.03738e-07	5.20898e-05	0	0
495Z4;48YKC	SMC4	CKAP4	mmusculus	DIV10/DIV0	-3.7007	5.60361e-09	0	0	0
48YI2;48YME	ATP7A	ATP1A2	mmusculus	DIV10/DIV0	-3.70064	1.29392e-06	6.06756e-08	0	0
490ED;490HP	MAP2K6	PAK6	rnorvegicus	DIV5/DIV01	-3.6999	0.414576	5.82259e-08	0	0
49CSV;48Z10	CRIP1	CRIP2	mmusculus	DIV10/DIV0	-3.69818	2.32457e-06	1.75938e-07	0	0
48XUX;48ZXQ	KIF22	KIFC3	mmusculus	DIV10/DIV0	-3.69735	2.54444e-08	8.56013e-12	0	0
492PG;496Z8	NRBP1	NRBP2	rnorvegicus	DIV14/DIV01	-3.69526	0.00519719	1.49758e-06	0	0
48W3F;48YYD	CLIC4	GSTO1	hsapiens	Neu/iPS	-3.69402	1.66113e-05	0	0	0
4965G;4959B	LMTK2	KIT	rnorvegicus	DIV14/DIV01	-3.69401	0.303399	0.0232061	2	2
4974Y;48Y0M	NEDD1	WDR5	drerio	Neur/Stem	-3.69251	0.0214696	0.000610547	0	0
48X6S;4903D	RALGPS2	RASGRF2	mmusculus	DIV3/DIV0	-3.69084	1.04653e-06	6.4147e-11	0	0
498TR;49AZM	CRABP1	RBP1	hsapiens	NPC/iPS	-3.69053	0.00924492	0.00182405	4	2
492Z8;490RP	FLNB	DST	mmusculus	DIV10/DIV0	-3.68945	1.3861e-09	1.16801e-12	0	0
492Z8;490EN	FLNB	DTNA	mmusculus	DIV3/DIV0	-3.68857	7.6237e-06	8.64266e-10	0	0
490WI;497GR	CTSZ	CTSB	mmusculus	DIV10/DIV0	-3.68846	6.28123e-08	1.31839e-09	0	0
48XCG;48X34	PPWD1	PPIL3	rnorvegicus	DIV14/DIV01	-3.68832	0.461342	0.000393755	1	1
48Y0M;491MP	WDR5	AHI1	rnorvegicus	DIV14/DIV01	-3.68681	0.120753	0.326873	0	0
48Y8R;48ZYW	ANXA3	ANXA4	hsapiens	Neu/iPS	-3.68651	0.00198381	9.90951e-05	0	0
49ATR;49AVT	CRABP2	FABP5	hsapiens	Neu/iPS	-3.68643	0.000489686	3.55829e-13	0	0
492M6;48YYC	PPM1G	PPM1H	rnorvegicus	DIV14/DIV01	-3.68489	0.327198	2.44917e-10	1	1
48XGY;48XCX	ALDH3B1	ALDH1L1	drerio	Neur/Stem	-3.68458	0.00915309	0.014786	0	0
48XFV;494GV	RAB1B	RAB3A	hsapiens	Neu/iPS	-3.68427	0.0703903	0.00014627	1	1
48XGY;48YRP	ALDH3B1	ALDH5A1	drerio	Neur/Stem	-3.68227	0.00314138	0.00561443	0	0
491KP;48Y0I	DPP9	DPP6	mmusculus	DIV10/DIV0	-3.68048	8.71664e-09	1.01928e-10	0	0
492Z8;496MT	FLNB	MACF1	mmusculus	DIV10/DIV0	-3.67909	1.34654e-08	0	0	0
4934D;48WD9	SIPA1L3	RAP1GAP	rnorvegicus	DIV14/DIV01	-3.67892	0.00994195	0.00525604	0	0
48V4I;48VKC	ACOX1	ACADSB	rnorvegicus	DIV5/DIV01	-3.67889	0.0189247	8.05722e-05	0	0
491S7;48XZP	STK4	TAOK2	rnorvegicus	DIV14/DIV01	-3.6787	0.12067	0.0022307	0	0
491S7;499TY	STK4	TAOK2	rnorvegicus	DIV14/DIV01	-3.6787	0.12067	0.208773	0	0
493RB;48WK0	POLA1	REV3L	mmusculus	DIV10/DIV0	-3.67814	2.6978e-07	1.5276e-10	0	0
48ZJC;495BT	CNTN2	CNTN5	mmusculus	DIV10/DIV0	-3.67759	1.48413e-10	6.75777e-14	0	0
493H3;493J8	NEFM	VIM	hsapiens	NPC/iPS	-3.67743	0.0143325	1.37308e-11	5	3
48YNB;48VJX	SAR1A	ARL8B	hsapiens	Neu/iPS	-3.67715	8.07466e-05	5.36688e-08	0	0
48YNB;48VJX	SAR1A	ARL8A	hsapiens	Neu/iPS	-3.67715	8.07466e-05	5.36688e-08	0	0
48YNB;48VJX	SAR1B	ARL8A	hsapiens	Neu/iPS	-3.67715	8.07466e-05	5.36688e-08	0	0
48YNB;48VJX	SAR1B	ARL8B	hsapiens	Neu/iPS	-3.67715	8.07466e-05	5.36688e-08	0	0
494T9;48W1C	OSBPL11	OSBPL1A	rnorvegicus	DIV14/DIV01	-3.67626	0.0155146	0.000264737	1	1
492Z8;48YP9	FLNB	PLEC	rnorvegicus	DIV14/DIV01	-3.67586	0.0374976	2.26457e-13	0	0
48Z29;48WB8	MID1	TRIM3	mmusculus	DIV10/DIV0	-3.67554	8.23681e-09	5.83889e-06	0	0
493VR;495Z8	CTBP2	CTBP1	hsapiens	Neu/iPS	-3.67397	1.07378e-06	7.87931e-11	0	0
48ZI3;494HU	PTPN1	PTPRZ1	rnorvegicus	DIV14/DIV01	-3.67373	0.0214421	3.02962e-05	0	0
4936H;48YVG	SLC1A4	SLC1A2	rnorvegicus	DIV14/DIV01	-3.67179	0.0522751	0.0121638	2	2
494RX;494H9	SLITRK2	LINGO1	mmusculus	DIV10/DIV0	-3.67176	2.61425e-08	7.56484e-12	0	0
491AK;48V5R	DCK	TK2	mmusculus	DIV10/DIV0	-3.67056	2.73985e-08	6.43828e-12	0	0
496RG;492U3	SMAP2	APPL2	rnorvegicus	DIV14/DIV01	-3.67038	0.0062306	2.54068e-05	2	2
492B3;49001	HSPA14	HSPA13	hsapiens	Neu/iPS	-3.66791	0.0213135	8.58901e-08	0	0
48WME;48VRJ	TMED1	TMED9	rnorvegicus	DIV5/DIV01	-3.66713	0.132607	0.00125417	0	0
494RF;491CX	CPNE3	CPNE7	mmusculus	DIV10/DIV0	-3.66691	2.57554e-07	2.37829e-09	0	0
49720;48VU0	TPD52L2	TPD52	rnorvegicus	DIV5/DIV01	-3.66521	0.0143565	6.82777e-09	1	1
48ZZS;48ZXW	GSTM2	GSTM3	hsapiens	Neu/iPS	-3.66378	0.0505824	0.0995331	0	0
48VZI.2;48VZI.1	UNC13A	UNC13B	rnorvegicus	DIV5/DIV01	-3.66363	0.720722	4.91863e-10	2	1
48XPR;48W4U	PTPN12	PTPRD	mmusculus	DIV10/DIV0	-3.66345	1.38115e-09	3.65987e-12	0	0
490ED;48ZYQ	MAP2K6	MINK1	rnorvegicus	DIV14/DIV01	-3.66332	0.0769459	1.48087e-09	0	0
48ZJC;48XEK	CNTN2	VCAM1	mmusculus	DIV10/DIV0	-3.66277	1.75716e-08	4.18287e-10	0	0
490DH;490FZ	EEF1A1	GSPT1	hsapiens	Neu/iPS	-3.66251	0.0173963	0.0212335	6	3
491R4;48Z94	ITCH	HECW2	mmusculus	DIV10/DIV0	-3.6604	4.39583e-09	4.3982e-12	0	0
49511;48WRT	GFAP	LMNB1	hsapiens	NPC/iPS	-3.65999	0.00630011	4.76711e-13	5	3
492VB;4903N	CENPE	KIF3A	drerio	Neur/Stem	-3.65901	0.00034671	4.08464e-12	0	0
495Z4;48UX5	SMC4	SMC2	rnorvegicus	DIV5/DIV01	-3.6589	0.44839	0.879239	1	1
48VI4;4916B	PTBP1	HNRNPLL	hsapiens	Neu/iPS	-3.65846	0.00245266	3.23254e-08	0	0
48XUX;4972B	KIF22	KIF5A	mmusculus	DIV10/DIV0	-3.65766	4.4197e-09	1.24445e-11	0	0
494CK;4903D	SOS2	RASGRF2	mmusculus	DIV10/DIV0	-3.65566	4.17311e-07	3.79456e-10	0	0
48Z2S;48VGS	TTF2	SRCAP	drerio	Neur/Stem	-3.65558	0.00364696	0.00641417	0	0
4914W;48WE0	CASP6	CASP3	mmusculus	DIV10/DIV0	-3.65531	5.86417e-08	6.00119e-10	0	0
4977F;490CQ	EFNB2	EFNB3	rnorvegicus	DIV5/DIV01	-3.65467	0.143105	0.000752559	2	1
496KQ;48YU7	MYT1	MYT1L	rnorvegicus	DIV5/DIV01	-3.65308	0.0586668	1.03113e-10	0	0
494I3;491T7	EPPK1	UTRN	hsapiens	NPC/iPS	-3.65186	0.0922241	0.160902	2	2
490WI;496NG	CTSZ	CTSC	mmusculus	DIV10/DIV0	-3.65169	8.20041e-09	1.61231e-09	0	0
490MB;48Z4S	CDK11B	CDKL5	mmusculus	DIV10/DIV0	-3.65118	3.70605e-07	1.03945e-09	0	0
48YMR;495F1	FNBP4	DAAM1	mmusculus	DIV10/DIV0	-3.65057	1.13209e-08	4.77044e-11	0	0
48XMW;497PM	ACO1	ACO2	hsapiens	Neu/iPS	-3.65013	0.000283339	4.54227e-10	2	2
48ZZU;494R0	SERBP1	HABP4	mmusculus	DIV10/DIV0	-3.64838	7.91535e-10	1.15236e-11	0	0
491IU;48XZE	STMN1	STMN4	mmusculus	DIV10/DIV0	-3.64771	8.33366e-08	2.35963e-09	0	0
491TQ;492IQ	IGF2BP1	HNRNPK	rnorvegicus	DIV14/DIV01	-3.64344	0.0129138	5.36995e-10	1	1
494IP;497ZM	GPC2	GPC1	rnorvegicus	DIV14/DIV01	-3.64098	0.00737608	0.0174443	2	2
48Z2S;48Z3R	TTF2	HELLS	drerio	Neur/Stem	-3.63964	0.00845672	0.0137591	0	0
4913X;48W3F	CLIC1	CLIC4	rnorvegicus	DIV14/DIV01	-3.63855	0.0499537	2.31473e-10	2	1
48Z5M.2;48Z5M.1	RGS6	RGS7	mmusculus	DIV10/DIV0	-3.63717	2.25601e-07	1.3012e-09	0	0
49B1T;49BSP	VAMP4	VAMP2	rnorvegicus	DIV14/DIV01	-3.63642	0.0520208	9.08429e-07	0	0
48WVH;48WZN	STXBP2	VPS45	mmusculus	DIV10/DIV0	-3.63589	1.82282e-08	1.19407e-09	0	0
490WI;494DD	CTSZ	CTSL	mmusculus	DIV10/DIV0	-3.63581	6.77486e-09	2.29671e-11	0	0
490WI;49FEV	CTSZ	CTSL	mmusculus	DIV10/DIV0	-3.63581	6.77486e-09	2.29671e-11	0	0
48Z2S;494Y6	TTF2	BTAF1	drerio	Neur/Stem	-3.63462	0.0230676	0.03427	0	0
48V4V;48VKC	ACADS	ACADSB	rnorvegicus	DIV5/DIV01	-3.63228	0.00303693	1.12115e-10	1	1
48ZJC;491A4	CNTN2	IGSF21	mmusculus	DIV10/DIV0	-3.62999	5.5886e-10	4.65594e-13	0	0
492KX;48X1J	MYH6	MYH10	rnorvegicus	DIV14/DIV01	-3.62841	0.00724342	0.00100133	0	0
492QR;48ZIG	SNX6	SNX4	rnorvegicus	DIV14/DIV01	-3.62709	0.0115131	6.87442e-08	2	2
48W9U;48WIA	AK4	AK3	hsapiens	Neu/iPS	-3.62541	0.00309878	0.0110464	2	2
49451;48WR1	SLC25A24	SLC25A4	mmusculus	DIV10/DIV0	-3.62468	2.18541e-08	0.00498816	2	1
490E8;48WR1	SLC25A13	SLC25A4	hsapiens	Neu/iPS	-3.62416	0.028913	2.4289e-05	0	0
492Z8;4966R	FLNB	ACTN4	hsapiens	Neu/iPS	-3.62286	0.00144141	2.10242e-13	0	0
4929E;48VAJ	TBC1D15	SGSM2	rnorvegicus	DIV14/DIV01	-3.61844	0.0182392	2.01032e-10	0	0
49387;490NI	KRAS	DIRAS2	rnorvegicus	DIV14/DIV01	-3.61831	0.105533	0.00893361	1	1
48UX5;48YKC	SMC2	CKAP4	mmusculus	DIV10/DIV0	-3.61762	2.5719e-09	5.41653e-13	2	1
48XVF;496XI	HSPA9	HSPA4L	hsapiens	Neu/iPS	-3.61664	0.015209	3.03051e-06	3	2
48W9V;495XQ	ATP2A2	ATP2B2	rnorvegicus	DIV5/DIV01	-3.61646	0.00144744	3.08921e-09	0	0
4933X;492U3	GIT2	APPL2	rnorvegicus	DIV14/DIV01	-3.61634	0.191724	6.85182e-06	2	2
49714;48Z94	HERC2	HECW2	mmusculus	DIV10/DIV0	-3.61445	6.40004e-09	2.92765e-11	0	0
48VA4;491T7	ACTN1	UTRN	hsapiens	NPC/iPS	-3.61368	0.174048	0.130381	0	0
48V1H;494GV	RAB8A	RAB3A	hsapiens	Neu/iPS	-3.61357	0.167355	1.03721e-05	1	1
48Y5W;4903G	UBE2I	UBE2J1	mmusculus	DIV10/DIV0	-3.61324	1.85793e-08	5.94426e-12	0	0
48Y87;491IF	INSR	NTRK2	mmusculus	DIV10/DIV0	-3.61302	8.57986e-09	1.02401e-10	0	0
496UX;48X34	PPIL4	PPIL3	rnorvegicus	DIV5/DIV01	-3.60995	0.289935	2.91167e-05	1	1
4995D;490NI	HRAS	DIRAS2	rnorvegicus	DIV14/DIV01	-3.60685	0.0783805	0.222697	1	1
495UF;4962R	SLC25A20	SLC25A22	rnorvegicus	DIV14/DIV01	-3.60508	0.0587259	3.77091e-05	1	1
492Z8;48VA4	FLNB	ACTN1	rnorvegicus	DIV14/DIV01	-3.60462	0.0372737	3.05584e-09	1	1
48YEK;493ZH	MAPK7	MAPK9	rnorvegicus	DIV14/DIV01	-3.60451	0.0464032	0.00484618	0	0
48Z8Q;48V9Q	CAMK2G	CAMK2A	rnorvegicus	DIV14/DIV01	-3.60363	0.182961	2.03162e-07	0	0
497SW;496PX	UBA5	UBA2	drerio	Neur/Stem	-3.60341	0.00195608	2.00472e-07	4	2
49KZT;48WMT	PCBP1	NOVA2	hsapiens	Neu/iPS	-3.6021	9.81395e-05	1.00093e-08	0	0
48VHQ;48X65	ADH5	VAT1L	hsapiens	Neu/iPS	-3.60173	1.03394e-05	1.21293e-13	0	0
48VA4;48YP9	ACTN1	PLEC	hsapiens	NPC/iPS	-3.59961	0.011078	5.82293e-08	0	0
492Z8;4920G	FLNB	SYNE1	hsapiens	Neu/iPS	-3.59866	0.00111315	6.75777e-14	0	0
48X18;48UXM	DOCK3	DOCK9	rnorvegicus	DIV14/DIV01	-3.59644	0.100769	0.407567	0	0
494F6;48W1C	OSBPL8	OSBPL1A	rnorvegicus	DIV14/DIV01	-3.59537	0.0172705	0.000307257	2	2
490CD;4925R	DDX43	DDX46	drerio	Neur/Stem	-3.59474	0.00422267	0.0073263	0	0
494A2;495VN	DDX21	DDX23	hsapiens	NPC/iPS	-3.59434	0.000214876	4.2396e-06	1	1
492Z8;491P7	FLNB	DMD	rnorvegicus	DIV14/DIV01	-3.59373	0.216054	3.84995e-10	0	0
48V1H;48WTQ	RAB8A	RAB9B	mmusculus	DIV10/DIV0	-3.59372	2.91924e-09	2.37757e-10	0	0
493R3;49573	SORBS2	SH3GL2	rnorvegicus	DIV14/DIV01	-3.59282	0.000184902	1.61879e-11	0	0
48YW6;491P0	SLC2A1	SLC2A3	mmusculus	DIV3/DIV0	-3.59049	2.3087e-06	9.0569e-11	2	1
494MW;494KA	GALK1	MVK	mmusculus	DIV10/DIV0	-3.58948	2.11084e-08	1.77548e-10	0	0
48VGB;48YDF	NTM	LSAMP	rnorvegicus	DIV5/DIV01	-3.58936	0.0772267	0.0163932	2	1
492M6;493X8	PPM1G	PPM1E	hsapiens	Neu/iPS	-3.58852	0.000142458	3.55829e-13	0	0
48YME;493T7	ATP1A1	ATP2B1	hsapiens	Neu/iPS	-3.58787	0.000395237	0.0603678	4	3
48V1Z;48X8W	RTN4	RTN1	hsapiens	Neu/iPS	-3.5867	0.164028	1.25109e-07	0	0
48VTM;48ZYQ	NRK	MINK1	rnorvegicus	DIV14/DIV01	-3.586	0.00312859	0.414747	0	0
490CD;4952Q	DDX43	EIF4A3	drerio	Neur/Stem	-3.58514	0.0245365	0.0362827	0	0
48Y89;48WB8	TRIM24	TRIM2	hsapiens	Neu/iPS	-3.58504	0.00837414	1.73418e-05	0	0
49468;496WE	KIF2C	KIF3B	mmusculus	DIV10/DIV0	-3.58484	9.65334e-08	4.63577e-10	0	0
490E8;48V2B	SLC25A13	SLC25A12	mmusculus	DIV10/DIV0	-3.58474	4.30101e-07	1.04597e-07	0	0
49337;48ZYQ	PAK2	MINK1	rnorvegicus	DIV14/DIV01	-3.58456	0.00209091	0.134745	6	3
497HC;491T7	SPTBN1	UTRN	drerio	Neur/Stem	-3.58377	0.565967	0.565684	1	1
49799;48V38	RUFY1	PLEKHF2	drerio	Neur/Stem	-3.58325	0.000331349	0.318497	0	0
48YZ5;494A2	DDX10	DDX21	drerio	Neur/Stem	-3.58287	0.0301319	6.61038e-08	2	1
48WGD;490J8	INPP5F	OCRL	rnorvegicus	DIV14/DIV01	-3.58169	0.134413	0.00346917	1	1
48WM6;4917M	ECI1	AUH	rnorvegicus	DIV14/DIV01	-3.58159	0.113198	2.93569e-07	1	1
492HR;48Z4S	CDK2	CDKL5	mmusculus	DIV3/DIV0	-3.58132	1.00914e-06	1.03113e-10	0	0
49M9X;4961K	CARHSP1	CSDC2	rnorvegicus	DIV5/DIV01	-3.57951	0.155877	0.18693	0	0
49AZM;49B08	RBP1	FABP3	mmusculus	DIV3/DIV0	-3.57947	2.85412e-06	2.76368e-11	1	1
48YGN.2;48YGN.1	DENND6A	DENND6B	mmusculus	DIV10/DIV0	-3.57718	1.13821e-07	9.25131e-11	0	0
4966Z;496KI	DIS3L	DIS3	drerio	Neur/Stem	-3.57476	0.00256146	0.00467324	0	0
48VGC;48W4H	PPP4C	PPP3CA	mmusculus	DIV10/DIV0	-3.57475	2.74363e-07	5.74747e-10	0	0
48ZDF;48W1C	OSBPL6	OSBPL1A	rnorvegicus	DIV14/DIV01	-3.57372	0.135836	0.00138202	1	1
491Y6;493S2	DDX20	DDX18	drerio	Neur/Stem	-3.56892	0.0181169	0.00108676	4	2
48UY2;48VF4	SLC27A1	ACSL4	rnorvegicus	DIV5/DIV01	-3.5658	0.125975	1.1965e-06	0	0
48YI2;493T7	ATP7A	ATP2B1	mmusculus	DIV10/DIV0	-3.5658	3.68046e-09	3.44548e-08	0	0
48WSE;492U3	AGFG1	APPL2	rnorvegicus	DIV14/DIV01	-3.56428	0.00149193	6.20126e-07	2	2
48ZTB;4936G	AKTIP	UBE2V2	rnorvegicus	DIV14/DIV01	-3.56376	0.0422797	0.095772	0	0
48ZTB;49C06	AKTIP	UBE2V2	rnorvegicus	DIV14/DIV01	-3.56376	0.0422797	0.095772	0	0
493P8;48ZQH	TSPAN6	TSPAN7	mmusculus	DIV10/DIV0	-3.56159	2.62168e-05	3.56731e-06	0	0
48VN8;48ZGC	ARFGAP2	AGAP2	mmusculus	DIV10/DIV0	-3.56112	6.51356e-08	2.92493e-07	0	0
48ZVA;48WTQ	RAB40C	RAB9B	mmusculus	DIV10/DIV0	-3.5589	2.95492e-08	7.13193e-09	0	0
49300;4957X	SGPL1	GAD1	mmusculus	DIV10/DIV0	-3.55865	1.17848e-07	3.62965e-07	0	0
48VFX;48XIZ	ANXA11	ANXA2	hsapiens	NPC/iPS	-3.55838	0.000357975	6.16381e-08	1	1
49M19;48ZIG	SNX12	SNX4	rnorvegicus	DIV14/DIV01	-3.55504	0.0676005	0.104633	1	1
4974Y;492PV	NEDD1	WDR75	drerio	Neur/Stem	-3.55398	0.00678351	0.0112744	0	0
48V1P.2;48V1P.1	ENO1	ENO2	mmusculus	DIV10/DIV0	-3.55266	2.18636e-08	0	0	0
48YNB;492K9	SAR1A	ARL4C	mmusculus	DIV10/DIV0	-3.55238	1.59472e-07	2.08616e-08	0	0
48XG8;49337	STK26	PAK2	hsapiens	Neu/iPS	-3.55112	0.00385907	0.101021	0	0
49KWH;49337	STK25	PAK2	hsapiens	Neu/iPS	-3.55112	0.00385907	0.0119623	4	2
496CZ;49406	CBR1	HSDL2	hsapiens	Neu/iPS	-3.54998	0.0850293	2.05796e-05	1	1
48VBC;495MH	PTPN2	PTPRE	mmusculus	DIV10/DIV0	-3.54899	1.316e-07	3.56228e-08	0	0
492Z8;48W9W	FLNB	MICAL3	mmusculus	DIV10/DIV0	-3.5487	2.23669e-09	1.1087e-12	0	0
48WXF;48USU	ALDH2	ALDH1A1	hsapiens	Neu/iPS	-3.54685	0.0697013	0.0267595	3	2
48X9R;490YE	PACSIN3	PACSIN1	mmusculus	DIV10/DIV0	-3.5458	2.39113e-05	1.51051e-05	0	0
48Z2S;48XCB	TTF2	CHD1L	drerio	Neur/Stem	-3.5456	0.00282106	0.0050902	0	0
48Y89;48WB8	TRIM24	TRIM3	mmusculus	DIV10/DIV0	-3.54489	5.89463e-08	1.73418e-05	0	0
4946F;48VUP	TUBG1	TUBA4A	mmusculus	DIV10/DIV0	-3.5448	1.28886e-06	2.27441e-06	0	0
495VI;497G7	CRMP1	DPYSL5	hsapiens	NPC/iPS	-3.54394	1.35357e-05	5.4671e-06	2	1
495DC;493S2	DDX1	DDX18	drerio	Neur/Stem	-3.54347	0.0035913	0.000391859	5	3
48W07;498XE	VRK1	TTBK1	mmusculus	DIV10/DIV0	-3.543	9.8607e-08	1.62365e-09	0	0
48YNB;48VJX	SAR1A	ARL8B	mmusculus	DIV10/DIV0	-3.54245	2.58754e-07	5.36688e-08	0	0
48ZBK;494XK	CASK	MPP2	rnorvegicus	DIV14/DIV01	-3.54153	0.0292638	0.0782712	1	1
49F9B;494XK	CASK	MPP2	rnorvegicus	DIV14/DIV01	-3.54153	0.0292638	0.160696	0	0
48ZJC;491R1	CNTN2	CNTN1	mmusculus	DIV10/DIV0	-3.54102	8.11954e-10	4.08464e-12	0	0
493WA;492JC	LRCH2	LRRC8B	rnorvegicus	DIV14/DIV01	-3.54067	0.0073767	4.54227e-10	0	0
4929E;48VAJ	TBC1D17	SGSM2	rnorvegicus	DIV5/DIV01	-3.53959	0.00410264	2.01032e-10	0	0
4995F;48X8W	PRR18	RTN1	mmusculus	DIV10/DIV0	-3.53868	4.08685e-09	9.69288e-11	0	0
48ZN3;48W1C	OSBP	OSBPL1A	rnorvegicus	DIV14/DIV01	-3.5383	0.00156057	0.00160305	0	0
491DX;491R1	NCAM1	CNTN1	rnorvegicus	DIV5/DIV01	-3.53519	0.000965798	4.61365e-07	1	1
48VGB;48YDF	OPCML	LSAMP	rnorvegicus	DIV5/DIV01	-3.53437	0.113887	0.0163932	2	1
498TR;49B08	CRABP1	FABP3	mmusculus	DIV3/DIV0	-3.53375	2.60951e-05	1.55158e-08	1	1
49574;48XF5	DPYSL2	DPYSL4	hsapiens	NPC/iPS	-3.53285	1.6788e-05	6.75827e-11	2	1
48ZGC;48Y8U	AGAP3	ADAP1	rnorvegicus	DIV14/DIV01	-3.53248	0.0192427	0.138201	0	0
48XE8;48WB0	HSD17B12	BDH1	rnorvegicus	DIV14/DIV01	-3.53235	0.0477527	6.36024e-06	0	0
4956J;48UZ1	NCAN	BCAN	rnorvegicus	DIV14/DIV01	-3.5319	0.0828579	0.0208004	1	1
497MY;48VET	SET	PRKCE	rnorvegicus	DIV14/DIV01	-3.53189	0.00524526	0.00404577	0	0
49451;48WZW	SLC25A24	SLC25A1	mmusculus	DIV10/DIV0	-3.53153	3.73823e-07	0.0177083	2	1
4977P;48Y98	RHOT2	RAC3	mmusculus	DIV10/DIV0	-3.53078	3.38754e-08	0.00443699	2	1
492Z8;491P7	FLNB	DMD	mmusculus	DIV10/DIV0	-3.52948	1.40921e-08	3.84995e-10	0	0
491BU;497Z3	CMPK1	AK5	mmusculus	DIV10/DIV0	-3.52916	2.09766e-08	1.84011e-10	0	0
48W3F;48YYD	CLIC4	GSTO1	hsapiens	NPC/iPS	-3.52845	2.23833e-05	0	0	0
4995F;494GG	PRR18	RTN3	mmusculus	DIV10/DIV0	-3.52708	1.50991e-07	4.22687e-08	0	0
492Y1;48Y06	STON2	AP3M2	rnorvegicus	DIV5/DIV01	-3.52673	0.32902	0.449593	0	0
490A4;49KWE	UBE2C	UBE2V1	drerio	Neur/Stem	-3.52394	0.0134317	0.0209098	0	0
48WRT;493H3	LMNB1	NEFM	mmusculus	DIV10/DIV0	-3.52393	5.26656e-08	7.60905e-11	0	0
497P7;48YRP	ALDH3A2	ALDH5A1	hsapiens	Neu/iPS	-3.52393	0.00263691	0.00304142	2	1
492GR;49NPZ	CBX4	NPTXR	mmusculus	DIV10/DIV0	-3.52228	3.56155e-08	3.50139e-10	0	0
48Z84;4909I	PDLIM1	PDLIM3	hsapiens	NPC/iPS	-3.52202	0.00617726	0.0103704	0	0
48UZF;490HH	GDPD1	GDE1	rnorvegicus	DIV14/DIV01	-3.51979	0.0934805	0.0400747	0	0
4920G;491T7	SYNE1	UTRN	hsapiens	NPC/iPS	-3.51874	0.0908548	0.328019	1	1
49451;49286	SLC25A24	SLC25A16	mmusculus	DIV10/DIV0	-3.51798	1.48079e-07	9.75202e-05	1	1
4946M;48WJV	ACTL6A	ACTR1A	rnorvegicus	DIV14/DIV01	-3.51784	0.00440592	2.38662e-08	0	0
48WGD;494WT	INPP5F	INPP5J	rnorvegicus	DIV14/DIV01	-3.51657	0.135836	0.125331	0	0
494F7;48ZXQ	KIFC1	KIFC3	mmusculus	DIV10/DIV0	-3.51563	1.98907e-09	1.2966e-12	0	0
48YRH;48W79	PANK4	PANK2	drerio	Neur/Stem	-3.5152	0.000111634	0.00109801	2	1
48Z4P;48ZR6	DNAJC9	DNAJC5	mmusculus	DIV3/DIV0	-3.51511	6.45859e-07	7.8889e-11	0	0
48YNB;491BC	SAR1A	ARL3	hsapiens	Neu/iPS	-3.51298	0.0022273	0.00414947	2	1
48YNB;491BC	SAR1B	ARL3	hsapiens	Neu/iPS	-3.51298	0.0022273	0.00414947	2	1
48V41;48V9Q	PHKG2	CAMK2A	mmusculus	DIV10/DIV0	-3.51159	8.85894e-08	7.94325e-10	0	0
4905H;49NDW	GRSF1	RBM12	drerio	Neur/Stem	-3.51147	0.000113719	8.83955e-09	5	3
4963E;48WB6	INPPL1	SYNJ1	mmusculus	DIV10/DIV0	-3.51066	2.34192e-09	4.83623e-12	0	0
48VGV;495F5	ALDH16A1	ALDH9A1	mmusculus	DIV10/DIV0	-3.51046	1.91345e-08	4.85533e-11	1	1
48WI9;497HC	MICAL1	SPTBN1	drerio	Neur/Stem	-3.50976	0.00369577	1.02401e-10	0	0
493DE;490WE	PHYHIPL	PHYHIP	rnorvegicus	DIV14/DIV01	-3.50907	0.0255951	0.00169532	1	1
48VZG;4959B	EPHA4	KIT	rnorvegicus	DIV14/DIV01	-3.50673	0.105123	0.0462192	2	1
490Y7;48XPU	ECH1	ECHDC2	drerio	Neur/Stem	-3.50625	0.100588	0.131154	0	0
49451;48V2B	SLC25A24	SLC25A12	hsapiens	Neu/iPS	-3.50472	0.00476566	0.000195361	1	1
49AVT;498TR	FABP5	CRABP1	hsapiens	Neu/iPS	-3.50467	0.000260802	1.6313e-06	2	1
4916E;48VPX	SYPL1	SYP	rnorvegicus	DIV14/DIV01	-3.50437	0.00603924	0.00337194	0	0
48VA1;48Z94	WWP1	HECW2	mmusculus	DIV10/DIV0	-3.50108	9.38781e-07	1.59836e-09	0	0
496XY;48VNR	TPM4	TPM1	mmusculus	DIV10/DIV0	-3.50079	2.71524e-06	7.04883e-09	4	2
48USU;495F5	ALDH1A1	ALDH9A1	rnorvegicus	DIV14/DIV01	-3.49999	0.0762131	0.024636	2	1
48ZCY;4923Y	CAMKK2	CAMKV	rnorvegicus	DIV5/DIV01	-3.49593	0.213365	7.93384e-07	0	0
492FY;48W6Z	RGL2	RAPGEF4	mmusculus	DIV10/DIV0	-3.49511	2.41801e-07	4.04171e-10	0	0
48XWH;49075	GEMIN5	RBBP4	hsapiens	NPC/iPS	-3.49451	0.015728	0.000159492	3	2
48ZU2;48WNW	HNRNPR	ELAVL2	hsapiens	Neu/iPS	-3.4945	0.0124139	0.10906	1	1
48ZU2;494BX	HNRNPR	ELAVL4	hsapiens	Neu/iPS	-3.4945	0.0124139	0.162381	3	2
48VGV;49263	ALDH16A1	ALDH6A1	mmusculus	DIV10/DIV0	-3.49413	2.41815e-09	8.5507e-12	0	0
492FJ;48Z4S	CDK12	CDKL5	mmusculus	DIV10/DIV0	-3.49331	3.62064e-08	1.44096e-11	0	0
48URQ;48VF4	ACSL5	ACSL4	rnorvegicus	DIV14/DIV01	-3.49277	0.00743024	0.00190679	0	0
492GI;48WMT	KHSRP	NOVA2	hsapiens	Neu/iPS	-3.49163	0.000106156	3.07522e-08	0	0
48ZRC;48ZB9	PGM2	HPRT1	rnorvegicus	DIV14/DIV01	-3.49159	0.00209365	0.0136553	3	2
48Z2S;48WQW	TTF2	CHD8	drerio	Neur/Stem	-3.49041	0.0186501	0.0282209	0	0
4907W;493G1	TBC1D8B	SGSM1	mmusculus	DIV10/DIV0	-3.48974	4.55197e-07	1.33332e-08	0	0
497KG;48V9Q	STK11	CAMK2A	mmusculus	DIV10/DIV0	-3.48959	4.30784e-07	1.43552e-07	1	1
48XDE;48WDH	CAMK1	CAMK2B	mmusculus	DIV10/DIV0	-3.48925	5.96214e-08	4.74248e-11	0	0
490NT;4925R	DDX4	DDX46	drerio	Neur/Stem	-3.48848	0.00410918	0.00714894	0	0
49468;48WUH	KIF2C	KIF2A	mmusculus	DIV10/DIV0	-3.48747	5.18783e-09	1.50863e-12	0	0
49AZM;49B08	RBP1	FABP3	rnorvegicus	DIV14/DIV01	-3.48718	0.0635624	2.76368e-11	1	1
48V85;495VN	DDX47	DDX23	hsapiens	Neu/iPS	-3.48622	0.000322254	1.3274e-05	1	1
48ZJC;48W1P	CNTN2	NFASC	rnorvegicus	DIV5/DIV01	-3.48568	0.104884	6.13205e-13	0	0
497RP;496GM	PKN3	PRKCI	drerio	Neur/Stem	-3.48467	0.0041241	0.00717047	0	0
48XKX;48Z4S	CDK4	CDKL5	mmusculus	DIV10/DIV0	-3.4838	4.30313e-07	4.73295e-10	0	0
492VB;48ZXQ	CENPE	KIFC3	mmusculus	DIV10/DIV0	-3.48303	1.12099e-08	5.64071e-12	0	0
48X6S;48W6Z	RALGPS2	RAPGEF4	mmusculus	DIV10/DIV0	-3.48284	3.06219e-08	1.42098e-09	0	0
48VGB;48YDF	NTM	LSAMP	rnorvegicus	DIV14/DIV01	-3.48236	0.0822272	0.0163932	2	1
494A2;4925R	DDX21	DDX46	hsapiens	Neu/iPS	-3.48214	0.000155249	1.53511e-06	3	3
48ZJC;491DX	CNTN2	NCAM1	mmusculus	DIV10/DIV0	-3.48138	1.03104e-10	3.94203e-14	0	0
4974P;493H3	NES	NEFM	mmusculus	DIV3/DIV0	-3.48136	4.55623e-08	1.42466e-12	1	1
48W9U;497Z3	AK4	AK5	mmusculus	DIV10/DIV0	-3.47795	1.20014e-07	1.38578e-08	0	0
49762;48Z29	TRIM33	MID1	rnorvegicus	DIV14/DIV01	-3.47774	0.384956	0.965702	1	1
48XDE;48V9Q	CAMK1	CAMK2A	rnorvegicus	DIV14/DIV01	-3.47718	0.254556	3.40755e-09	0	0
494F7;4972B	KIFC1	KIF5A	mmusculus	DIV10/DIV0	-3.47594	2.23647e-08	3.15163e-09	0	0
490MB;494VB	CDK11B	CDK16	mmusculus	DIV10/DIV0	-3.47458	6.72044e-08	1.05806e-09	0	0
493JA;4974P	LMNA	NES	hsapiens	NPC/iPS	-3.47372	2.75711e-05	3.94203e-14	2	1
4907W;493BN	TBC1D8B	TBC1D9	mmusculus	DIV10/DIV0	-3.47281	2.68923e-08	2.28565e-11	0	0
49204;490EN	FLNA	DTNA	mmusculus	DIV3/DIV0	-3.47267	1.44634e-05	2.49156e-09	0	0
48V1X;490EN	DSP	DTNA	mmusculus	DIV10/DIV0	-3.47033	0.000301753	0.000258522	0	0
48USM;497KQ	MAP1S	MAP1B	hsapiens	Neu/iPS	-3.47011	0.00104846	2.36799e-10	1	1
48VI2;48WMT	FUBP1	NOVA2	hsapiens	Neu/iPS	-3.46879	0.000112592	8.98771e-10	0	0
48YVM;48Y0I	APEH	DPP6	rnorvegicus	DIV14/DIV01	-3.4681	0.0207713	5.89529e-12	0	0
48ZGC;48Y8U	AGAP1	ADAP1	rnorvegicus	DIV14/DIV01	-3.46562	0.120152	0.138201	0	0
48ZJC;492S8	CNTN2	NRCAM	mmusculus	DIV10/DIV0	-3.46439	3.4529e-10	2.28075e-12	0	0
48WG1;48ZXQ	KIF11	KIFC3	mmusculus	DIV10/DIV0	-3.4624	2.5285e-08	5.90246e-12	0	0
490ME;495MH	PTPN11	PTPRE	mmusculus	DIV10/DIV0	-3.46212	1.73857e-08	1.87849e-09	0	0
48Y8R;48XIZ	ANXA3	ANXA2	hsapiens	Neu/iPS	-3.46094	0.000731818	4.64734e-11	0	0
490AI;48Z4S	CDK9	CDKL5	mmusculus	DIV10/DIV0	-3.46063	2.15955e-07	2.78729e-10	0	0
48YCQ;49BH2	FKBP3	FKBP1B	mmusculus	DIV10/DIV0	-3.45669	3.83673e-08	2.41214e-07	1	1
49B4X;49BN7	EIF4EBP2	EIF4EBP1	hsapiens	NPC/iPS	-3.45619	0.0972126	0.364574	3	2
496JK;492KZ	PKN1	PRKCA	rnorvegicus	DIV5/DIV01	-3.45598	0.217069	5.37463e-06	0	0
48W9U;491BU	AK4	CMPK1	hsapiens	NPC/iPS	-3.4536	0.00130262	0.000452005	4	2
490G0;48WNW	TARDBP	ELAVL2	hsapiens	Neu/iPS	-3.45357	0.0129857	0.00880236	2	2
490G0;494BX	TARDBP	ELAVL4	hsapiens	Neu/iPS	-3.45357	0.0129857	2.97874e-06	4	3
49E5M;48VYX	TUBB6	TUBB4A	hsapiens	Neu/iPS	-3.45118	0.00361339	0.284598	5	3
48XPR;495ME	PTPN12	PTPRG	mmusculus	DIV10/DIV0	-3.45109	9.11893e-10	1.47663e-12	0	0
491TQ;48X5N	IGF2BP1	PCBP3	mmusculus	DIV10/DIV0	-3.45023	7.8359e-10	1.25279e-09	1	1
491E3;496T5	MTHFD2L	MTHFD2	mmusculus	DIV10/DIV0	-3.44889	1.12621e-07	6.01404e-11	0	0
492VB;4972B	CENPE	KIF5A	mmusculus	DIV10/DIV0	-3.44334	1.06638e-08	1.94001e-10	0	0
494HT;495Z8	PHGDH	CTBP1	hsapiens	NPC/iPS	-3.44213	0.000614815	3.94486e-08	1	1
494A2;491TX	DDX21	DDX42	hsapiens	Neu/iPS	-3.44207	0.00841832	0.000453785	3	3
48YWE;494B1	RASA1	RASA3	rnorvegicus	DIV14/DIV01	-3.44204	0.00157978	0.00299949	0	0
48WMY;48ZR6	DNAJC17	DNAJC5	mmusculus	DIV10/DIV0	-3.44155	3.90762e-08	1.58022e-11	0	0
49487;490DH	EFTUD2	EEF1A2	mmusculus	DIV10/DIV0	-3.44027	8.03706e-07	0.00169717	2	1
491DM;490S6	MYL9	MYL12B	hsapiens	Neu/iPS	-3.44003	0.00271494	0.0167853	0	0
491DM;490S6	MYL9	MYL12A	hsapiens	Neu/iPS	-3.44003	0.00271494	0.0167853	0	0
493S2;491TX	DDX18	DDX42	hsapiens	NPC/iPS	-3.4386	0.0655148	0.103304	2	2
494CA;48VJX	TRIM23	ARL8A	rnorvegicus	DIV14/DIV01	-3.43627	0.43547	0.843096	0	0
495Z4;48UX5	SMC4	SMC2	rnorvegicus	DIV14/DIV01	-3.43608	0.47126	0.879239	1	1
48YH8;495VI	DPYSL3	CRMP1	hsapiens	NPC/iPS	-3.43122	2.12325e-07	5.91356e-08	2	1
48VBC;496BC	PTPN2	PTPRN2	mmusculus	DIV10/DIV0	-3.43114	1.11342e-07	1.10301e-08	0	0
48XIH;494T7	CPNE1	CPNE4	rnorvegicus	DIV14/DIV01	-3.42892	0.173206	3.0218e-10	0	0
49NDW;494T7	RBM12	CPNE4	rnorvegicus	DIV14/DIV01	-3.42892	0.173206	0.513683	0	0
48WXF;48YRP	ALDH2	ALDH5A1	rnorvegicus	DIV14/DIV01	-3.42603	0.00251015	6.5553e-07	2	1
48V3R;48V9J	WIPF2	WIPF3	mmusculus	DIV10/DIV0	-3.42573	2.32197e-09	4.3982e-12	0	0
492Z8;48YP9	FLNB	PLEC	mmusculus	DIV10/DIV0	-3.42525	4.87522e-09	2.26457e-13	0	0
49204;497HC	FLNA	SPTBN1	hsapiens	Neu/iPS	-3.42507	0.000889095	9.58873e-14	0	0
48V2S;492KZ	PKN2	PRKCB	mmusculus	DIV3/DIV0	-3.4237	1.8085e-07	1.27547e-10	0	0
48WG1;4972B	KIF11	KIF5A	mmusculus	DIV10/DIV0	-3.42271	1.18335e-07	1.04994e-09	0	0
49C97;49C90	S100A11	S100A6	hsapiens	Neu/iPS	-3.42198	0.21867	0.262868	0	0
48W3F;4913X	CLIC4	CLIC1	hsapiens	NPC/iPS	-3.42147	0.000123114	2.31473e-10	4	2
492Z8;48VZK	FLNB	SPTAN1	rnorvegicus	DIV14/DIV01	-3.42055	0.0070106	0	0	0
4915E;48VKC	ACOX3	ACADSB	rnorvegicus	DIV5/DIV01	-3.41943	0.117633	0.000552564	0	0
493K7;493S2	DDX6	DDX18	drerio	Neur/Stem	-3.41897	0.034933	0.00666778	5	3
48VM0;493H7	CSNK1G1	CSNK1A1	drerio	Neur/Stem	-3.41633	0.384565	0.00711862	4	2
490GM;48XS6	ANXA5	ANXA1	hsapiens	NPC/iPS	-3.41502	0.00371281	2.71893e-05	0	0
494WX;48XS6	ANXA6	ANXA1	hsapiens	Neu/iPS	-3.41415	0.00640803	5.19591e-05	1	1
4946F;48VYX	TUBG1	TUBB2A	mmusculus	DIV10/DIV0	-3.41375	5.92681e-08	1.43301e-07	2	2
493J8;495X7	VIM	NEFL	mmusculus	DIV10/DIV0	-3.41367	1.06454e-09	0	1	1
48XIH;494T7	CPNE1	CPNE4	mmusculus	DIV10/DIV0	-3.41366	5.12524e-09	3.0218e-10	0	0
490ZD;48YYC	TAB1	PPM1H	rnorvegicus	DIV14/DIV01	-3.4132	0.224708	6.3944e-11	1	1
48VYX;4901E	TUBB4B	TUBA1A	hsapiens	Neu/iPS	-3.4132	0.00168251	0.23341	5	3
48VKU;4947U	HOMER3	HOMER1	mmusculus	DIV10/DIV0	-3.4132	2.97551e-08	5.79442e-09	0	0
48W07;48VM0	VRK1	CSNK1G1	mmusculus	DIV10/DIV0	-3.41011	3.54132e-08	1.09485e-06	1	1
48YCM;48WIF	DQX1	DHX9	drerio	Neur/Stem	-3.4101	0.00609754	0.0248212	0	0
48WGM;496PX	MOCS3	UBA2	drerio	Neur/Stem	-3.40843	0.00763513	9.38018e-07	4	2
494HT;48YYK	PHGDH	GRHPR	hsapiens	Neu/iPS	-3.40822	0.000131927	0.000537917	3	2
4909N;48WB0	HSDL1	BDH1	rnorvegicus	DIV14/DIV01	-3.40782	0.00520316	0.00783968	1	1
491TQ;48WMT	IGF2BP3	NOVA1	hsapiens	NPC/iPS	-3.40702	0.00599347	6.75777e-14	0	0
491KP;494V7	DPP8	DPP10	mmusculus	DIV10/DIV0	-3.40611	4.59828e-07	2.14272e-09	0	0
49487;48XBX	EFTUD2	GFM1	rnorvegicus	DIV14/DIV01	-3.40553	4.6431e-05	6.21517e-13	0	0
48ZMF;490DH	EEF2	EEF1A2	mmusculus	DIV10/DIV0	-3.40444	1.09877e-06	0.0103191	1	1
498B2;4915Q	PRDX1	PRDX2	hsapiens	Neu/iPS	-3.40232	1.81113e-07	1.26092e-08	2	1
49677;48Z0T	ZFYVE19	RUFY3	drerio	Neur/Stem	-3.3994	0.00767001	0.0418407	0	0
48Y0J;493AY	RB1	RBL1	drerio	Neur/Stem	-3.39918	0.268333	0.316479	0	0
48UZT;48VZH	ATP1B3	ATP1B1	rnorvegicus	DIV14/DIV01	-3.39584	0.0173541	1.21542e-08	0	0
48ZYW;48XS6	ANXA4	ANXA1	hsapiens	NPC/iPS	-3.39477	0.0774852	0.000535996	0	0
491KP;48Y0I	DPP9	DPP6	rnorvegicus	DIV14/DIV01	-3.39461	0.325476	1.01928e-10	0	0
48W3I;48V9Q	DCLK2	CAMK2A	mmusculus	DIV10/DIV0	-3.39259	6.84728e-09	2.788e-10	0	0
4970W;48VAJ	TBCK	SGSM2	rnorvegicus	DIV14/DIV01	-3.39211	0.177486	0.0159561	0	0
490E8;4962R	SLC25A13	SLC25A22	hsapiens	Neu/iPS	-3.39053	0.0054008	2.57065e-07	0	0
48USU;49263	ALDH1A1	ALDH6A1	rnorvegicus	DIV14/DIV01	-3.39023	0.258268	0.0633764	1	1
48Y2E;494GV	RAB11B	RAB3A	hsapiens	Neu/iPS	-3.38945	0.0845275	0.00138088	1	1
494PE;494GV	RAB11A	RAB3A	hsapiens	Neu/iPS	-3.38945	0.0845275	0.102838	1	1
491KG;48ZIG	SNX1	SNX4	rnorvegicus	DIV14/DIV01	-3.38914	0.00183027	5.35488e-09	1	1
493FC;4961H	USP3	USP13	mmusculus	DIV10/DIV0	-3.38886	2.6695e-07	6.08018e-07	0	0
4946F;49336	TUBG1	TUBB1	drerio	Neur/Stem	-3.38823	0.259689	0.306981	0	0
496JK;48VET	PKN1	PRKCE	rnorvegicus	DIV14/DIV01	-3.38801	0.0414076	5.12944e-07	0	0
494BV;48WK0	POLD1	REV3L	mmusculus	DIV10/DIV0	-3.38517	2.90413e-07	3.34841e-10	0	0
4913X;48Z9M	CLIC1	GSTZ1	mmusculus	DIV10/DIV0	-3.38355	6.99592e-09	5.8526e-11	0	0
48WCJ;48Z4S	CDK1	CDKL5	mmusculus	DIV3/DIV0	-3.38122	2.1708e-05	9.95906e-09	0	0
490S4;48ZRS	AGPAT5	AGPAT3	drerio	Neur/Stem	-3.38097	0.0325227	0.0369598	0	0
48V2S;492KZ	PKN2	PRKCA	mmusculus	DIV10/DIV0	-3.37911	4.74796e-07	1.27547e-10	0	0
48YKA;48WB6	INPP5K	SYNJ1	rnorvegicus	DIV14/DIV01	-3.377	0.000271461	1.62173e-05	0	0
49627;495MH	PTPN13	PTPRE	mmusculus	DIV10/DIV0	-3.37672	7.66519e-09	1.27796e-11	0	0
48WVH;48VC1	STXBP2	VPS33A	mmusculus	DIV10/DIV0	-3.37193	1.05515e-07	3.38147e-09	0	0
490JW;490VK	LTA4H	ERAP1	hsapiens	NPC/iPS	-3.36983	0.000638511	1.93297e-11	0	0
493E0;48Z94	HECW1	HECW2	mmusculus	DIV10/DIV0	-3.36957	2.62017e-09	3.6523e-12	0	0
490ZD;48YYC	TAB1	PPM1H	mmusculus	DIV10/DIV0	-3.36922	2.37004e-09	6.3944e-11	1	1
48YDS;498UW	DCHS1	CDH13	rnorvegicus	DIV14/DIV01	-3.36286	0.0557091	7.92415e-09	0	0
497VG;494YB	RCN3	RCN1	mmusculus	DIV10/DIV0	-3.3628	6.04235e-10	3.13954e-11	0	0
49B08;49AZM	FABP3	RBP1	hsapiens	NPC/iPS	-3.3625	0.0032921	2.76368e-11	5	3
48VIS;48UY4	FKBP5	TTC9B	rnorvegicus	DIV14/DIV01	-3.36204	0.147885	2.2605e-08	0	0
4974P;493H3	NES	NEFM	mmusculus	DIV10/DIV0	-3.36076	6.09657e-08	1.42466e-12	1	1
492Y7;48VYX	TUBAL3	TUBB4A	hsapiens	Neu/iPS	-3.35987	0.0619245	0.248695	2	2
48VXZ;48Z4S	CDK7	CDKL5	mmusculus	DIV10/DIV0	-3.35676	6.32549e-07	3.00711e-09	0	0
492M6;493X8	PPM1G	PPM1E	rnorvegicus	DIV14/DIV01	-3.35628	0.000152478	3.55829e-13	0	0
490MT;4945N	PDCL	PDCL3	drerio	Neur/Stem	-3.35475	0.00222159	0.000498986	3	2
490II;4907I	SORBS3	SH3RF3	mmusculus	DIV10/DIV0	-3.35429	1.92197e-06	5.8131e-08	0	0
494A2;493K7	DDX21	DDX6	hsapiens	Neu/iPS	-3.35346	0.000846714	7.45802e-06	2	2
48UXN;48ZRC	PGM1	PGM2L1	hsapiens	Neu/iPS	-3.35322	0.00915105	1.89969e-07	4	2
4944V;48XCJ	ABHD14B	ABHD6	rnorvegicus	DIV14/DIV01	-3.35293	0.106112	0.201668	0	0
493S2;4925R	DDX18	DDX46	hsapiens	Neu/iPS	-3.34969	0.0290297	0.00503765	3	2
494T6;496XI	HSPA4	HSPA4L	hsapiens	Neu/iPS	-3.34969	0.0101368	0.000318818	1	1
48ZFC;492AC	SLC38A1	SLC32A1	mmusculus	DIV10/DIV0	-3.34943	2.29974e-05	0.000250622	0	0
48VBJ;496T5	MTHFD1	MTHFD2	mmusculus	DIV10/DIV0	-3.34908	5.60057e-06	2.30915e-08	0	0
48ZQW;4903D	RAPGEF2	RASGRF2	mmusculus	DIV10/DIV0	-3.34803	1.34687e-07	1.13875e-10	0	0
496FK;48Y4R	RFC4	RFC2	rnorvegicus	DIV14/DIV01	-3.34781	0.259803	0.0837915	2	1
4913X;48Y6E	CLIC1	GDAP1	hsapiens	Neu/iPS	-3.34722	0.00022047	0	0	0
49AZM;49ATS	RBP1	FABP7	mmusculus	DIV10/DIV0	-3.34702	3.57404e-08	2.28075e-12	0	0
491TQ.2;491TQ.1	IGF2BP1	IGF2BP3	rnorvegicus	DIV14/DIV01	-3.34648	0.0173188	1.27285e-07	3	2
49204;490RP	FLNA	DST	mmusculus	DIV10/DIV0	-3.34561	1.04699e-09	8.19943e-13	0	0
496GM;492KZ	PRKCI	PRKCB	mmusculus	DIV10/DIV0	-3.34498	1.19694e-08	1.28443e-08	0	0
494H6;490PA	PAPOLG	PAPOLA	drerio	Neur/Stem	-3.3447	0.0138684	8.86746e-05	2	1
492J0;490NI	RRAS2	DIRAS2	rnorvegicus	DIV14/DIV01	-3.34436	0.0338019	0.0153881	1	1
490ME;496BC	PTPN11	PTPRN2	mmusculus	DIV10/DIV0	-3.34427	6.90861e-08	1.48187e-10	0	0
48W9U;48YY9	AK4	AK1	hsapiens	NPC/iPS	-3.34266	0.00628908	1.92577e-07	1	1
48WRV;48XV8	PNKD	MBLAC2	mmusculus	DIV10/DIV0	-3.34113	1.19825e-08	1.44096e-11	0	0
491EQ;496SW	NDRG2	NDRG4	mmusculus	DIV10/DIV0	-3.33823	1.28445e-07	8.33749e-10	0	0
4974U;492SY	TCEA2	TCEA1	drerio	Neur/Stem	-3.338	0.0105509	0.0168195	0	0
4983G;495DN	CTTN	COTL1	hsapiens	NPC/iPS	-3.33799	0.00093708	4.37581e-05	3	2
494A2;4952Q	DDX21	EIF4A3	hsapiens	Neu/iPS	-3.33668	0.000211192	1.80264e-06	2	2
496X1;493QS	LBR	DHCR7	mmusculus	DIV10/DIV0	-3.33603	6.4076e-09	8.36297e-11	1	1
49204;496MT	FLNA	MACF1	mmusculus	DIV10/DIV0	-3.33526	1.05602e-08	1.2966e-12	0	0
49728;48V48	ACSS2	ACSS1	rnorvegicus	DIV14/DIV01	-3.33518	0.424715	0.773328	0	0
4923H;494TM	RCC1	ALS2	rnorvegicus	DIV14/DIV01	-3.33482	0.224699	0.00053714	1	1
4946M;48XPT	ACTL6A	ACTR3	rnorvegicus	DIV14/DIV01	-3.33479	0.0261248	4.60065e-10	2	2
48Z9H;48X1N	PALM	PALM2	rnorvegicus	DIV14/DIV01	-3.33435	0.0242946	0.0158141	0	0
49337;48ZYQ	PAK1	MINK1	rnorvegicus	DIV14/DIV01	-3.33359	0.046973	0.134745	6	3
48WBT;490KR	RAB21	RAB35	rnorvegicus	DIV14/DIV01	-3.3329	0.00572754	0.00468595	0	0
495TA;4934T	ABHD14A	MEST	hsapiens	NPC/iPS	-3.33224	0.096247	0.196473	0	0
48X7B;496XT	LMCD1	TES	mmusculus	DIV10/DIV0	-3.33206	2.0899e-09	3.42034e-12	0	0
494A2;490C4	DDX21	DDX39B	hsapiens	Neu/iPS	-3.33186	0.000646174	0.000170376	4	3
48X0X;491PX	RAB3B	IFT27	hsapiens	Neu/iPS	-3.33185	0.0865033	5.0597e-07	2	1
48YGY;4918T	MTMR3	SBF1	rnorvegicus	DIV14/DIV01	-3.33145	0.0644857	0.014472	0	0
48VBC;48W4U	PTPN2	PTPRD	mmusculus	DIV10/DIV0	-3.32624	2.64968e-09	2.94902e-08	0	0
498ET;495MH	PTPN23	PTPRE	mmusculus	DIV10/DIV0	-3.32554	2.63218e-09	1.88605e-10	0	0
48V2S;492YQ	PKN2	PRKCZ	mmusculus	DIV10/DIV0	-3.32409	1.51929e-09	3.41372e-13	0	0
4966R;497W9	ACTN4	SPTBN2	drerio	Neur/Stem	-3.32398	0.001996	0.00474924	1	1
48XGY;48X27	ALDH3B1	ALDH4A1	drerio	Neur/Stem	-3.3231	0.0163473	0.0250113	0	0
4944Y;48WJV	ACTG1	ACTR1A	hsapiens	Neu/iPS	-3.32188	0.00041069	0.0576198	3	2
48UWU;4959X	PDE1B	PDE2A	mmusculus	DIV10/DIV0	-3.31989	2.11394e-09	4.54122e-13	0	0
496WT;48X65	PTGR1	VAT1L	mmusculus	DIV10/DIV0	-3.31915	1.36069e-08	1.1818e-10	0	0
490GM;48XS6	ANXA5	ANXA1	hsapiens	Neu/iPS	-3.31904	0.00430298	2.71893e-05	0	0
48YC2;4959B	EPHA5	KIT	rnorvegicus	DIV14/DIV01	-3.31821	0.311471	0.00106532	1	1
48XGG;48ZRU	SF3B4	SYNCRIP	drerio	Neur/Stem	-3.31791	0.133003	2.37359e-05	1	1
492FJ;494VB	CDK12	CDK16	mmusculus	DIV10/DIV0	-3.31671	6.97703e-09	1.27796e-11	0	0
4901E.1;4901E.2	TUBA1B	TUBA1A	hsapiens	Neu/iPS	-3.31607	0.000742892	0.000514766	1	1
490WX;497ER	CAPN7	SRI	drerio	Neur/Stem	-3.31457	0.0493629	7.28978e-05	2	1
48X6G;48Z8Q	DCLK1	CAMK2D	rnorvegicus	DIV14/DIV01	-3.31454	0.0746814	0.00656148	3	2
494NH;493CJ	LIG1	LIG3	drerio	Neur/Stem	-3.3143	0.0107511	2.76008e-06	0	0
4963X;4931K	EZR	FRMD4A	mmusculus	DIV10/DIV0	-3.31386	4.35985e-08	7.8889e-11	0	0
48ZJC;496VZ	CNTN2	DCC	rnorvegicus	DIV14/DIV01	-3.31203	0.211941	6.77011e-12	0	0
4966R;494I3	ACTN4	EPPK1	drerio	Neur/Stem	-3.31162	0.09443	0.0174154	1	1
4903F;490UB	ADSL	FH	hsapiens	Neu/iPS	-3.3112	0.00181498	0.000382619	0	0
495IG;494XI	RGS10	RGS17	mmusculus	DIV10/DIV0	-3.31028	6.32746e-07	1.85542e-06	0	0
494F7;4903N	KIFC1	KIF3A	drerio	Neur/Stem	-3.30943	0.0129777	9.32791e-11	0	0
490M4;48Z4S	CDK8	CDKL5	mmusculus	DIV10/DIV0	-3.30849	1.29829e-06	1.21221e-09	0	0
48XKX;494VB	CDK4	CDK16	mmusculus	DIV10/DIV0	-3.3072	5.50172e-08	1.95863e-10	0	0
48XSE;494H9	SLITRK5	LINGO1	mmusculus	DIV10/DIV0	-3.30665	1.37382e-07	8.76743e-11	0	0
490N7;4927Z	CACHD1	CACNA2D1	mmusculus	DIV10/DIV0	-3.30642	4.59624e-09	6.43828e-12	0	0
494CA;495CT	TRIM23	ARL6	rnorvegicus	DIV14/DIV01	-3.3026	0.4549	0.779206	0	0
492PV;491MP	WDR75	AHI1	rnorvegicus	DIV14/DIV01	-3.2969	0.00998382	0.0537368	0	0
49204;494I3	FLNA	EPPK1	hsapiens	Neu/iPS	-3.29551	6.95904e-05	6.91649e-05	1	1
4921T;490HX	EPB41L5	EPB41L1	mmusculus	DIV10/DIV0	-3.295	3.57667e-10	3.23952e-12	0	0
49309.2;49309.1	PRKAR2A	PRKAR2B	hsapiens	Neu/iPS	-3.2934	0.00202915	0.00130759	0	0
48Z4R;493Q2	GNAI3	GNAO1	hsapiens	Neu/iPS	-3.29269	0.000214773	5.6168e-06	1	1
496JN;48ZMY	NT5C	NT5M	mmusculus	DIV10/DIV0	-3.29195	3.05536e-08	3.21678e-11	0	0
493MF;4974P	LMNB2	NES	hsapiens	NPC/iPS	-3.2919	0.000530607	2.04452e-05	2	1
496JK;492KZ	PKN1	PRKCB	mmusculus	DIV10/DIV0	-3.2908	7.96838e-08	5.37463e-06	0	0
48WIA;497Z3	AK3	AK5	mmusculus	DIV10/DIV0	-3.28908	1.01517e-06	1.67761e-07	0	0
4946M;48ZWV	ACTL6A	ACTR2	rnorvegicus	DIV14/DIV01	-3.28444	0.0167741	5.71675e-08	1	1
48X3W.2;48X3W.1	GRB10	GRB14	mmusculus	DIV10/DIV0	-3.28405	9.76948e-09	6.77011e-12	0	0
490AI;494VB	CDK9	CDK16	mmusculus	DIV10/DIV0	-3.28403	1.78711e-08	8.56168e-11	0	0
48Z29;48Z8U	MID1	TRIM46	rnorvegicus	DIV5/DIV01	-3.28256	0.0446398	1.59433e-09	0	0
48ZB9;48ZRC	HPRT1	PGM2L1	hsapiens	Neu/iPS	-3.28256	0.0337018	0.0136553	2	1
48X21;48YYC	PPM1L	PPM1H	mmusculus	DIV10/DIV0	-3.28249	4.59659e-08	1.41189e-07	0	0
497TF;492DD	KDM1B	MAOA	rnorvegicus	DIV14/DIV01	-3.28232	0.00184892	3.14512e-07	1	1
490XJ;48XHU	LAMA1	TMEFF1	rnorvegicus	DIV14/DIV01	-3.28111	0.018549	0.068634	0	0
492V5;495XQ	ATP2C1	ATP2B2	rnorvegicus	DIV5/DIV01	-3.28049	0.00307021	3.75265e-05	0	0
48WIT;48V4C	GRIK2	GRIN1	mmusculus	DIV10/DIV0	-3.27689	1.16974e-07	2.70246e-10	0	0
49511;493H3	GFAP	NEFM	hsapiens	NPC/iPS	-3.27556	0.0867536	2.2957e-05	2	2
48VYX;48VUP	TUBB2A	TUBA4A	rnorvegicus	DIV14/DIV01	-3.27498	0.00550277	0.0287627	2	2
4974P;49511	NES	GFAP	rnorvegicus	DIV14/DIV01	-3.27349	0.0376528	0	2	1
496CZ;497UB	CBR1	DHRS7B	rnorvegicus	DIV5/DIV01	-3.27344	0.141536	0.000113047	0	0
490II;48Z8A	SORBS3	SH3GL1	mmusculus	DIV10/DIV0	-3.27284	1.58067e-05	1.68489e-07	0	0
494I3;48YP9	EPPK1	PLEC	hsapiens	NPC/iPS	-3.27275	0.00482266	0.0298812	0	0
490NT;4902A	DDX4	DDX51	drerio	Neur/Stem	-3.27246	0.000785665	0.00158938	0	0
48USU;497P7	ALDH1A1	ALDH3A2	rnorvegicus	DIV14/DIV01	-3.27181	0.166721	0.15769	1	1
48ZSV;48Y98	RHOA	RAC3	mmusculus	DIV10/DIV0	-3.27134	1.77764e-06	0.0160456	1	1
48VFX;494WX	ANXA11	ANXA6	rnorvegicus	DIV14/DIV01	-3.26862	0.583028	0.05311	0	0
48VEX;48WTQ	RAB3D	RAB9B	mmusculus	DIV10/DIV0	-3.26786	1.13628e-09	6.63333e-12	1	1
48VV9;497NF	GPX1	GPX4	rnorvegicus	DIV14/DIV01	-3.26631	0.00921765	2.54027e-05	2	1
48V58;49784	AKR1B1	AKR1C1	hsapiens	Neu/iPS	-3.26591	0.00479796	0.00823457	0	0
48YNB;4931N	SAR1A	ARL15	mmusculus	DIV10/DIV0	-3.26356	2.04889e-06	1.60612e-05	0	0
49AZM;49AVT	RBP1	FABP5	mmusculus	DIV10/DIV0	-3.26301	1.95179e-07	1.80262e-12	2	1
490VQ;490HX	FRMD5	EPB41L1	mmusculus	DIV10/DIV0	-3.26277	6.27059e-08	6.30358e-08	0	0
48X74.1;48X74.2	SYN3	SYN1	rnorvegicus	DIV14/DIV01	-3.26165	0.00176823	0.236999	2	1
49627;496BC	PTPN13	PTPRN2	mmusculus	DIV10/DIV0	-3.25888	1.74544e-08	2.12377e-11	0	0
48WXF.2;48WXF.1	ALDH1B1	ALDH2	hsapiens	Neu/iPS	-3.25605	0.000326468	1.42428e-08	4	2
493M4;48WJV	ACTA2	ACTR1B	rnorvegicus	DIV14/DIV01	-3.25432	0.204522	0.406759	1	1
493M4;48WJV	ACTC1	ACTR1B	rnorvegicus	DIV14/DIV01	-3.25432	0.204522	0.406759	1	1
493M4;48WJV	ACTA1	ACTR1B	rnorvegicus	DIV14/DIV01	-3.25432	0.204522	0.406759	1	1
48W1U;48ZRC	PGM3	PGM2L1	hsapiens	Neu/iPS	-3.25254	0.061657	4.96627e-07	5	3
494A2;495DC	DDX21	DDX1	hsapiens	Neu/iPS	-3.25222	0.000973061	8.56904e-07	2	2
492FJ;48WBZ	CDK12	CDK18	rnorvegicus	DIV14/DIV01	-3.2515	0.336735	0.512323	0	0
492FJ;48YGX	CDK12	CDK17	rnorvegicus	DIV14/DIV01	-3.2515	0.336735	5.1086e-07	0	0
494A2;48XRJ	DDX21	DDX17	hsapiens	Neu/iPS	-3.25058	0.000474844	4.00322e-06	1	1
491S7;490HP	STK3	PAK6	mmusculus	DIV10/DIV0	-3.24906	5.91788e-07	1.90744e-05	0	0
48Z29;48WB8	MID1	TRIM3	rnorvegicus	DIV5/DIV01	-3.24813	0.0999432	5.83889e-06	0	0
48ZN2;4909I	PDLIM4	PDLIM3	hsapiens	NPC/iPS	-3.24797	0.0884347	0.116672	0	0
48V4A;48YU2	HDAC2	HDAC11	mmusculus	DIV10/DIV0	-3.24694	2.43967e-10	1.32571e-07	1	1
497KH;4970W	TBC1D22B	TBCK	rnorvegicus	DIV14/DIV01	-3.24629	0.519175	0.884775	0	0
4936H;491EP	SLC1A4	SLC1A3	rnorvegicus	DIV14/DIV01	-3.24505	0.0689758	0.000209892	1	1
494AR;48VWH	FKBP10	FKBP2	hsapiens	Neu/iPS	-3.24489	0.00760782	0.0969517	1	1
48YME;495XQ	ATP1A1	ATP2B2	rnorvegicus	DIV5/DIV01	-3.24356	0.00829516	0.0938599	4	2
491H8;48WWH	INF2	FMNL1	mmusculus	DIV10/DIV0	-3.24284	1.71251e-08	6.22899e-10	0	0
48WDZ;48Z3S	PDE5A	PDE10A	mmusculus	DIV10/DIV0	-3.24188	4.15016e-09	7.99061e-13	0	0
48V9T;494WT	INPP5B	INPP5J	rnorvegicus	DIV5/DIV01	-3.23986	0.481754	0.640708	0	0
490ME;48W4U	PTPN11	PTPRD	mmusculus	DIV10/DIV0	-3.23937	2.22524e-09	1.26904e-10	0	0
48UVA;48X1B	EPB41L2	EPB41L4B	hsapiens	Neu/iPS	-3.23929	0.00679779	0.00315987	0	0
48UVA;4921T	EPB41L2	EPB41L5	hsapiens	Neu/iPS	-3.23929	0.00679779	3.68766e-05	2	2
48XPR;49345	PTPN12	PTPRS	mmusculus	DIV10/DIV0	-3.23928	8.81944e-10	0	0	0
48X4G;490JR	EOMES	MGA	mmusculus	DIV3/DIV0	-3.23916	7.47121e-06	6.62491e-10	0	0
490Y7;4917M	ECH1	AUH	rnorvegicus	DIV14/DIV01	-3.23777	0.288821	0.000560042	0	0
48ZCY;48Z8Q	CAMKK2	CAMK2D	rnorvegicus	DIV5/DIV01	-3.23733	0.444102	0.318011	3	2
494MR;492U3	TUBGCP2	APPL2	drerio	Neur/Stem	-3.2369	0.0107149	0.0170439	0	0
49451;49206	SLC25A24	SLC25A3	mmusculus	DIV10/DIV0	-3.23518	8.23312e-07	0.00105092	2	1
49204;48Z0R	FLNA	SYNE2	hsapiens	Neu/iPS	-3.235	0.00364412	0.000235899	1	1
492RM;491BU	AK2	CMPK1	hsapiens	Neu/iPS	-3.23482	0.000335301	4.63335e-08	1	1
48XPR;48YBD	PTPN12	PTPRK	mmusculus	DIV10/DIV0	-3.23416	4.01517e-08	2.46043e-11	0	0
48YTM;48YYC	PPM1A	PPM1H	mmusculus	DIV10/DIV0	-3.23312	2.68152e-08	7.73713e-09	1	1
492Z8;48YP9	FLNB	PLEC	rnorvegicus	DIV5/DIV01	-3.23275	0.0533123	2.26457e-13	0	0
495GY;4901U	SHOC2	LRRC7	rnorvegicus	DIV14/DIV01	-3.23238	0.142565	1.27695e-05	0	0
48WGD;494WT	INPP5F	INPP5J	rnorvegicus	DIV5/DIV01	-3.23079	0.142605	0.125331	0	0
495VI;48XF5	CRMP1	DPYSL4	hsapiens	NPC/iPS	-3.23019	1.37217e-05	1.60883e-12	3	2
48V1H;490IC	RAB8B	RAB6B	mmusculus	DIV10/DIV0	-3.22971	4.89912e-10	9.30841e-06	3	2
491T5;48Y8U	ARFGAP1	ADAP1	rnorvegicus	DIV14/DIV01	-3.22928	0.0914082	0.0984374	0	0
48Z5X;48VFQ	ITPKC	ITPKA	mmusculus	DIV10/DIV0	-3.22789	1.67311e-06	1.15898e-05	0	0
493R3;49573	SORBS2	SH3GL2	rnorvegicus	DIV5/DIV01	-3.22685	0.000270171	1.61879e-11	0	0
48V1X;491T7	DSP	UTRN	hsapiens	NPC/iPS	-3.22645	0.211447	0.4023	1	1
48WVN;48WTQ	RAB2B	RAB9B	rnorvegicus	DIV14/DIV01	-3.22304	0.121642	7.94593e-07	0	0
49382;49NPZ	CBX2	NPTXR	mmusculus	DIV3/DIV0	-3.22252	2.80583e-09	0	0	0
49C2G;49BSP	VAMP3	VAMP2	mmusculus	DIV10/DIV0	-3.22203	1.07604e-06	1.17125e-06	0	0
48XIH;48ZYI	CPNE1	CPNE2	mmusculus	DIV10/DIV0	-3.2219	5.45808e-07	1.01748e-07	0	0
48UW3;48WIF	DHX29	DHX9	drerio	Neur/Stem	-3.22151	4.23004e-05	9.16919e-06	1	1
48WJE;4959B	NTRK3	KIT	rnorvegicus	DIV14/DIV01	-3.22121	0.164982	0.00238949	1	1
493S2;493K7	DDX18	DDX6	hsapiens	Neu/iPS	-3.22101	0.038404	0.00666778	2	2
49227;48WNX	NID1	LRP1	rnorvegicus	DIV14/DIV01	-3.22017	0.00287104	0.0015443	0	0
48XE2;492JC	LRCH3	LRRC8B	mmusculus	DIV10/DIV0	-3.21988	3.44524e-07	7.13193e-09	0	0
48X2G;48XDX	LMAN1	LMAN2	drerio	Neur/Stem	-3.21891	0.184806	0.0476532	1	1
48ZGH;48ZY0	ILKAP	PPM1F	drerio	Neur/Stem	-3.21811	0.136457	1.2781e-07	1	1
48X31;48VMP	CAPN5	CAPN2	hsapiens	NPC/iPS	-3.21699	0.0686815	2.10485e-06	2	1
4924W;48XGU	CHD2	CHD5	rnorvegicus	DIV14/DIV01	-3.2161	0.0542013	6.48361e-07	2	1
48X74.1;48X74.2	SYN3	SYN2	rnorvegicus	DIV14/DIV01	-3.21489	0.190056	0.236999	2	1
4973B;48WB6	FIG4	SYNJ1	rnorvegicus	DIV14/DIV01	-3.21414	0.0759207	6.89897e-06	0	0
48UY6;48ZUE	RBM14	RBM38	rnorvegicus	DIV5/DIV01	-3.21282	0.412153	0.679755	0	0
491TQ;48XAT	IGF2BP1	FUBP3	rnorvegicus	DIV14/DIV01	-3.21257	0.090503	0.126429	2	1
49451;4962R	SLC25A24	SLC25A22	hsapiens	Neu/iPS	-3.21243	0.0175061	0.0101053	2	1
48WR1;48WSJ	SLC25A5	SLC25A11	hsapiens	Neu/iPS	-3.2124	0.000866213	0.261628	5	3
48XHY;48ZU4	HPCA	VSNL1	rnorvegicus	DIV14/DIV01	-3.21153	0.00911431	8.44663e-08	0	0
494A2;491TX	DDX21	DDX42	hsapiens	NPC/iPS	-3.2111	0.00697382	0.000453785	3	3
490F9;48ZYQ	OXSR1	MINK1	rnorvegicus	DIV14/DIV01	-3.21064	0.0745865	0.0379785	3	2
499D4;490IV	LRRC40	SCRIB	drerio	Neur/Stem	-3.21004	0.0031037	0.0233609	1	1
48W07;48VM0	VRK1	CSNK1G3	mmusculus	DIV10/DIV0	-3.20833	1.48775e-06	1.09485e-06	1	1
494M6;48WB0	HSD17B4	BDH1	rnorvegicus	DIV5/DIV01	-3.20805	0.0111544	6.16314e-11	0	0
498ET;496BC	PTPN23	PTPRN2	mmusculus	DIV10/DIV0	-3.2077	3.25742e-09	3.23215e-12	0	0
490E8;49451	SLC25A13	SLC25A23	mmusculus	DIV10/DIV0	-3.2075	6.3811e-08	0.375161	1	1
4974Y;48ZD1	NEDD1	SNRNP40	drerio	Neur/Stem	-3.20742	0.0158377	3.80114e-05	0	0
48WBT;48WTQ	RAB21	RAB9B	rnorvegicus	DIV14/DIV01	-3.20595	0.0954277	3.72251e-07	0	0
495ST;496XI	HSPH1	HSPA4L	hsapiens	Neu/iPS	-3.20539	0.00831483	0.0119936	3	2
49204;48W9W	FLNA	MICAL3	mmusculus	DIV10/DIV0	-3.20486	9.71007e-10	3.5127e-13	0	0
48W31;48WMT	PCBP2	NOVA1	hsapiens	NPC/iPS	-3.20445	0.0178633	9.84491e-09	0	0
493S2;4952Q	DDX18	EIF4A3	hsapiens	Neu/iPS	-3.20423	0.0359296	0.00223078	1	1
4974P;49511	NES	GFAP	mmusculus	DIV3/DIV0	-3.2041	2.75274e-08	0	2	1
48YSR;48Y0K	GOSR2	VTI1B	drerio	Neur/Stem	-3.20337	0.0985723	1.18331e-09	0	0
490E8;4962R	SLC25A13	SLC25A18	mmusculus	DIV10/DIV0	-3.2026	1.09815e-06	2.57065e-07	0	0
495X7;493H3	NEFL	NEFM	hsapiens	NPC/iPS	-3.20234	0.0421848	5.44815e-07	2	1
4974Y;492HU	NEDD1	WDR7	mmusculus	DIV10/DIV0	-3.20112	3.18373e-07	6.95173e-09	0	0
492Z8;48VZK	FLNB	SPTAN1	rnorvegicus	DIV5/DIV01	-3.201	0.0086987	0	0	0
4936H;491EP	SLC1A5	SLC1A3	hsapiens	Neu/iPS	-3.20056	0.00814837	0.000209892	1	1
491Y6;491TX	DDX20	DDX42	drerio	Neur/Stem	-3.20048	0.0127081	0.0114182	1	1
490CD;48ZCS	DDX43	DDX27	drerio	Neur/Stem	-3.19979	0.106166	0.137736	0	0
493S2;490C4	DDX18	DDX39B	hsapiens	Neu/iPS	-3.19941	0.0297808	0.0774955	2	2
48ZGH;48ZY0	ILKAP	PPM1F	rnorvegicus	DIV14/DIV01	-3.19767	0.000452054	1.2781e-07	1	1
48Y0R;48UZ1	VCAN	BCAN	rnorvegicus	DIV5/DIV01	-3.19749	0.273285	0.111356	0	0
48YV8;48VRU	STAM2	TOM1	rnorvegicus	DIV14/DIV01	-3.19741	0.346519	6.64596e-09	0	0
48XR5;493S6	RPAP3	TOMM34	rnorvegicus	DIV14/DIV01	-3.19624	0.206691	0.646187	1	1
48YM0;49137	KDM1A	PPOX	rnorvegicus	DIV14/DIV01	-3.19555	0.00733664	3.37645e-09	1	1
4904Y;496WE	KIF15	KIF3B	mmusculus	DIV10/DIV0	-3.19493	6.14716e-07	1.30789e-09	1	1
48XPR;495XU	PTPN12	PTPN9	rnorvegicus	DIV14/DIV01	-3.19432	0.078902	9.41914e-06	0	0
491TQ;492IQ	IGF2BP3	HNRNPK	drerio	Neur/Stem	-3.19407	0.00240955	5.36995e-10	1	1
495K4;48X8N	CORO2B	CORO1C	hsapiens	Neu/iPS	-3.19398	1.69863e-05	6.25206e-08	2	1
496VZ;48V9K	DCC	NCAM2	rnorvegicus	DIV14/DIV01	-3.19387	0.353167	0.000164691	0	0
48WMY;49817	DNAJC17	DNAJC30	mmusculus	DIV10/DIV0	-3.19335	7.34314e-08	5.8526e-11	0	0
48ZND;48Y6E	EEF1G	GDAP1	hsapiens	Neu/iPS	-3.19315	1.54956e-05	2.26457e-13	0	0
48VPC;48Z9X	HERC4	UBR5	drerio	Neur/Stem	-3.19254	0.00014288	2.01954e-06	2	1
49181;495NX	DHRS4	DHRS1	mmusculus	DIV10/DIV0	-3.19151	6.44147e-06	1.17024e-06	0	0
48V2S;492KZ	PKN2	PRKCA	mmusculus	DIV3/DIV0	-3.19149	7.54447e-07	1.27547e-10	0	0
497VG;48ZNN	RCN3	CALU	mmusculus	DIV10/DIV0	-3.19005	3.63306e-09	7.72174e-12	0	0
49468;4903N	KIF2C	KIF3A	mmusculus	DIV10/DIV0	-3.18874	2.7691e-08	9.35601e-12	0	0
492Z8;4966R	FLNB	ACTN4	rnorvegicus	DIV14/DIV01	-3.18866	0.0186093	2.10242e-13	0	0
48XPR;48XHW	PTPN12	PTPRJ	mmusculus	DIV10/DIV0	-3.18732	1.85528e-09	1.69781e-12	0	0
48V4I;48VKC	ACOX1	ACADSB	rnorvegicus	DIV14/DIV01	-3.18674	0.0290519	8.05722e-05	0	0
499D4;492JC	LRRC40	LRRC8B	rnorvegicus	DIV14/DIV01	-3.18609	0.0223502	4.60463e-10	0	0
49204;491P7	FLNA	DMD	mmusculus	DIV10/DIV0	-3.18564	1.21664e-08	4.29124e-11	0	0
493RB;48WK0	POLA1	REV3L	mmusculus	DIV3/DIV0	-3.18488	8.68941e-07	1.5276e-10	0	0
490N7;4944K	CACHD1	CACNA2D3	mmusculus	DIV10/DIV0	-3.18463	9.69213e-10	3.3928e-12	0	0
497JU;490XB	OS9	ERLEC1	drerio	Neur/Stem	-3.18381	0.0142336	0.0541864	1	1
48XIH;491CX	CPNE1	CPNE7	mmusculus	DIV10/DIV0	-3.18298	1.77313e-07	9.94062e-09	0	0
48YJ1;48Z96	ABL1	PTK2B	mmusculus	DIV10/DIV0	-3.18265	2.60556e-08	4.11827e-09	0	0
48Z8Q;4923Y	CAMK2G	CAMKV	rnorvegicus	DIV14/DIV01	-3.18172	0.0125395	9.55094e-08	0	0
495R5;48WKZ	UGP2	UAP1L1	rnorvegicus	DIV14/DIV01	-3.18117	0.0171116	0.0986272	1	1
48Y0R;4956J	VCAN	NCAN	rnorvegicus	DIV14/DIV01	-3.18042	0.130177	0.211971	0	0
48VXZ;494VB	CDK7	CDK16	mmusculus	DIV10/DIV0	-3.18016	4.88453e-08	1.28339e-09	0	0
48VCS;48X5N	IGF2BP2	PCBP3	mmusculus	DIV10/DIV0	-3.17781	9.75269e-10	1.83827e-10	1	1
48VYX;4901E	TUBB	TUBA1A	hsapiens	NPC/iPS	-3.1777	0.00327379	0.23341	5	3
491EQ;496SW	NDRG2	NDRG4	rnorvegicus	DIV5/DIV01	-3.17671	0.10689	8.33749e-10	0	0
495DC;491TX	DDX1	DDX42	drerio	Neur/Stem	-3.17503	0.000580913	0.0101144	3	3
48XHY;48ZU4	HPCA	VSNL1	rnorvegicus	DIV5/DIV01	-3.17445	0.00946153	8.44663e-08	0	0
497W9;491T7	SPTBN2	UTRN	hsapiens	NPC/iPS	-3.17398	0.380048	0.762139	1	1
48Y2C;48URQ	ACSL6	ACSL5	rnorvegicus	DIV5/DIV01	-3.17391	0.557527	0.869223	1	1
48Z91.1;48Z91.2	PMM2	PMM1	mmusculus	DIV10/DIV0	-3.1727	7.65728e-10	1.3052e-10	0	0
48XCX;48YRP	ALDH1L1	ALDH5A1	rnorvegicus	DIV14/DIV01	-3.1717	0.0178258	0.00302359	3	2
492Z8;4966R	FLNB	ACTN4	mmusculus	DIV10/DIV0	-3.17141	1.89636e-08	2.10242e-13	0	0
48YDM;49675	RHOG	RHOB	mmusculus	DIV10/DIV0	-3.17094	5.36278e-05	2.00475e-05	0	0
48WXF;48YRP	ALDH1B1	ALDH5A1	hsapiens	NPC/iPS	-3.16886	0.0294482	6.5553e-07	2	1
48Z4P;49817	DNAJC9	DNAJC30	mmusculus	DIV3/DIV0	-3.16864	6.74094e-07	6.4049e-11	0	0
494RX;48Z0K	SLITRK2	LRFN1	mmusculus	DIV10/DIV0	-3.16856	5.19101e-10	0	0	0
490AW;48VNW	VCL	CTNNA1	hsapiens	Neu/iPS	-3.16773	0.00184623	0.01674	2	1
495AD;494GV	RAB10	RAB3A	hsapiens	Neu/iPS	-3.16728	0.0705614	0.00308255	2	2
492NV;4970W	TBC1D13	TBCK	rnorvegicus	DIV14/DIV01	-3.16654	0.402924	0.000532536	0	0
490ED;490HP	MAP2K3	PAK6	rnorvegicus	DIV14/DIV01	-3.16593	0.144274	5.82259e-08	0	0
498QI;49069	ADAM10	ADAM23	mmusculus	DIV10/DIV0	-3.16505	2.24577e-05	3.06926e-05	0	0
490DE;490NM	PPIB	PPIG	drerio	Neur/Stem	-3.16492	0.00849558	0.00524413	3	2
48YH8;49574	DPYSL3	DPYSL2	hsapiens	NPC/iPS	-3.16433	1.33595e-07	2.25426e-09	3	2
48XFK;490RP	FLNC	DST	mmusculus	DIV10/DIV0	-3.16384	2.01106e-09	7.72174e-12	0	0
48YBS;48VE6	IVNS1ABP	KLHL3	mmusculus	DIV10/DIV0	-3.16378	9.24514e-07	2.7452e-05	0	0
48XDE;4923Y	CAMK1	CAMKV	mmusculus	DIV10/DIV0	-3.1637	1.36779e-07	1.45805e-11	0	0
495DF;496DR	G3BP1	G3BP2	hsapiens	Neu/iPS	-3.16323	1.90594e-05	1.19307e-10	1	1
491IU;494AQ	STMN1	STMN3	rnorvegicus	DIV14/DIV01	-3.16307	0.000292034	0	0	0
491S7;48ZYQ	STK3	MINK1	mmusculus	DIV10/DIV0	-3.16269	3.97189e-10	0.000545892	0	0
495CU;493XU	STX16	STX1A	rnorvegicus	DIV14/DIV01	-3.16179	0.000241834	1.65015e-13	0	0
48WI9;490RP	MICAL1	DST	mmusculus	DIV10/DIV0	-3.16066	1.16706e-08	9.69288e-11	0	0
48VHQ;48X65	ADH5	VAT1L	mmusculus	DIV10/DIV0	-3.16012	5.15833e-07	1.21293e-13	0	0
490CD;48VAI	DDX43	DDX24	drerio	Neur/Stem	-3.15822	0.0558665	0.0768651	0	0
48Y87;4956M	INSR	MET	mmusculus	DIV10/DIV0	-3.15735	5.48098e-07	7.61325e-07	0	0
48WQW;48XGU	CHD8	CHD5	rnorvegicus	DIV5/DIV01	-3.15718	0.251438	0.62292	2	1
490FG;48Y3J	ADAT1	ADARB1	mmusculus	DIV10/DIV0	-3.15492	2.27372e-07	5.52731e-10	0	0
48W1M;494CF	MON2	PSD3	mmusculus	DIV10/DIV0	-3.15487	2.30218e-08	4.04645e-11	0	0
48V2F;4907U	MAST4	STK32C	mmusculus	DIV10/DIV0	-3.15466	1.22585e-07	2.68741e-07	0	0
49627;48W4U	PTPN13	PTPRD	mmusculus	DIV10/DIV0	-3.15398	3.04882e-10	4.59685e-12	0	0
4989B;48Y8U	ACAP3	ADAP1	rnorvegicus	DIV14/DIV01	-3.15351	0.011481	0.0123315	0	0
48XFK;496MT	FLNC	MACF1	mmusculus	DIV10/DIV0	-3.15348	7.77018e-09	4.10559e-10	1	1
48ZII;492WI	WDR12	WDR37	rnorvegicus	DIV14/DIV01	-3.15229	0.00148065	1.03841e-07	0	0
48WBT;48WB5	RAB21	RAB4B	rnorvegicus	DIV5/DIV01	-3.15177	0.100519	8.80766e-05	1	1
48ZEP;48W7I	ARHGAP10	ARHGAP26	mmusculus	DIV10/DIV0	-3.15123	6.26001e-09	2.60784e-10	0	0
48WI9;496MT	MICAL1	MACF1	mmusculus	DIV10/DIV0	-3.1503	9.93995e-08	1.94482e-09	0	0
48Z0R;490RP	SYNE2	DST	mmusculus	DIV10/DIV0	-3.14943	2.97614e-09	1.46477e-10	0	0
48WCR;494CW	SLIT1	SLIT3	rnorvegicus	DIV14/DIV01	-3.1465	0.00471726	9.53715e-09	2	1
48XWR;4901U	LRRC8A	LRRC7	rnorvegicus	DIV14/DIV01	-3.1434	0.144866	0.010518	0	0
491BJ;48UYY	SLC12A7	SLC12A4	mmusculus	DIV10/DIV0	-3.14216	1.29355e-09	0.000952382	1	1
48YNB;48W0X	SAR1A	ARF5	hsapiens	Neu/iPS	-3.14198	4.16442e-06	0.000551365	2	1
48YNB;48W0X	SAR1B	ARF5	hsapiens	Neu/iPS	-3.14198	4.16442e-06	0.000551365	2	1
497BD;493S6	SUGT1	TOMM34	rnorvegicus	DIV14/DIV01	-3.14191	0.165821	0.286327	2	2
48ZND;48Y6E	EEF1G	GDAP1	rnorvegicus	DIV14/DIV01	-3.14185	0.0101063	2.26457e-13	0	0
492Z8;48WVG	FLNB	ACTN2	mmusculus	DIV10/DIV0	-3.13945	5.7286e-09	3.36975e-12	0	0
48Z0R;496MT	SYNE2	MACF1	mmusculus	DIV10/DIV0	-3.13908	1.64593e-08	6.51742e-09	0	0
48WGD;4973B	INPP5F	FIG4	rnorvegicus	DIV5/DIV01	-3.13904	0.144981	0.100658	1	1
48V2H;48WVE	WASF2	WASF1	hsapiens	Neu/iPS	-3.13788	0.0260194	4.91644e-05	0	0
48Y2V;493G1	TBC1D4	SGSM1	mmusculus	DIV10/DIV0	-3.13713	4.3519e-06	8.88255e-07	0	0
48ZSH;48XXE	XKR7	XKR4	mmusculus	DIV10/DIV0	-3.13693	3.73911e-09	4.71503e-12	0	0
491H8;495F1	INF2	DAAM1	mmusculus	DIV10/DIV0	-3.13596	2.15762e-08	2.28565e-11	0	0
491GQ;490FZ	EIF5B	GSPT2	mmusculus	DIV10/DIV0	-3.13544	8.27825e-09	0.00264666	0	0
48XWM;4908D	SGSH	GNS	hsapiens	Neu/iPS	-3.13502	0.0188501	0.0143903	0	0
48XQC;48Z8Y	TOP2A	TOP2B	hsapiens	Neu/iPS	-3.1335	0.000766046	1.60883e-12	0	0
490M4;494VB	CDK8	CDK16	mmusculus	DIV10/DIV0	-3.1319	2.67282e-07	7.94325e-10	0	0
48V2S;492KZ	PKN2	PRKCA	rnorvegicus	DIV5/DIV01	-3.13088	0.08818	1.27547e-10	0	0
499DJ;498DT	PPP1R14B	PPP1R14C	mmusculus	DIV10/DIV0	-3.13082	1.23907e-07	3.65659e-10	0	0
48X9P;493X8	PDP1	PPM1E	rnorvegicus	DIV14/DIV01	-3.13028	0.246402	7.63097e-05	2	1
497MY;492KZ	SET	PRKCA	rnorvegicus	DIV5/DIV01	-3.12992	0.160296	0.0956819	0	0
49468;490CU	KIF2C	KIF1B	mmusculus	DIV10/DIV0	-3.12972	2.41799e-08	6.13625e-11	0	0
493P2;4906U	RCC2	RPGR	mmusculus	DIV10/DIV0	-3.12787	8.39226e-09	5.38274e-11	0	0
49CU9;49N4K	ACYP1	ACYP2	rnorvegicus	DIV14/DIV01	-3.1271	0.0495658	0.14844	0	0
48Y5W;48VEU	UBE2I	UBE2O	mmusculus	DIV10/DIV0	-3.12622	1.75071e-08	1.87437e-10	2	1
494RX;48ZI1	SLITRK2	SLITRK1	mmusculus	DIV3/DIV0	-3.12532	4.07149e-06	3.86802e-08	0	0
48YWT;48ZXQ	KIF23	KIFC3	mmusculus	DIV10/DIV0	-3.12517	3.20356e-09	2.67107e-12	0	0
48YBS;48UWC	IVNS1ABP	KLHL22	rnorvegicus	DIV5/DIV01	-3.1246	0.0446441	0.000453809	0	0
48W1U;48ZRC	PGM3	PGM2L1	rnorvegicus	DIV14/DIV01	-3.12089	0.0363213	4.96627e-07	5	3
48VK0;48WB8	TRIM41	TRIM3	mmusculus	DIV10/DIV0	-3.12087	8.51933e-09	5.2536e-06	1	1
48VC7;490X2	PDPR	L2HGDH	rnorvegicus	DIV14/DIV01	-3.12033	0.0270501	0.0682287	1	1
48Y2V;493BN	TBC1D4	TBC1D9	mmusculus	DIV10/DIV0	-3.1202	5.01192e-07	2.6413e-09	0	0
491BJ;492I4	SLC12A7	SLC12A9	mmusculus	DIV10/DIV0	-3.12002	7.36734e-10	8.07394e-06	1	1
493S2;495DC	DDX18	DDX1	hsapiens	Neu/iPS	-3.11977	0.0593864	0.000391859	2	2
493S2;48XRJ	DDX18	DDX17	hsapiens	Neu/iPS	-3.11813	0.0555375	0.0918271	1	1
48XUX;496WE	KIF22	KIF3B	mmusculus	DIV10/DIV0	-3.11647	1.43083e-08	4.83623e-12	1	1
48XYA;48W15	OAT	ABAT	rnorvegicus	DIV14/DIV01	-3.11595	0.0171098	6.81157e-12	0	0
48VGV;48XCX	ALDH16A1	ALDH1L1	drerio	Neur/Stem	-3.11474	0.0105772	3.75798e-12	0	0
49511;493H3	GFAP	NEFM	hsapiens	Neu/iPS	-3.11431	0.0966313	2.2957e-05	2	2
48VBC;495ME	PTPN2	PTPRG	mmusculus	DIV10/DIV0	-3.11389	8.31535e-08	1.81943e-08	0	0
49AW4;496XT	LIMD2	TES	mmusculus	DIV10/DIV0	-3.11386	3.48563e-07	1.99263e-09	0	0
48Z9X;48Z94	UBR5	HECW2	mmusculus	DIV3/DIV0	-3.11374	7.97645e-07	1.49118e-11	0	0
48VGV;48YRP	ALDH16A1	ALDH5A1	drerio	Neur/Stem	-3.11242	0.0036882	3.3928e-12	0	0
48UYF;492KD	TIAM2	TIAM1	mmusculus	DIV10/DIV0	-3.11094	3.20877e-09	6.43828e-12	0	0
4933G;492J0	NRAS	RRAS2	drerio	Neur/Stem	-3.11089	0.00144076	0.00283975	0	0
491B0;493S6	STIP1	TOMM34	rnorvegicus	DIV14/DIV01	-3.11033	0.17362	0.549936	2	1
496S6;49780	PLCB1	PLCL2	rnorvegicus	DIV5/DIV01	-3.10957	0.332057	0.0053451	2	2
495NS;48WT0	CDK5	CDK13	drerio	Neur/Stem	-3.10941	0.460129	4.17842e-05	2	1
48X1J;48Z9F	MYH9	MYO18A	hsapiens	Neu/iPS	-3.10823	0.0337576	0.00136563	1	1
494DI;48WZN	STXBP1	VPS45	hsapiens	NPC/iPS	-3.10767	0.244212	2.19164e-05	5	3
48UVA;490HX	EPB41L2	EPB41L1	mmusculus	DIV10/DIV0	-3.10733	1.22092e-07	1.77548e-10	0	0
4944V;4934T	ABHD14B	MEST	rnorvegicus	DIV5/DIV01	-3.10731	0.0305021	0.0134494	0	0
48XVF;49001	HSPA9	HSPA13	hsapiens	Neu/iPS	-3.10631	0.000482098	0.000505299	4	2
4914J;492U3	ARFGAP3	APPL2	rnorvegicus	DIV14/DIV01	-3.10453	0.0165298	6.69936e-08	2	2
498ET;48W4U	PTPN23	PTPRD	mmusculus	DIV10/DIV0	-3.1028	9.33198e-10	8.34495e-11	0	0
491PX;490IC	IFT27	RAB6B	mmusculus	DIV10/DIV0	-3.10236	4.59896e-06	9.20482e-08	1	1
491S7;49337	STK3	PAK3	mmusculus	DIV10/DIV0	-3.10174	4.67273e-08	0.00230999	3	2
48UY2;4913J	SLC27A1	SLC27A3	rnorvegicus	DIV5/DIV01	-3.10158	0.553537	0.770095	0	0
48V1X;4920G	DSP	SYNE1	mmusculus	DIV10/DIV0	-3.10048	1.48732e-05	0.000394189	1	1
4904Y;48WUH	KIF15	KIF2A	mmusculus	DIV10/DIV0	-3.09755	1.10721e-08	8.83374e-12	0	0
490QQ;48V56	DYRK1A	SCAMP3	rnorvegicus	DIV14/DIV01	-3.09707	0.0838825	0.122996	0	0
4952H;49BH2	FKBP4	FKBP1B	mmusculus	DIV10/DIV0	-3.09609	1.02688e-08	5.25794e-09	0	0
491AK;48V5R	DCK	TK2	mmusculus	DIV3/DIV0	-3.09553	1.11877e-07	6.43828e-12	0	0
490E8;48WR1	SLC25A13	SLC25A4	mmusculus	DIV10/DIV0	-3.09509	2.23994e-07	2.4289e-05	0	0
49KZT;48WMT	PCBP1	NOVA1	hsapiens	NPC/iPS	-3.09507	0.0175701	1.00093e-08	0	0
49CTN;49CUX	GNG5	GNG4	mmusculus	DIV3/DIV0	-3.095	2.41422e-07	1.27796e-11	0	0
48WZV;490DH	GTPBP1	EEF1A2	mmusculus	DIV10/DIV0	-3.09463	5.67548e-07	0.0133007	2	2
48V0I;4931K	RDX	FRMD4A	mmusculus	DIV10/DIV0	-3.09463	9.88639e-08	2.34706e-10	0	0
493E7;491IF	EPHA3	NTRK2	mmusculus	DIV10/DIV0	-3.09318	1.57227e-09	1.65015e-13	0	0
491AH;493RE	PXK	SNX16	mmusculus	DIV10/DIV0	-3.09281	5.23681e-05	3.8956e-05	0	0
492QR;48Z9C	SNX6	SNX5	rnorvegicus	DIV14/DIV01	-3.09257	0.0368402	0.000921706	5	3
494HT;495Z8	PHGDH	CTBP1	drerio	Neur/Stem	-3.09247	0.000621818	3.94486e-08	1	1
493FC;4902G	USP3	USP33	mmusculus	DIV10/DIV0	-3.09124	5.51943e-09	2.74109e-11	0	0
497D3;48Z99	VRK2	TTBK2	mmusculus	DIV10/DIV0	-3.08805	1.44244e-07	2.97192e-09	0	0
490RR;490ZR	TXNDC5	ERP44	hsapiens	Neu/iPS	-3.08727	3.55126e-05	0.00107387	2	2
48ZC7;494D1	ROBO2	SDK2	rnorvegicus	DIV14/DIV01	-3.08694	0.124898	0.0516412	0	0
4940T;495DN	DBN1	COTL1	hsapiens	NPC/iPS	-3.08691	5.9695e-05	1.19018e-09	2	1
48YWT;4972B	KIF23	KIF5A	mmusculus	DIV10/DIV0	-3.08549	3.61608e-08	1.90101e-08	0	0
494D1;491R1	SDK2	CNTN1	rnorvegicus	DIV14/DIV01	-3.08484	0.283339	0.0600583	1	1
495S9;49101	AKAP8	AKAP8L	rnorvegicus	DIV14/DIV01	-3.08406	0.146458	1.38447e-06	0	0
49204;48YP9	FLNA	PLEC	mmusculus	DIV10/DIV0	-3.08142	4.94708e-09	1.60883e-12	0	0
491GQ;490DH	EIF5B	EEF1A2	rnorvegicus	DIV14/DIV01	-3.08076	0.00862505	0.0105466	0	0
48ZYQ.1;48ZYQ.2	TNIK	MINK1	rnorvegicus	DIV14/DIV01	-3.07961	0.0537872	0.000112001	1	1
48Y3P;494B1	DAB2IP	RASA3	rnorvegicus	DIV14/DIV01	-3.07936	0.0015218	2.31757e-07	0	0
495Y4;48Z4X	HDAC10	HDAC3	drerio	Neur/Stem	-3.07921	0.1405	0.177386	0	0
48XS5;48W3S	DAZAP1	TIAL1	hsapiens	NPC/iPS	-3.07915	0.00365536	0.000872032	1	1
48WB1;49NPZ	CBX6	NPTXR	mmusculus	DIV10/DIV0	-3.07817	1.11241e-08	8.95641e-11	0	0
492T9;48VKC	ACADVL	ACADSB	rnorvegicus	DIV14/DIV01	-3.07814	0.285342	3.31889e-05	1	1
492PV;492HU	WDR75	WDR7	rnorvegicus	DIV14/DIV01	-3.07658	0.00995407	0.0124472	0	0
49468;48W3Z	KIF2C	KIF1A	mmusculus	DIV10/DIV0	-3.07637	6.26313e-09	1.7971e-12	0	0
48YNB;48VJX	SAR1A	ARL8A	mmusculus	DIV10/DIV0	-3.07624	2.80845e-07	5.36688e-08	0	0
48ZJC;48W1P	CNTN2	NFASC	mmusculus	DIV10/DIV0	-3.07589	3.14601e-10	6.13205e-13	0	0
48X6A;4917M	ECHS1	AUH	rnorvegicus	DIV5/DIV01	-3.07535	0.144174	0.016483	1	1
48YYS;49042	HK2	HK1	rnorvegicus	DIV5/DIV01	-3.075	0.0825176	6.87349e-10	0	0
48YDM;48XF1	RHOG	RHOF	mmusculus	DIV10/DIV0	-3.07442	3.12623e-08	1.00025e-10	0	0
492S4;48VQK	RBM4	CIRBP	hsapiens	NPC/iPS	-3.0731	0.00328892	9.79798e-08	0	0
48V1H;48X0X	RAB8B	RAB3B	mmusculus	DIV10/DIV0	-3.07239	3.1564e-08	3.3171e-09	1	1
48W9G;48XIZ	ANXA7	ANXA2	hsapiens	NPC/iPS	-3.07036	0.000109743	3.3194e-07	2	1
48V2S;492KZ	PKN2	PRKCB	rnorvegicus	DIV5/DIV01	-3.06856	0.168693	1.27547e-10	0	0
48XP9;48ZUE	PUF60	RBM38	rnorvegicus	DIV5/DIV01	-3.06849	0.360187	0.569841	0	0
48WMY;492F3	DNAJC17	DNAJC16	mmusculus	DIV10/DIV0	-3.06631	4.44711e-09	3.15363e-12	0	0
49511;493MF	GFAP	LMNB2	hsapiens	NPC/iPS	-3.06578	0.00766409	5.34655e-11	5	3
491IU;494AQ	STMN1	STMN3	mmusculus	DIV10/DIV0	-3.06411	1.7009e-08	0	0	0
495ZP;498IA	SCRN2	SCRN1	mmusculus	DIV10/DIV0	-3.06406	5.74344e-10	6.43367e-12	0	0
48VGB;494F2	NTM	NEGR1	rnorvegicus	DIV14/DIV01	-3.06355	0.261072	0.000698268	2	1
48XDA;48Y8U	GIT1	ADAP1	rnorvegicus	DIV14/DIV01	-3.06226	0.000835906	0.000128229	0	0
492BG;48XD2	YKT6	SEC22B	hsapiens	NPC/iPS	-3.06154	0.000189843	0.000194363	3	2
491X5;48ZN5	SNAP23	SNAP25	mmusculus	DIV10/DIV0	-3.05995	1.76519e-09	1.04788e-12	0	0
492H7;48XGU	SHPRH	CHD5	rnorvegicus	DIV5/DIV01	-3.05948	0.316365	3.56336e-05	2	1
48ZJC;494D1	CNTN2	SDK2	mmusculus	DIV10/DIV0	-3.05889	2.79111e-06	1.3225e-07	0	0
494A2;48XM9	DDX21	DDX19B	hsapiens	Neu/iPS	-3.05843	0.00229454	0.000369688	3	2
494A2;48XM9	DDX21	DDX19A	hsapiens	Neu/iPS	-3.05843	0.00229454	0.000369688	3	2
48URQ;4913J	ACSL5	SLC27A3	rnorvegicus	DIV14/DIV01	-3.05795	0.277594	0.56185	0	0
48Z1R;4925T	CBX1	CBX5	rnorvegicus	DIV5/DIV01	-3.05787	0.0735625	5.31243e-05	2	1
491Y6;48XRJ	DDX20	DDX5	drerio	Neur/Stem	-3.05611	0.0163962	2.06302e-05	1	1
48YEK;4919W	MAPK7	MAPK1	rnorvegicus	DIV14/DIV01	-3.05577	0.00453712	0.000222639	1	1
495V9;48YND	CUL1	CUL2	hsapiens	Neu/iPS	-3.05528	0.00490204	6.18664e-08	0	0
48XDE;4923Y	CAMK1	CAMKV	rnorvegicus	DIV14/DIV01	-3.05527	0.0207575	1.45805e-11	0	0
492HR;495NS	CDK2	CDK5	mmusculus	DIV10/DIV0	-3.05524	6.56303e-08	1.47769e-10	0	0
495XQ.1;495XQ.2	ATP2B3	ATP2B2	rnorvegicus	DIV5/DIV01	-3.05521	0.175842	0.189045	0	0
48V2S;492KZ	PKN2	PRKCG	mmusculus	DIV3/DIV0	-3.05469	5.4524e-07	1.27547e-10	0	0
48V2S;48VET	PKN2	PRKCE	mmusculus	DIV3/DIV0	-3.05454	8.7174e-07	1.47826e-13	0	0
4913X;48YFN	CLIC1	GDAP1L1	rnorvegicus	DIV5/DIV01	-3.05373	0.048711	4.17392e-13	0	0
48VYK;490NI	MRAS	DIRAS2	rnorvegicus	DIV5/DIV01	-3.05287	0.156729	0.0266865	2	1
498R9;48V46	ILF3	PRKRA	hsapiens	Neu/iPS	-3.05213	3.16044e-06	6.83181e-06	2	2
48X27;48YRP	ALDH4A1	ALDH5A1	hsapiens	NPC/iPS	-3.05204	0.00404184	0.00118702	1	1
491Y6;495VN	DDX20	DDX23	hsapiens	NPC/iPS	-3.05115	0.00252601	0.000519249	2	1
492B3;48VVG	HSPA14	HSPA2	rnorvegicus	DIV5/DIV01	-3.05112	0.0791686	2.41905e-06	0	0
48WCJ;495NS	CDK1	CDK5	mmusculus	DIV10/DIV0	-3.0511	2.29062e-06	6.6205e-08	0	0
493K7;491TX	DDX6	DDX42	drerio	Neur/Stem	-3.05053	0.0248646	0.172534	5	3
490Y7;4917M	ECH1	AUH	rnorvegicus	DIV5/DIV01	-3.04982	0.313401	0.000560042	0	0
48VHQ;48X65	ADH5	VAT1L	hsapiens	NPC/iPS	-3.04889	3.05969e-05	1.21293e-13	0	0
493J8;495X7	VIM	NEFL	mmusculus	DIV3/DIV0	-3.04886	2.74175e-09	0	1	1
494YY;495YC	HDGF	HDGFL3	mmusculus	DIV10/DIV0	-3.04835	9.39088e-08	2.96479e-10	0	0
494CK;4903D	SOS2	RASGRF2	mmusculus	DIV3/DIV0	-3.0462	1.81909e-06	3.79456e-10	0	0
492K2;49KWE	UBE2T	UBE2V1	drerio	Neur/Stem	-3.04495	0.00129662	0.00251299	0	0
49451;48WSJ	SLC25A24	SLC25A11	mmusculus	DIV10/DIV0	-3.04444	7.71123e-06	0.000681044	2	1
493MF;493H3	LMNB2	NEFM	mmusculus	DIV10/DIV0	-3.04345	5.39272e-07	3.53301e-09	0	0
4944Y;493M4	ACTG1	ACTA1	hsapiens	Neu/iPS	-3.04334	0.00153364	0.172773	5	3
4944Y;493M4	ACTG1	ACTG2	hsapiens	Neu/iPS	-3.04334	0.00153364	0.172773	5	3
4944Y;493M4	ACTG1	ACTC1	hsapiens	Neu/iPS	-3.04334	0.00153364	0.172773	5	3
48W9G;48XS6	ANXA7	ANXA1	hsapiens	Neu/iPS	-3.04193	0.0210663	9.68498e-05	2	1
48Z8Q;48V9Q	CAMK2G	CAMK2A	mmusculus	DIV10/DIV0	-3.04182	8.95552e-08	2.03162e-07	0	0
48WRT;493H3	LMNB1	NEFM	hsapiens	Neu/iPS	-3.04117	0.00611627	7.60905e-11	0	0
493BZ;48VS7	FAHD2A	FAHD1	rnorvegicus	DIV5/DIV01	-3.04056	0.108562	0.0244459	2	1
495JY;493U9	MYO1B	MYO5B	mmusculus	DIV10/DIV0	-3.0403	2.40371e-08	6.09643e-10	0	0
48XDE;48WDH	CAMK1	CAMK2B	mmusculus	DIV3/DIV0	-3.03936	1.85557e-07	4.74248e-11	0	0
493S2;49560	DDX18	EIF4A2	rnorvegicus	DIV14/DIV01	-3.0392	0.192794	0.00285174	0	0
493R3;495GP	SORBS2	SH3GLB2	rnorvegicus	DIV14/DIV01	-3.03873	0.0194118	1.00002e-05	0	0
48V4A;48ZX8	HDAC1	HDAC4	rnorvegicus	DIV14/DIV01	-3.03774	0.147735	6.65471e-06	1	1
493X8;48YYC	PPM1E	PPM1H	mmusculus	DIV10/DIV0	-3.03766	2.3832e-07	8.66106e-08	1	1
490M4;48Z4S	CDK8	CDKL5	mmusculus	DIV3/DIV0	-3.03618	2.5812e-06	1.21221e-09	0	0
492Z8;48VZK	FLNB	SPTAN1	hsapiens	NPC/iPS	-3.03538	0.0116851	0	0	0
48YJ1;48YAE	ABL1	MATK	mmusculus	DIV10/DIV0	-3.03463	1.35481e-08	0.175537	1	1
493JA;493H3	LMNA	NEFM	hsapiens	Neu/iPS	-3.03426	0.00281789	0.000155844	0	0
48XHY;48ZU4	HPCAL1	VSNL1	rnorvegicus	DIV14/DIV01	-3.03337	0.0298343	8.44663e-08	0	0
48YZ5;48V85	DDX10	DDX47	drerio	Neur/Stem	-3.03273	0.00635127	1.25624e-05	2	1
48WRT;493JA	LMNB1	LMNA	mmusculus	DIV10/DIV0	-3.03233	3.35905e-10	5.89529e-12	1	1
491I7;48ZA8	PPP2R2A	PPP2R2C	mmusculus	DIV10/DIV0	-3.03227	1.25752e-08	6.73617e-09	0	0
496CZ;49406	CBR1	HSDL2	rnorvegicus	DIV14/DIV01	-3.03214	0.147891	2.05796e-05	1	1
49221;48ZYQ	STK24	MINK1	rnorvegicus	DIV14/DIV01	-3.03176	0.00956981	0.000479845	1	1
493DQ;48YEZ	DUSP12	PTPMT1	drerio	Neur/Stem	-3.03159	0.160476	0.200034	0	0
496WE;4904Y	KIF3B	KIF15	drerio	Neur/Stem	-3.03151	0.0127938	1.30789e-09	4	2
48Z4P;48XWT	DNAJC9	DNAJC3	mmusculus	DIV10/DIV0	-3.03086	1.83257e-08	8.95429e-11	0	0
497KV;491HX	RBM3	HNRNPD	rnorvegicus	DIV14/DIV01	-3.03078	0.16167	0.216718	0	0
49MXY;491HX	RBM3	HNRNPD	rnorvegicus	DIV14/DIV01	-3.03078	0.16167	0.0115238	2	1
495DC;48XRJ	DDX1	DDX5	drerio	Neur/Stem	-3.03066	0.00182526	0.00452437	3	2
490C4;48WA5	DDX39A	DDX3X	rnorvegicus	DIV5/DIV01	-3.02972	0.147959	0.502741	2	2
492DR;48W2X	NRP1	NRXN1	rnorvegicus	DIV14/DIV01	-3.02958	0.107531	0.00191777	1	1
4946M;490WK	ACTL6A	ACTR10	rnorvegicus	DIV14/DIV01	-3.02739	0.0199353	5.62972e-07	0	0
490ME;495ME	PTPN11	PTPRG	mmusculus	DIV10/DIV0	-3.02701	4.84617e-08	1.15387e-10	0	0
494NZ;48ZR6	DNAJC24	DNAJC5	mmusculus	DIV3/DIV0	-3.02691	1.576e-07	1.15912e-10	0	0
4902Q;48ZJE	FLOT2	FLOT1	hsapiens	Neu/iPS	-3.0265	0.0809395	0.292146	1	1
490DH;490FZ	EEF1A1	GSPT2	mmusculus	DIV10/DIV0	-3.02449	6.84231e-08	0.0212335	6	3
48XRA.2;48XRA.1	TAF9	TAF9B	mmusculus	DIV10/DIV0	-3.02314	2.41336e-09	1.27145e-10	0	0
48XFK;48W9W	FLNC	MICAL3	mmusculus	DIV10/DIV0	-3.02309	1.88801e-09	2.83035e-12	0	0
48W31;48WMT	PCBP2	NOVA2	hsapiens	Neu/iPS	-3.02264	0.000336227	9.84491e-09	0	0
492WF;492HU	PAK1IP1	WDR7	mmusculus	DIV10/DIV0	-3.02241	1.82884e-08	1.30731e-10	0	0
48V70;48YZ0	PHF10	KAT8	drerio	Neur/Stem	-3.02192	0.244133	0.105788	2	1
492H7;48XGU	SHPRH	CHD5	rnorvegicus	DIV14/DIV01	-3.02119	0.321608	3.56336e-05	2	1
49M19;48Z9C	SNX12	SNX5	rnorvegicus	DIV14/DIV01	-3.02052	0.116585	0.517673	2	2
491FR;49069	ADAM17	ADAM23	mmusculus	DIV10/DIV0	-3.02011	1.15907e-06	5.32614e-09	0	0
48WI9;48W9W	MICAL1	MICAL3	mmusculus	DIV10/DIV0	-3.01991	5.55032e-08	3.4782e-10	0	0
48XPR;48W4U	PTPN12	PTPRF	mmusculus	DIV10/DIV0	-3.01963	2.44347e-08	3.65987e-12	0	0
48XUX;48WUH	KIF22	KIF2A	mmusculus	DIV10/DIV0	-3.0191	2.94011e-08	3.65022e-11	0	0
495F5;48YRP	ALDH9A1	ALDH5A1	hsapiens	NPC/iPS	-3.01904	0.00282032	1.32436e-09	0	0
48X1J;493U9	MYH9	MYO5B	mmusculus	DIV10/DIV0	-3.01854	3.49521e-09	4.41545e-10	0	0
495XU;495MH	PTPN9	PTPRE	mmusculus	DIV10/DIV0	-3.01814	7.25209e-09	2.33853e-09	1	1
495IG;48Z5M	RGS10	RGS7	mmusculus	DIV3/DIV0	-3.01812	3.44633e-06	4.97507e-08	0	0
492WZ;492AC	SLC38A10	SLC32A1	mmusculus	DIV10/DIV0	-3.01724	3.04596e-08	1.03211e-05	2	2
48Z91.1;48Z91.2	PMM2	PMM1	rnorvegicus	DIV14/DIV01	-3.01618	0.357265	1.3052e-10	0	0
48V1H;494GV	RAB8B	RAB3C	mmusculus	DIV10/DIV0	-3.01578	7.61544e-09	1.03721e-05	1	1
48V8W;4974D	PREP	PREPL	hsapiens	Neu/iPS	-3.01465	0.000490035	9.86244e-06	1	1
495RW;49BH2	TTC9C	FKBP1B	mmusculus	DIV10/DIV0	-3.01336	1.01728e-08	0.00246843	1	1
48YCQ;48YW7	FKBP3	FKBP8	mmusculus	DIV3/DIV0	-3.01334	2.73936e-08	2.77565e-11	3	2
49337.2;49337.1	PAK1	PAK3	hsapiens	Neu/iPS	-3.01324	0.0108487	3.92504e-05	4	2
48YQ2;48XHN	AKT2	PRKCQ	mmusculus	DIV10/DIV0	-3.01315	7.14492e-07	0.000479094	0	0
492S6;48VF4	ACSL3	ACSL4	rnorvegicus	DIV14/DIV01	-3.01295	0.0025769	1.10211e-07	1	1
494RX;49514	SLITRK2	LRFN2	mmusculus	DIV10/DIV0	-3.01287	4.12238e-08	1.6361e-11	0	0
48XB7;48VQK	HNRNPAB	CIRBP	hsapiens	Neu/iPS	-3.01266	0.000105294	1.79169e-08	0	0
48XIH;494RF	CPNE1	CPNE3	drerio	Neur/Stem	-3.0122	0.0171961	0.00074893	4	3
48V4N;48XE1	NCL	MSI1	hsapiens	Neu/iPS	-3.01199	0.00020138	8.30984e-07	4	2
492FY;48YIQ	RGL2	RASGRP2	mmusculus	DIV10/DIV0	-3.01192	6.47982e-07	4.14997e-09	0	0
493FC;48VI0	USP3	USP15	mmusculus	DIV10/DIV0	-3.01065	1.17154e-07	3.98706e-08	0	0
491PN;491IF	PDGFRA	NTRK2	mmusculus	DIV3/DIV0	-3.00963	3.69832e-07	1.34571e-09	0	0
48Z0R;48W9W	SYNE2	MICAL3	mmusculus	DIV10/DIV0	-3.00868	8.91383e-09	1.92654e-10	0	0
48X9P;492M6	PDP1	PPM1G	drerio	Neur/Stem	-3.00691	0.0104968	2.6813e-08	3	2
49319;48VRU	STAM	TOM1	rnorvegicus	DIV14/DIV01	-3.00657	0.269577	5.44615e-07	1	1
491S7;496RN	STK4	TAOK1	rnorvegicus	DIV14/DIV01	-3.00625	0.0346535	0.000216116	0	0
48UTJ;4974H	HMGB2	TFAM	mmusculus	DIV10/DIV0	-3.00612	1.32035e-09	8.7666e-10	3	2
48VR8;48ZB7	SEC24A	SEC24D	drerio	Neur/Stem	-3.00577	0.0116822	0.0255092	0	0
48VIS;49BH2	FKBP5	FKBP1B	mmusculus	DIV10/DIV0	-3.00488	1.04469e-07	0.00878026	1	1
4966R;497HC	ACTN4	SPTBN1	drerio	Neur/Stem	-3.00465	0.00067058	2.83035e-12	1	1
48W3S;48VQK	TIAL1	CIRBP	hsapiens	Neu/iPS	-3.00451	0.00236528	1.92587e-07	2	1
493ZF;4934T	ABHD5	MEST	rnorvegicus	DIV5/DIV01	-3.00414	0.0158595	0.0300302	0	0
48XFK;491P7	FLNC	DMD	mmusculus	DIV10/DIV0	-3.00387	1.61819e-09	1.32885e-11	0	0
48W62;48Y8U	SMAP1	ADAP1	rnorvegicus	DIV14/DIV01	-3.00327	0.00808129	0.00581418	0	0
48XH1;48Z96	PTK2	PTK2B	mmusculus	DIV10/DIV0	-3.00256	9.55952e-08	2.24881e-09	0	0
48V2P.2;48V2P.1	RCOR2	RCOR3	mmusculus	DIV10/DIV0	-3.00225	1.05303e-08	4.07696e-11	0	0
48UY2;48VF4	SLC27A4	ACSL4	rnorvegicus	DIV14/DIV01	-3.00203	0.0371063	1.1965e-06	0	0
490E8;48WZW	SLC25A13	SLC25A1	mmusculus	DIV10/DIV0	-3.00194	7.05689e-08	1.61879e-11	0	0
494D1;491R1	SDK2	CNTN1	rnorvegicus	DIV5/DIV01	-3.00126	0.293741	0.0600583	1	1
48WI9;491P7	MICAL1	DMD	mmusculus	DIV10/DIV0	-3.00069	2.77639e-08	8.06711e-10	0	0
48ZMF;490DH	EEF2	EEF1A2	rnorvegicus	DIV14/DIV01	-3.00054	0.0928332	0.0103191	1	1
48X6S;48YIQ	RALGPS2	RASGRP2	mmusculus	DIV10/DIV0	-2.99966	1.48068e-07	8.31529e-10	0	0
48XGG;48ZUE	SF3B4	RBM38	rnorvegicus	DIV5/DIV01	-2.99936	0.371762	0.544493	0	0
494UB;493D1	TUT1	MTPAP	mmusculus	DIV10/DIV0	-2.99915	2.89811e-08	2.77565e-11	0	0
492BG;49BSP	YKT6	VAMP2	hsapiens	Neu/iPS	-2.99849	0.00655789	1.61007e-09	0	0
492BG;49C2G	YKT6	VAMP3	hsapiens	Neu/iPS	-2.99849	0.00655789	0.000389059	2	1
48VQT;48V25	RBMS2	ELAVL3	mmusculus	DIV10/DIV0	-2.99796	1.15249e-07	1.74329e-10	0	0
4920N;4953S	HIBCH	CDYL	drerio	Neur/Stem	-2.99788	0.0176098	0.0267608	0	0
48VA4;490EN	ACTN1	DTNA	mmusculus	DIV10/DIV0	-2.99763	8.88395e-06	2.28186e-08	0	0
48V41;48WDH	PHKG2	CAMK2B	mmusculus	DIV10/DIV0	-2.99709	4.34541e-08	4.61538e-11	0	0
48USU;48YRP	ALDH1A1	ALDH5A1	rnorvegicus	DIV5/DIV01	-2.9965	0.0777666	0.0145237	0	0
494CW;494H9	SLIT3	LINGO1	mmusculus	DIV10/DIV0	-2.99637	9.87543e-07	1.65731e-09	0	0
49E5M;48VYX	TUBB6	TUBB2B	hsapiens	Neu/iPS	-2.9962	0.00131656	0.284598	5	3
4913X;48ZND	CLIC1	EEF1G	mmusculus	DIV10/DIV0	-2.99613	1.31851e-07	3.39971e-10	1	1
48XS5;493JG	DAZAP1	TIA1	hsapiens	NPC/iPS	-2.99611	0.00107173	0.00188691	2	1
48WT0;48Z4S	CDK13	CDKL5	mmusculus	DIV10/DIV0	-2.99587	1.12104e-06	6.04694e-09	0	0
48XFK;490EN	FLNC	DTNA	mmusculus	DIV3/DIV0	-2.99557	4.3745e-05	7.8044e-09	0	0
48V1H;491PX	RAB8A	IFT27	hsapiens	Neu/iPS	-2.99462	0.0948735	0.177773	2	1
48XE1;48W3S	MSI1	TIAL1	rnorvegicus	DIV5/DIV01	-2.99452	0.0603087	0.000407863	2	1
4934R;48XKQ	LRIG2	LGI1	mmusculus	DIV10/DIV0	-2.99447	2.2038e-06	1.73734e-06	0	0
48V4A;4961G	HDAC1	HDAC5	mmusculus	DIV10/DIV0	-2.99363	1.79451e-07	3.08175e-07	1	1
48WI9;490EN	MICAL1	DTNA	mmusculus	DIV3/DIV0	-2.99162	8.84596e-05	2.63932e-08	0	0
48XE8;4909N	HSD17B12	HSDL1	hsapiens	Neu/iPS	-2.99111	0.00643727	0.00318308	0	0
48V1H;49401	RAB8B	RAB15	mmusculus	DIV10/DIV0	-2.99103	1.57647e-09	4.41545e-10	0	0
497J3;48ZKB	RNF2	RING1	rnorvegicus	DIV5/DIV01	-2.98996	0.149084	0.153598	0	0
4924W;492CC	CHD2	SMARCA2	rnorvegicus	DIV5/DIV01	-2.98993	0.0146665	5.93678e-09	0	0
48Z0R;491P7	SYNE2	DMD	mmusculus	DIV10/DIV0	-2.98946	1.52682e-08	6.75496e-09	0	0
4955Y;49KZA	HDAC6	HDAC9	mmusculus	DIV10/DIV0	-2.98903	1.2489e-07	6.69981e-10	0	0
48ZY0;48UU4	PPM1F	PDP2	rnorvegicus	DIV5/DIV01	-2.98877	0.417452	0.676639	0	0
490E8;49286	SLC25A13	SLC25A16	mmusculus	DIV10/DIV0	-2.98839	4.88674e-08	3.01234e-11	0	0
48V1X;497HC	DSP	SPTBN1	mmusculus	DIV10/DIV0	-2.98675	4.93958e-05	0.00204295	0	0
48UTP;48YRP	ALDH7A1	ALDH5A1	rnorvegicus	DIV14/DIV01	-2.98594	0.0105461	1.12115e-10	0	0
48YNB;49P22	SAR1A	ARL10	mmusculus	DIV10/DIV0	-2.98502	1.95349e-05	0.0034121	0	0
48ZY5;490HX	EPB41	EPB41L1	mmusculus	DIV10/DIV0	-2.98364	1.99236e-07	6.2195e-09	0	0
492S8;491R1	NRCAM	CNTN1	rnorvegicus	DIV5/DIV01	-2.98279	0.056442	0.00198388	1	1
496WE;493X6	KIF3B	KIF5B	hsapiens	NPC/iPS	-2.98123	0.000415449	2.16795e-08	5	3
4944V;4934T	ABHD14B	MEST	rnorvegicus	DIV14/DIV01	-2.9809	0.0343691	0.0134494	0	0
493VR;494HT	CTBP2	PHGDH	rnorvegicus	DIV14/DIV01	-2.98086	0.00511593	0.000104526	3	2
48X9X;490AK	TBL2	WDR43	drerio	Neur/Stem	-2.98061	6.60538e-05	0.000574222	1	1
494RX;494H9	SLITRK2	LINGO1	mmusculus	DIV3/DIV0	-2.98057	1.46127e-07	7.56484e-12	0	0
48W3I;4923Y	DCLK2	CAMKV	rnorvegicus	DIV5/DIV01	-2.97959	0.00232382	3.94203e-14	0	0
49M61;490NI	RRAS	DIRAS2	mmusculus	DIV10/DIV0	-2.97952	4.09417e-07	1.74965e-08	0	0
49451;4923C	SLC25A24	SLC25A42	mmusculus	DIV10/DIV0	-2.97946	1.36667e-07	0.0007486	2	1
49M9X;4961K	CARHSP1	CSDC2	rnorvegicus	DIV14/DIV01	-2.97741	0.218262	0.18693	0	0
49BMZ;49BEA	ATP6V1G1	ATP6V1G2	mmusculus	DIV10/DIV0	-2.97677	9.26115e-09	3.50182e-11	0	0
48Y8R;494WX	ANXA3	ANXA6	hsapiens	NPC/iPS	-2.97646	0.00296022	3.50096e-10	0	0
497KG;48WDH	STK11	CAMK2B	mmusculus	DIV10/DIV0	-2.97509	3.7911e-06	5.45389e-07	0	0
493YP;491IF	EPHB2	NTRK2	rnorvegicus	DIV14/DIV01	-2.97489	0.0117317	0.0225708	0	0
492YZ;48VAJ	TBC1D10B	SGSM2	rnorvegicus	DIV5/DIV01	-2.97171	0.0249074	0.000751171	0	0
4904Y;48ZXQ	KIF15	KIFC3	mmusculus	DIV3/DIV0	-2.97057	2.74239e-07	1.53445e-11	0	0
48XD2;49BSP	SEC22B	VAMP2	rnorvegicus	DIV5/DIV01	-2.96964	0.0960231	2.3823e-06	1	1
493T7;495XQ	ATP2B1	ATP2B2	rnorvegicus	DIV14/DIV01	-2.9695	0.00278297	0.168089	2	2
48VI6;4903D	SOS1	RASGRF2	mmusculus	DIV3/DIV0	-2.96869	7.44895e-07	2.34356e-11	0	0
4974P;493JA	NES	LMNA	mmusculus	DIV3/DIV0	-2.9679	1.67838e-08	3.94203e-14	2	1
48URQ;48VF4	ACSL5	ACSL4	rnorvegicus	DIV5/DIV01	-2.96764	0.0125377	0.00190679	0	0
48W81;497KQ	MAP1A	MAP1B	hsapiens	Neu/iPS	-2.96744	0.00394051	1.30584e-09	3	2
48W1P;48V9K	NFASC	NCAM2	rnorvegicus	DIV14/DIV01	-2.96684	0.148967	8.64302e-06	0	0
48UYF;493EA	TIAM2	MCF2L	mmusculus	DIV10/DIV0	-2.96653	1.67832e-07	4.09162e-10	0	0
490T6;48Z1C	PDIA4	PDIA6	drerio	Neur/Stem	-2.96611	0.00970998	0.24467	1	1
48YNB;48XW5	SAR1B	ARF1	hsapiens	Neu/iPS	-2.96603	0.00146698	0.000326407	1	1
48YNB;48XW5	SAR1A	ARF1	hsapiens	Neu/iPS	-2.96603	0.00146698	0.000326407	1	1
494F7;48XUX	KIFC1	KIF22	drerio	Neur/Stem	-2.96439	0.124281	0.00260792	2	1
48V95;48YUY	CADM4	CADM1	rnorvegicus	DIV14/DIV01	-2.96438	0.000947212	2.80597e-11	0	0
491TQ;48VI2	IGF2BP3	FUBP1	drerio	Neur/Stem	-2.9625	3.42238e-05	0.00218976	3	2
48XS5;48WMS	DAZAP1	HNRNPDL	hsapiens	NPC/iPS	-2.96127	0.000372918	0.000494253	2	2
48UT1;48W8Z	PRMT3	CARM1	drerio	Neur/Stem	-2.96095	0.00660347	1.15681e-05	4	2
48XMK;493S6	UNC45A	TOMM34	rnorvegicus	DIV14/DIV01	-2.96038	0.123107	0.13939	3	2
49468;497VC	KIF2C	KIF5C	mmusculus	DIV10/DIV0	-2.96027	6.06523e-08	1.65015e-13	0	0
49B08;49ATS	FABP3	FABP7	hsapiens	Neu/iPS	-2.95969	0.00487551	1.86028e-13	3	2
490XJ;48XFH	LAMA1	ATRN	rnorvegicus	DIV14/DIV01	-2.9593	0.176297	0.485843	0	0
492ZY;496Q8	SIRT1	SIRT3	mmusculus	DIV10/DIV0	-2.95827	5.82226e-09	2.36909e-11	0	0
48V1H;490EH	RAB8B	RAB36	mmusculus	DIV10/DIV0	-2.95579	9.47984e-10	2.27852e-11	0	0
494FF;491PP	CLIP1	DCTN1	hsapiens	Neu/iPS	-2.955	0.0959726	0.0792188	4	2
493FC;490E0	USP3	USP38	mmusculus	DIV10/DIV0	-2.95384	1.5542e-09	6.35492e-11	0	0
492V5;48YME	ATP2C1	ATP1A2	rnorvegicus	DIV14/DIV01	-2.95274	0.0407777	0.244443	0	0
48YBS;490R1	IVNS1ABP	KBTBD11	rnorvegicus	DIV5/DIV01	-2.95255	0.0960945	0.0122313	0	0
48WB8.1;48WB8.2	TRIM3	TRIM2	hsapiens	Neu/iPS	-2.95161	0.0683067	4.56991e-09	4	2
490CT;495W9	PPIE	PPIA	rnorvegicus	DIV14/DIV01	-2.95003	0.0845447	1.92377e-09	1	1
491AK;48ZGP	DCK	NDUFA10	mmusculus	DIV3/DIV0	-2.9491	2.44554e-05	1.01827e-07	0	0
491K7;48UX3	GNAI2	GNAZ	mmusculus	DIV10/DIV0	-2.94812	3.04184e-07	8.82621e-10	0	0
48XFG;48VNN	PPIL1	PPID	hsapiens	NPC/iPS	-2.94677	0.00722521	0.000269873	3	3
497KV;48YI8	RBM3	RBMX	rnorvegicus	DIV14/DIV01	-2.94639	0.168616	0.234318	0	0
49MXY;48YI8	RBM3	RBMX	rnorvegicus	DIV14/DIV01	-2.94639	0.168616	0.00147554	3	2
48Y2C;48XXS	ACSL6	ACSL1	rnorvegicus	DIV5/DIV01	-2.94561	0.417705	6.58404e-05	0	0
48ZJC;48VEC	CNTN2	ROBO1	rnorvegicus	DIV14/DIV01	-2.94536	0.0157629	0	0	0
491PX;48X0X	IFT27	RAB3B	mmusculus	DIV10/DIV0	-2.94505	1.28299e-05	5.0597e-07	1	1
48XPR;495MH	PTPN12	PTPRE	rnorvegicus	DIV14/DIV01	-2.94484	0.394419	5.7493e-12	0	0
49181;497UB	DHRS4	DHRS7B	mmusculus	DIV10/DIV0	-2.94431	7.49326e-08	3.35831e-09	0	0
49382;48WB1	CBX2	CBX6	mmusculus	DIV10/DIV0	-2.94328	3.24684e-10	6.75777e-14	0	0
48VYX;494HG	TUBB4B	TUBB3	hsapiens	Neu/iPS	-2.94294	5.54857e-06	0.0288245	4	3
49627;495ME	PTPN13	PTPRG	mmusculus	DIV10/DIV0	-2.94162	1.77318e-08	2.80597e-11	0	0
48X9P;48ZY0	PDP1	PPM1F	drerio	Neur/Stem	-2.94015	0.168469	3.51144e-11	2	1
494AR;4991D	FKBP10	TTC9	rnorvegicus	DIV5/DIV01	-2.93932	0.384335	0.652729	0	0
4946M;48WJV	ACTL6A	ACTR1B	mmusculus	DIV10/DIV0	-2.93904	1.28929e-07	2.38662e-08	0	0
48ZFQ;48X65	CRYZ	VAT1L	mmusculus	DIV10/DIV0	-2.93754	4.5394e-08	3.2371e-12	0	0
48Y2N;48V4C	GRIA3	GRIN1	mmusculus	DIV10/DIV0	-2.9366	2.3109e-07	2.91508e-10	0	0
48VET;492KZ	PRKCE	PRKCA	rnorvegicus	DIV14/DIV01	-2.9363	0.110749	0.147534	1	1
494F7;496WE	KIFC1	KIF3B	mmusculus	DIV10/DIV0	-2.93476	2.02859e-07	1.85186e-08	0	0
4954J;493XU	STX12	STX1A	mmusculus	DIV10/DIV0	-2.93401	2.88771e-07	6.5212e-10	0	0
48VIS;4991D	FKBP5	TTC9	rnorvegicus	DIV14/DIV01	-2.93399	0.00487064	1.05806e-09	0	0
493MF;493H3	LMNB2	NEFM	hsapiens	Neu/iPS	-2.93367	0.0148471	3.53301e-09	0	0
494X3;48Y1P	CYFIP1	CYFIP2	mmusculus	DIV10/DIV0	-2.93342	6.83438e-06	6.04694e-09	0	0
4914J;48ZGC	ARFGAP3	AGAP2	mmusculus	DIV10/DIV0	-2.93288	7.11352e-08	1.5528e-05	0	0
48V1H;490IC	RAB8A	RAB6B	mmusculus	DIV10/DIV0	-2.93278	8.47218e-09	9.30841e-06	3	2
49N1K;491S0	DLGAP4	DLGAP1	rnorvegicus	DIV14/DIV01	-2.93259	0.112934	0.212073	0	0
48XJQ;48XJM	KPNA4	KPNA1	hsapiens	NPC/iPS	-2.93158	0.0458723	0.0173256	1	1
491T5;48ZGC	ARFGAP1	AGAP2	mmusculus	DIV10/DIV0	-2.92898	3.1362e-08	3.84391e-07	1	1
48WME;48VRJ	TMED1	TMED4	rnorvegicus	DIV14/DIV01	-2.92859	0.150867	0.00125417	0	0
497KV;48V4N	RBM3	NCL	rnorvegicus	DIV14/DIV01	-2.92841	0.19721	0.350485	0	0
49MXY;48V4N	RBM3	NCL	rnorvegicus	DIV14/DIV01	-2.92841	0.19721	0.000144089	3	2
48UZT;49MAR	ATP1B3	ATP1B2	mmusculus	DIV10/DIV0	-2.92756	8.77894e-07	6.59393e-08	0	0
492Y1;49792	STON2	AP2M1	rnorvegicus	DIV5/DIV01	-2.92677	0.313197	0.422175	0	0
490CT;490DE	PPIE	PPIB	rnorvegicus	DIV14/DIV01	-2.92642	0.0973767	4.46237e-06	1	1
48Z4P;492SE	DNAJC9	DNAJC14	mmusculus	DIV10/DIV0	-2.92623	3.04187e-08	1.11647e-11	0	0
48V4A;48ZX8	HDAC2	HDAC4	rnorvegicus	DIV5/DIV01	-2.92621	0.150938	6.65471e-06	1	1
493S2;48XM9	DDX18	DDX19A	hsapiens	Neu/iPS	-2.92598	0.0181052	0.0107823	2	1
493S2;48XM9	DDX18	DDX19B	hsapiens	Neu/iPS	-2.92598	0.0181052	0.0107823	2	1
48VUH;494ZN	TGFB2	GDF10	mmusculus	DIV10/DIV0	-2.92589	1.00345e-06	2.20922e-07	0	0
48Y8R;494WX	ANXA3	ANXA6	mmusculus	DIV10/DIV0	-2.92587	1.50108e-07	3.50096e-10	0	0
48XCA;492CC	ERCC6L	SMARCA2	mmusculus	DIV3/DIV0	-2.92582	3.12688e-08	4.64514e-12	0	0
4905H;493TK	GRSF1	RBM12B	drerio	Neur/Stem	-2.92546	0.00910891	0.399816	2	2
4905H;499XA	GRSF1	RBM12B	drerio	Neur/Stem	-2.92546	0.00910891	0.0147233	0	0
493SV;48W6K	IGF1R	EGFR	mmusculus	DIV10/DIV0	-2.92495	1.17914e-05	8.77595e-06	0	0
48WG1;496WE	KIF11	KIF3B	drerio	Neur/Stem	-2.9245	0.0334625	5.51052e-09	0	0
48YI7;496Z8	WNK3	NRBP2	rnorvegicus	DIV14/DIV01	-2.92303	0.00612991	7.62328e-06	0	0
48WR1;4962R	SLC25A5	SLC25A22	rnorvegicus	DIV14/DIV01	-2.92173	0.223849	0.184103	2	2
48WAF;48WA5	DDX41	DDX3X	rnorvegicus	DIV14/DIV01	-2.9204	0.15111	0.166394	1	1
48ZQJ;490IV	LRRC8C	SCRIB	drerio	Neur/Stem	-2.92001	0.123812	2.72033e-08	2	1
4931Q;48X5N	PCBP4	PCBP3	mmusculus	DIV10/DIV0	-2.91984	1.81417e-10	5.21838e-10	0	0
497HQ;48ZRC	PRTFDC1	PGM2L1	rnorvegicus	DIV14/DIV01	-2.91911	0.00319451	0.0595431	2	1
493G6;48YS9	GABRG1	GABRB3	rnorvegicus	DIV14/DIV01	-2.91841	0.625925	0.923937	1	1
496JI;48YS9	GABRG2	GABRB3	rnorvegicus	DIV14/DIV01	-2.91841	0.625925	0.923937	1	1
4939W;494NC	SCAMP2	SCAMP5	mmusculus	DIV10/DIV0	-2.91825	4.19548e-07	1.12269e-09	0	0
48XUX;48ZXQ	KIF22	KIFC3	mmusculus	DIV3/DIV0	-2.91808	1.79183e-07	8.56013e-12	0	0
48V0I;4931K	MSN	FRMD4A	mmusculus	DIV10/DIV0	-2.91805	2.83208e-08	2.34706e-10	0	0
48YCQ;48VWH	FKBP3	FKBP2	mmusculus	DIV3/DIV0	-2.91788	5.97927e-07	7.14544e-07	1	1
495Z4;48YKC	SMC4	CKAP4	mmusculus	DIV3/DIV0	-2.91743	4.04349e-08	0	0	0
48W28;498M1	DOCK5	DOCK1	drerio	Neur/Stem	-2.915	0.0444532	0.062358	0	0
494AR;49BH2	FKBP10	FKBP1A	hsapiens	Neu/iPS	-2.91381	0.00530172	0.00316191	2	2
49409;493UA	GTF2B	BRF1	mmusculus	DIV10/DIV0	-2.91292	1.08801e-07	1.03048e-09	0	0
494I2;48V46	ILF2	PRKRA	hsapiens	Neu/iPS	-2.91263	0.00408253	1.08211e-05	2	1
48UY2;4913J	SLC27A4	SLC27A3	rnorvegicus	DIV14/DIV01	-2.91254	0.44171	0.770095	0	0
491RQ;48Z94	UBE3B	HECW2	mmusculus	DIV10/DIV0	-2.91238	1.33787e-05	3.05327e-07	0	0
4974P;48UWE	NES	INA	mmusculus	DIV3/DIV0	-2.91191	9.84311e-09	3.5127e-13	0	0
4947K;494A8	PTGFRN	IGSF8	rnorvegicus	DIV14/DIV01	-2.91183	0.104925	1.22142e-07	0	0
48WG1;48ZXQ	KIF11	KIFC3	mmusculus	DIV3/DIV0	-2.91024	1.06193e-07	5.90246e-12	0	0
492Z8;4966R	FLNB	ACTN4	hsapiens	NPC/iPS	-2.90925	0.00467033	2.10242e-13	0	0
490SE;48Z94	NEDD4	HECW2	mmusculus	DIV3/DIV0	-2.90738	2.69609e-07	8.19649e-12	0	0
492M6;48X9P	PPM1G	PDP1	mmusculus	DIV10/DIV0	-2.90732	4.75981e-07	2.14969e-08	2	2
48WBT;48WB5	RAB21	RAB4B	rnorvegicus	DIV14/DIV01	-2.90639	0.120474	8.80766e-05	1	1
493K7;48XRJ	DDX6	DDX5	drerio	Neur/Stem	-2.90616	0.0369081	0.213467	4	3
48W3F;48Y6E	CLIC4	GDAP1	mmusculus	DIV10/DIV0	-2.90515	3.97676e-09	0	0	0
495F5;49263	ALDH9A1	ALDH6A1	hsapiens	NPC/iPS	-2.90496	0.00172039	0.0130903	3	3
48XDE;4923Y	CAMK1	CAMKV	mmusculus	DIV3/DIV0	-2.90494	2.75095e-07	1.45805e-11	0	0
490FZ;490DH	GSPT1	EEF1A2	mmusculus	DIV10/DIV0	-2.90449	1.98979e-06	0.0241775	3	2
492EV;497DW	FAF1	UBXN7	drerio	Neur/Stem	-2.90412	0.000270406	1.09153e-05	3	2
49468;48ZXQ	KIF2C	KIFC3	mmusculus	DIV3/DIV0	-2.90363	1.04331e-07	1.96733e-12	0	0
48VYX.2;48VYX.1	TUBB	TUBB2A	hsapiens	NPC/iPS	-2.90355	0.000165778	0.000732165	6	3
49204;48VA4	FLNA	ACTN1	drerio	Neur/Stem	-2.90348	0.0552027	1.59433e-09	2	1
49204;48V1X	FLNA	DSP	hsapiens	Neu/iPS	-2.90228	0.00654576	2.00963e-07	1	1
492VB;496WE	CENPE	KIF3B	mmusculus	DIV10/DIV0	-2.90216	1.27454e-07	5.60495e-10	0	0
48VBC;49345	PTPN2	PTPRS	mmusculus	DIV10/DIV0	-2.90207	3.57355e-08	1.03048e-09	0	0
48YQ9;494VB	CDK6	CDK16	mmusculus	DIV3/DIV0	-2.90179	3.71292e-06	3.56749e-10	0	0
48ZCS;495VN	DDX27	DDX23	hsapiens	Neu/iPS	-2.90057	0.00311071	0.0022481	1	1
492Z8;4920G	FLNB	SYNE1	mmusculus	DIV3/DIV0	-2.90041	2.98883e-07	6.75777e-14	0	0
495XU;496BC	PTPN9	PTPRN2	mmusculus	DIV10/DIV0	-2.90029	9.40918e-08	2.36824e-09	0	0
494A2;48ZRJ	DDX21	EIF4A1	hsapiens	Neu/iPS	-2.89996	0.00131093	3.32336e-06	2	1
48XFK;48YP9	FLNC	PLEC	mmusculus	DIV10/DIV0	-2.89965	9.88017e-09	3.84498e-08	0	0
4929E;4970W	TBC1D17	TBCK	rnorvegicus	DIV14/DIV01	-2.89946	0.244392	4.45841e-06	0	0
48ZD0;490DH	EEFSEC	EEF1A2	mmusculus	DIV10/DIV0	-2.89904	1.24351e-06	0.00251299	3	2
48XPT;48XSU	ACTR3	ACTR5	drerio	Neur/Stem	-2.8989	0.00444616	9.41948e-08	3	2
491IU;491UV	STMN1	STMN2	mmusculus	DIV10/DIV0	-2.89839	2.67225e-07	4.18418e-10	2	1
490DH;49487	EEF1A1	EFTUD2	hsapiens	Neu/iPS	-2.89805	0.00265437	0.000297528	6	3
48ZVA;490IC	RAB40C	RAB6B	mmusculus	DIV10/DIV0	-2.89797	1.05823e-07	8.61474e-05	0	0
4966I;48XGW	LLGL1	STXBP5	rnorvegicus	DIV5/DIV01	-2.89722	0.0983638	9.42512e-09	0	0
48WM6;4917M	ECI1	AUH	rnorvegicus	DIV5/DIV01	-2.8972	0.174776	2.93569e-07	1	1
491Y6;48ZCS	DDX20	DDX27	drerio	Neur/Stem	-2.89698	0.00323139	3.24356e-07	0	0
48VBC;48YBD	PTPN2	PTPRK	mmusculus	DIV10/DIV0	-2.89695	2.20287e-08	5.63331e-11	0	0
48XWH;49075	GEMIN5	RBBP4	drerio	Neur/Stem	-2.8965	0.00309208	0.000159492	3	2
48WI9;48YP9	MICAL1	PLEC	mmusculus	DIV10/DIV0	-2.89647	2.53091e-07	1.25979e-07	0	0
48VFX;48ZYW	ANXA11	ANXA4	rnorvegicus	DIV14/DIV01	-2.89526	0.715348	1.437e-05	1	1
492U3;48Y8U	APPL2	ADAP1	rnorvegicus	DIV5/DIV01	-2.8934	0.0394409	0.129243	0	0
48WNU;490NI	RAP2B	DIRAS2	rnorvegicus	DIV5/DIV01	-2.89321	0.0140733	0.000206943	1	1
48WTV;494SN	NOA1	GNL2	drerio	Neur/Stem	-2.89299	0.0178575	0.000101165	1	1
48VGB;494F2	NTM	NEGR1	rnorvegicus	DIV5/DIV01	-2.89275	0.282311	0.000698268	2	1
48ZY0;48YYC	PPM1F	PPM1H	rnorvegicus	DIV14/DIV01	-2.89137	0.282787	3.56082e-12	0	0
48VGV;48WXF	ALDH16A1	ALDH1B1	mmusculus	DIV3/DIV0	-2.89081	8.87318e-07	4.25007e-10	1	1
48XE2;4901U	LRCH3	LRRC7	mmusculus	DIV10/DIV0	-2.89062	3.54057e-07	2.79144e-08	0	0
498ET;495ME	PTPN23	PTPRG	mmusculus	DIV10/DIV0	-2.89044	2.06063e-09	2.33437e-12	0	0
48WGD;48V9T	INPP5F	INPP5B	rnorvegicus	DIV5/DIV01	-2.89023	0.152012	0.176212	0	0
493TA;48VQK	RBM39	CIRBP	hsapiens	Neu/iPS	-2.88989	0.00914211	4.83442e-10	0	0
48ZCY;4923Y	CAMKK1	CAMKV	rnorvegicus	DIV14/DIV01	-2.88978	0.152026	7.93384e-07	0	0
48VMT.1;48VMT.2	CELF5	CELF4	hsapiens	Neu/iPS	-2.88896	0.0110767	0.751486	1	1
48VMT.2;48VMT.1	CELF3	CELF4	hsapiens	Neu/iPS	-2.88896	0.0110767	0.751486	1	1
49M37;48VMT	CELF6	CELF4	hsapiens	Neu/iPS	-2.88896	0.0110767	0.0250113	2	1
491PX;494GV	IFT27	RAB3C	mmusculus	DIV10/DIV0	-2.88843	1.38631e-06	8.38733e-07	0	0
491S7;490HP	STK4	PAK6	rnorvegicus	DIV14/DIV01	-2.88702	0.493667	1.90744e-05	0	0
4940S;48WB8	TRIM26	TRIM3	mmusculus	DIV10/DIV0	-2.88677	1.34511e-06	0.000648167	0	0
48XSX;48X1V	ALDOB	ALDOA	rnorvegicus	DIV14/DIV01	-2.88673	0.33479	0.664742	0	0
48VPC;48Z94	HERC4	HECW2	mmusculus	DIV3/DIV0	-2.88643	9.52093e-06	1.31839e-09	0	0
48WXR;4904Y	KIF14	KIF15	drerio	Neur/Stem	-2.88592	0.136917	0.173386	0	0
48VG8;490NI	RAP1A	DIRAS2	rnorvegicus	DIV5/DIV01	-2.88574	0.13763	0.0108067	1	1
48Z0R;48YP9	SYNE2	PLEC	mmusculus	DIV10/DIV0	-2.88524	3.77922e-08	2.22642e-06	0	0
493S2;48XM9	DDX18	DDX25	rnorvegicus	DIV14/DIV01	-2.88519	0.283689	0.0107823	2	1
493S2;493C9	DDX18	DDX50	hsapiens	Neu/iPS	-2.88318	0.203535	0.0759307	0	0
48W9V;48YME	ATP2A2	ATP1A2	rnorvegicus	DIV14/DIV01	-2.8826	0.0680503	1.55641e-05	2	1
48W3Z;48W0S	KIF1A	KIF21B	hsapiens	Neu/iPS	-2.88242	0.0664441	0.000570146	4	2
49AVT;49ATS	FABP5	FABP7	rnorvegicus	DIV14/DIV01	-2.88171	0.00830611	3.59629e-08	2	2
48WG1;496WE	KIF11	KIF3B	mmusculus	DIV10/DIV0	-2.88153	5.65359e-07	5.51052e-09	0	0
48W3Z;493X6	KIF1A	KIF5B	hsapiens	NPC/iPS	-2.88032	0.000190186	3.42617e-06	4	2
48XCA;48XGU	ERCC6L	CHD5	mmusculus	DIV3/DIV0	-2.87989	3.43549e-08	1.13046e-05	0	0
490Y7;48WM6	ECH1	ECI1	drerio	Neur/Stem	-2.87897	0.18853	0.00177044	3	3
48WVH;48WFN	STXBP2	SCFD2	mmusculus	DIV10/DIV0	-2.87894	3.96088e-07	8.1474e-07	1	1
48VTI;495VR	UBE2G2	UBE2Z	drerio	Neur/Stem	-2.87888	0.10501	0.13637	0	0
48W3I;48WDH	DCLK2	CAMK2B	mmusculus	DIV10/DIV0	-2.87809	2.71661e-09	6.97655e-13	0	0
48XWE;48YZ2	EIF2S3	TUFM	hsapiens	Neu/iPS	-2.87802	7.57255e-05	0.000884515	2	2
4913X;48YYD	CLIC1	GSTO1	rnorvegicus	DIV5/DIV01	-2.87765	0.0231765	1.68991e-11	0	0
4913X;49MDW	CLIC1	GSTO1	rnorvegicus	DIV5/DIV01	-2.87765	0.0231765	1.49533e-11	0	0
48YP6.2;48YP6.1	GFPT1	GFPT2	hsapiens	Neu/iPS	-2.87728	0.00503153	0.00545891	0	0
48VU9;48ZS3	ATP11C	ATP8A1	mmusculus	DIV10/DIV0	-2.87727	4.95965e-06	6.02225e-06	0	0
4946F;48VYX	TUBG2	TUBB2A	hsapiens	Neu/iPS	-2.87713	0.00501185	1.43301e-07	2	2
4946F;48VYX	TUBG1	TUBB2A	hsapiens	Neu/iPS	-2.87713	0.00501185	1.43301e-07	2	2
492Z8;48VA4	FLNB	ACTN1	rnorvegicus	DIV5/DIV01	-2.87676	0.0682186	3.05584e-09	1	1
495SB;48XXR	EIF3H	COPS5	hsapiens	Neu/iPS	-2.87597	0.00432774	0.0026907	1	1
48WGD;490J8	INPP5F	OCRL	rnorvegicus	DIV5/DIV01	-2.87547	0.152459	0.00346917	1	1
4904W;48VFY	PLXNB2	PLXND1	mmusculus	DIV10/DIV0	-2.87457	2.2075e-09	3.3928e-12	0	0
48VES;493JR	IPO4	TNPO1	hsapiens	Neu/iPS	-2.87351	0.00125104	5.45559e-06	3	2
48X98.2;48X98.1	PRMT1	PRMT8	mmusculus	DIV10/DIV0	-2.87332	3.30827e-06	7.03537e-07	0	0
4919J;48X0D	AHCY	AHCYL2	rnorvegicus	DIV14/DIV01	-2.87292	0.0789931	7.1063e-07	0	0
491AK;48ZGP	DCK	NDUFA10	mmusculus	DIV10/DIV0	-2.87247	2.98704e-05	1.01827e-07	0	0
495DC;48ZCS	DDX1	DDX27	drerio	Neur/Stem	-2.87153	0.024884	6.97965e-08	2	1
48VAK;494H9	SLITRK3	LINGO1	mmusculus	DIV10/DIV0	-2.87131	1.812e-07	6.62021e-10	0	0
491Y6;495VN	DDX20	DDX23	drerio	Neur/Stem	-2.87069	0.0218482	0.000519249	2	1
48ZGC;492U3	AGAP3	APPL2	rnorvegicus	DIV14/DIV01	-2.87033	0.0246905	2.35057e-07	3	2
4974P;493JA	NES	LMNA	mmusculus	DIV10/DIV0	-2.86916	2.22272e-08	3.94203e-14	2	1
48XWE;490DH	EIF2S3	EEF1A2	hsapiens	NPC/iPS	-2.86834	0.181544	0.00900442	2	1
48X4G;48XDY	EOMES	TBR1	mmusculus	DIV10/DIV0	-2.8673	2.69288e-06	8.58976e-09	0	0
490A4;4903G	UBE2C	UBE2J1	drerio	Neur/Stem	-2.86723	0.0472147	0.0659063	0	0
[truncated: 74,378 more rows]

## Sheet: Shared Paralogs
eggNOG.pair	p.y	p.x	species	condition	ratio.diff	pvalue	comb.pval	shared.cond	shared.spec	avg	GO.x	GO.y
48YRP;48UTP	ALDH7A1	ALDH5A1	drerio	Neur/Stem	2.25123	0.0418551	1.12115e-10	7	4	2.35823	GO:0004777;GO:0005739;GO:0005759;GO:0006105;GO:0006536;GO:0007417;GO:0009013;GO:0009450;GO:0009791;GO:0042135;GO:0042802;GO:0055114	GO:0004029;GO:0004043;GO:0005515;GO:0005634;GO:0005739;GO:0005759;GO:0005829;GO:0006081;GO:0006554;GO:0007605;GO:0008802;GO:0019285;GO:0042426;GO:0043878;GO:0055114;GO:0070062
48YRP;48UTP	ALDH7A1	ALDH5A1	mmusculus	DIV10/DIV0	1.38381	5.26089e-06	1.12115e-10	7	4	2.35823	GO:0004777;GO:0005739;GO:0005759;GO:0006105;GO:0006536;GO:0007417;GO:0009013;GO:0009450;GO:0009791;GO:0042135;GO:0042802;GO:0055114	GO:0004029;GO:0004043;GO:0005515;GO:0005634;GO:0005739;GO:0005759;GO:0005829;GO:0006081;GO:0006554;GO:0007605;GO:0008802;GO:0019285;GO:0042426;GO:0043878;GO:0055114;GO:0070062
48YRP;48UTP	ALDH7A1	ALDH5A1	rnorvegicus	DIV5/DIV01	1.15473	0.138389	1.12115e-10	7	4	2.35823	GO:0004777;GO:0005739;GO:0005759;GO:0006105;GO:0006536;GO:0007417;GO:0009013;GO:0009450;GO:0009791;GO:0042135;GO:0042802;GO:0055114	GO:0004029;GO:0004043;GO:0005515;GO:0005634;GO:0005739;GO:0005759;GO:0005829;GO:0006081;GO:0006554;GO:0007605;GO:0008802;GO:0019285;GO:0042426;GO:0043878;GO:0055114;GO:0070062
48YRP;48UTP	ALDH7A1	ALDH5A1	mmusculus	DIV3/DIV0	1.18346	1.77605e-05	1.12115e-10	7	4	2.35823	GO:0004777;GO:0005739;GO:0005759;GO:0006105;GO:0006536;GO:0007417;GO:0009013;GO:0009450;GO:0009791;GO:0042135;GO:0042802;GO:0055114	GO:0004029;GO:0004043;GO:0005515;GO:0005634;GO:0005739;GO:0005759;GO:0005829;GO:0006081;GO:0006554;GO:0007605;GO:0008802;GO:0019285;GO:0042426;GO:0043878;GO:0055114;GO:0070062
48YRP;48UTP	ALDH7A1	ALDH5A1	hsapiens	NPC/iPS	2.5118	0.0335834	1.12115e-10	7	4	2.35823	GO:0004777;GO:0005739;GO:0005759;GO:0006105;GO:0006536;GO:0007417;GO:0009013;GO:0009450;GO:0009791;GO:0042135;GO:0042802;GO:0055114	GO:0004029;GO:0004043;GO:0005515;GO:0005634;GO:0005739;GO:0005759;GO:0005829;GO:0006081;GO:0006554;GO:0007605;GO:0008802;GO:0019285;GO:0042426;GO:0043878;GO:0055114;GO:0070062
48YRP;48UTP	ALDH7A1	ALDH5A1	rnorvegicus	DIV14/DIV01	2.98594	0.0105461	1.12115e-10	7	4	2.35823	GO:0004777;GO:0005739;GO:0005759;GO:0006105;GO:0006536;GO:0007417;GO:0009013;GO:0009450;GO:0009791;GO:0042135;GO:0042802;GO:0055114	GO:0004029;GO:0004043;GO:0005515;GO:0005634;GO:0005739;GO:0005759;GO:0005829;GO:0006081;GO:0006554;GO:0007605;GO:0008802;GO:0019285;GO:0042426;GO:0043878;GO:0055114;GO:0070062
48YRP;48UTP	ALDH7A1	ALDH5A1	hsapiens	Neu/iPS	5.03662	0.0026552	1.12115e-10	7	4	2.35823	GO:0004777;GO:0005739;GO:0005759;GO:0006105;GO:0006536;GO:0007417;GO:0009013;GO:0009450;GO:0009791;GO:0042135;GO:0042802;GO:0055114	GO:0004029;GO:0004043;GO:0005515;GO:0005634;GO:0005739;GO:0005759;GO:0005829;GO:0006081;GO:0006554;GO:0007605;GO:0008802;GO:0019285;GO:0042426;GO:0043878;GO:0055114;GO:0070062
497HC;48VA4	ACTN1	SPTBN1	hsapiens	Neu/iPS	5.55543	8.86162e-07	0	7	4	2.24404	GO:0000165;GO:0000281;GO:0003723;GO:0003779;GO:0005200;GO:0005515;GO:0005516;GO:0005543;GO:0005730;GO:0005737;GO:0005829;GO:0006888;GO:0007009;GO:0007010;GO:0007182;GO:0007411;GO:0008091;GO:0014069;GO:0014731;GO:0030506;GO:0030673;GO:0031430;GO:0032437;GO:0032743;GO:0043001;GO:0044877;GO:0045296;GO:0051020;GO:0051693;GO:0060390;GO:0070062;GO:0071709;GO:0072659;GO:0098978;GO:1903076;GO:1903078	GO:0001725;GO:0001726;GO:0002576;GO:0003725;GO:0005178;GO:0005509;GO:0005515;GO:0005576;GO:0005615;GO:0005737;GO:0005829;GO:0005884;GO:0005886;GO:0005903;GO:0005911;GO:0005916;GO:0005925;GO:0007015;GO:0017166;GO:0030018;GO:0030220;GO:0030374;GO:0031093;GO:0031143;GO:0036344;GO:0042803;GO:0042981;GO:0042995;GO:0044325;GO:0048041;GO:0051015;GO:0051017;GO:0051271;GO:0051639;GO:0051764;GO:0070062;GO:…
497HC;48VA4	ACTN1	SPTBN1	mmusculus	DIV10/DIV0	2.51405	3.05372e-08	0	7	4	2.24404	GO:0000165;GO:0000281;GO:0003723;GO:0003779;GO:0005200;GO:0005515;GO:0005516;GO:0005543;GO:0005730;GO:0005737;GO:0005829;GO:0006888;GO:0007009;GO:0007010;GO:0007182;GO:0007411;GO:0008091;GO:0014069;GO:0014731;GO:0030506;GO:0030673;GO:0031430;GO:0032437;GO:0032743;GO:0043001;GO:0044877;GO:0045296;GO:0051020;GO:0051693;GO:0060390;GO:0070062;GO:0071709;GO:0072659;GO:0098978;GO:1903076;GO:1903078	GO:0001725;GO:0001726;GO:0002576;GO:0003725;GO:0005178;GO:0005509;GO:0005515;GO:0005576;GO:0005615;GO:0005737;GO:0005829;GO:0005884;GO:0005886;GO:0005903;GO:0005911;GO:0005916;GO:0005925;GO:0007015;GO:0017166;GO:0030018;GO:0030220;GO:0030374;GO:0031093;GO:0031143;GO:0036344;GO:0042803;GO:0042981;GO:0042995;GO:0044325;GO:0048041;GO:0051015;GO:0051017;GO:0051271;GO:0051639;GO:0051764;GO:0070062;GO:…
497HC;48VA4	ACTN1	SPTBN1	rnorvegicus	DIV5/DIV01	1.37979	0.00230446	0	7	4	2.24404	GO:0000165;GO:0000281;GO:0003723;GO:0003779;GO:0005200;GO:0005515;GO:0005516;GO:0005543;GO:0005730;GO:0005737;GO:0005829;GO:0006888;GO:0007009;GO:0007010;GO:0007182;GO:0007411;GO:0008091;GO:0014069;GO:0014731;GO:0030506;GO:0030673;GO:0031430;GO:0032437;GO:0032743;GO:0043001;GO:0044877;GO:0045296;GO:0051020;GO:0051693;GO:0060390;GO:0070062;GO:0071709;GO:0072659;GO:0098978;GO:1903076;GO:1903078	GO:0001725;GO:0001726;GO:0002576;GO:0003725;GO:0005178;GO:0005509;GO:0005515;GO:0005576;GO:0005615;GO:0005737;GO:0005829;GO:0005884;GO:0005886;GO:0005903;GO:0005911;GO:0005916;GO:0005925;GO:0007015;GO:0017166;GO:0030018;GO:0030220;GO:0030374;GO:0031093;GO:0031143;GO:0036344;GO:0042803;GO:0042981;GO:0042995;GO:0044325;GO:0048041;GO:0051015;GO:0051017;GO:0051271;GO:0051639;GO:0051764;GO:0070062;GO:…
497HC;48VA4	ACTN1	SPTBN1	mmusculus	DIV3/DIV0	1.59241	1.27877e-06	0	7	4	2.24404	GO:0000165;GO:0000281;GO:0003723;GO:0003779;GO:0005200;GO:0005515;GO:0005516;GO:0005543;GO:0005730;GO:0005737;GO:0005829;GO:0006888;GO:0007009;GO:0007010;GO:0007182;GO:0007411;GO:0008091;GO:0014069;GO:0014731;GO:0030506;GO:0030673;GO:0031430;GO:0032437;GO:0032743;GO:0043001;GO:0044877;GO:0045296;GO:0051020;GO:0051693;GO:0060390;GO:0070062;GO:0071709;GO:0072659;GO:0098978;GO:1903076;GO:1903078	GO:0001725;GO:0001726;GO:0002576;GO:0003725;GO:0005178;GO:0005509;GO:0005515;GO:0005576;GO:0005615;GO:0005737;GO:0005829;GO:0005884;GO:0005886;GO:0005903;GO:0005911;GO:0005916;GO:0005925;GO:0007015;GO:0017166;GO:0030018;GO:0030220;GO:0030374;GO:0031093;GO:0031143;GO:0036344;GO:0042803;GO:0042981;GO:0042995;GO:0044325;GO:0048041;GO:0051015;GO:0051017;GO:0051271;GO:0051639;GO:0051764;GO:0070062;GO:…
497HC;48VA4	ACTN1	SPTBN1	hsapiens	NPC/iPS	1.49249	0.00319062	0	7	4	2.24404	GO:0000165;GO:0000281;GO:0003723;GO:0003779;GO:0005200;GO:0005515;GO:0005516;GO:0005543;GO:0005730;GO:0005737;GO:0005829;GO:0006888;GO:0007009;GO:0007010;GO:0007182;GO:0007411;GO:0008091;GO:0014069;GO:0014731;GO:0030506;GO:0030673;GO:0031430;GO:0032437;GO:0032743;GO:0043001;GO:0044877;GO:0045296;GO:0051020;GO:0051693;GO:0060390;GO:0070062;GO:0071709;GO:0072659;GO:0098978;GO:1903076;GO:1903078	GO:0001725;GO:0001726;GO:0002576;GO:0003725;GO:0005178;GO:0005509;GO:0005515;GO:0005576;GO:0005615;GO:0005737;GO:0005829;GO:0005884;GO:0005886;GO:0005903;GO:0005911;GO:0005916;GO:0005925;GO:0007015;GO:0017166;GO:0030018;GO:0030220;GO:0030374;GO:0031093;GO:0031143;GO:0036344;GO:0042803;GO:0042981;GO:0042995;GO:0044325;GO:0048041;GO:0051015;GO:0051017;GO:0051271;GO:0051639;GO:0051764;GO:0070062;GO:…
497HC;48VA4	ACTN1	SPTBN1	rnorvegicus	DIV14/DIV01	1.80045	0.000921069	0	7	4	2.24404	GO:0000165;GO:0000281;GO:0003723;GO:0003779;GO:0005200;GO:0005515;GO:0005516;GO:0005543;GO:0005730;GO:0005737;GO:0005829;GO:0006888;GO:0007009;GO:0007010;GO:0007182;GO:0007411;GO:0008091;GO:0014069;GO:0014731;GO:0030506;GO:0030673;GO:0031430;GO:0032437;GO:0032743;GO:0043001;GO:0044877;GO:0045296;GO:0051020;GO:0051693;GO:0060390;GO:0070062;GO:0071709;GO:0072659;GO:0098978;GO:1903076;GO:1903078	GO:0001725;GO:0001726;GO:0002576;GO:0003725;GO:0005178;GO:0005509;GO:0005515;GO:0005576;GO:0005615;GO:0005737;GO:0005829;GO:0005884;GO:0005886;GO:0005903;GO:0005911;GO:0005916;GO:0005925;GO:0007015;GO:0017166;GO:0030018;GO:0030220;GO:0030374;GO:0031093;GO:0031143;GO:0036344;GO:0042803;GO:0042981;GO:0042995;GO:0044325;GO:0048041;GO:0051015;GO:0051017;GO:0051271;GO:0051639;GO:0051764;GO:0070062;GO:…
497HC;48VA4	ACTN1	SPTBN1	drerio	Neur/Stem	1.37363	0.118751	0	7	4	2.24404	GO:0000165;GO:0000281;GO:0003723;GO:0003779;GO:0005200;GO:0005515;GO:0005516;GO:0005543;GO:0005730;GO:0005737;GO:0005829;GO:0006888;GO:0007009;GO:0007010;GO:0007182;GO:0007411;GO:0008091;GO:0014069;GO:0014731;GO:0030506;GO:0030673;GO:0031430;GO:0032437;GO:0032743;GO:0043001;GO:0044877;GO:0045296;GO:0051020;GO:0051693;GO:0060390;GO:0070062;GO:0071709;GO:0072659;GO:0098978;GO:1903076;GO:1903078	GO:0001725;GO:0001726;GO:0002576;GO:0003725;GO:0005178;GO:0005509;GO:0005515;GO:0005576;GO:0005615;GO:0005737;GO:0005829;GO:0005884;GO:0005886;GO:0005903;GO:0005911;GO:0005916;GO:0005925;GO:0007015;GO:0017166;GO:0030018;GO:0030220;GO:0030374;GO:0031093;GO:0031143;GO:0036344;GO:0042803;GO:0042981;GO:0042995;GO:0044325;GO:0048041;GO:0051015;GO:0051017;GO:0051271;GO:0051639;GO:0051764;GO:0070062;GO:…
48VZK;48VA4	ACTN1	SPTAN1	hsapiens	Neu/iPS	5.87223	4.39167e-07	0	7	4	2.20621	GO:0000165;GO:0003779;GO:0005200;GO:0005509;GO:0005515;GO:0005516;GO:0005576;GO:0005829;GO:0006888;GO:0007010;GO:0007411;GO:0008091;GO:0015630;GO:0016020;GO:0035580;GO:0043231;GO:0043312;GO:0045296;GO:0051693;GO:0070062;GO:1903561;GO:1904724	GO:0001725;GO:0001726;GO:0002576;GO:0003725;GO:0005178;GO:0005509;GO:0005515;GO:0005576;GO:0005615;GO:0005737;GO:0005829;GO:0005884;GO:0005886;GO:0005903;GO:0005911;GO:0005916;GO:0005925;GO:0007015;GO:0017166;GO:0030018;GO:0030220;GO:0030374;GO:0031093;GO:0031143;GO:0036344;GO:0042803;GO:0042981;GO:0042995;GO:0044325;GO:0048041;GO:0051015;GO:0051017;GO:0051271;GO:0051639;GO:0051764;GO:0070062;GO:…
48VZK;48VA4	ACTN1	SPTAN1	hsapiens	NPC/iPS	1.73666	0.00106012	0	7	4	2.20621	GO:0000165;GO:0003779;GO:0005200;GO:0005509;GO:0005515;GO:0005516;GO:0005576;GO:0005829;GO:0006888;GO:0007010;GO:0007411;GO:0008091;GO:0015630;GO:0016020;GO:0035580;GO:0043231;GO:0043312;GO:0045296;GO:0051693;GO:0070062;GO:1903561;GO:1904724	GO:0001725;GO:0001726;GO:0002576;GO:0003725;GO:0005178;GO:0005509;GO:0005515;GO:0005576;GO:0005615;GO:0005737;GO:0005829;GO:0005884;GO:0005886;GO:0005903;GO:0005911;GO:0005916;GO:0005925;GO:0007015;GO:0017166;GO:0030018;GO:0030220;GO:0030374;GO:0031093;GO:0031143;GO:0036344;GO:0042803;GO:0042981;GO:0042995;GO:0044325;GO:0048041;GO:0051015;GO:0051017;GO:0051271;GO:0051639;GO:0051764;GO:0070062;GO:…
48VZK;48VA4	ACTN1	SPTAN1	mmusculus	DIV3/DIV0	1.46807	1.448e-06	0	7	4	2.20621	GO:0000165;GO:0003779;GO:0005200;GO:0005509;GO:0005515;GO:0005516;GO:0005576;GO:0005829;GO:0006888;GO:0007010;GO:0007411;GO:0008091;GO:0015630;GO:0016020;GO:0035580;GO:0043231;GO:0043312;GO:0045296;GO:0051693;GO:0070062;GO:1903561;GO:1904724	GO:0001725;GO:0001726;GO:0002576;GO:0003725;GO:0005178;GO:0005509;GO:0005515;GO:0005576;GO:0005615;GO:0005737;GO:0005829;GO:0005884;GO:0005886;GO:0005903;GO:0005911;GO:0005916;GO:0005925;GO:0007015;GO:0017166;GO:0030018;GO:0030220;GO:0030374;GO:0031093;GO:0031143;GO:0036344;GO:0042803;GO:0042981;GO:0042995;GO:0044325;GO:0048041;GO:0051015;GO:0051017;GO:0051271;GO:0051639;GO:0051764;GO:0070062;GO:…
48VZK;48VA4	ACTN1	SPTAN1	drerio	Neur/Stem	1.53424	0.20229	0	7	4	2.20621	GO:0000165;GO:0003779;GO:0005200;GO:0005509;GO:0005515;GO:0005516;GO:0005576;GO:0005829;GO:0006888;GO:0007010;GO:0007411;GO:0008091;GO:0015630;GO:0016020;GO:0035580;GO:0043231;GO:0043312;GO:0045296;GO:0051693;GO:0070062;GO:1903561;GO:1904724	GO:0001725;GO:0001726;GO:0002576;GO:0003725;GO:0005178;GO:0005509;GO:0005515;GO:0005576;GO:0005615;GO:0005737;GO:0005829;GO:0005884;GO:0005886;GO:0005903;GO:0005911;GO:0005916;GO:0005925;GO:0007015;GO:0017166;GO:0030018;GO:0030220;GO:0030374;GO:0031093;GO:0031143;GO:0036344;GO:0042803;GO:0042981;GO:0042995;GO:0044325;GO:0048041;GO:0051015;GO:0051017;GO:0051271;GO:0051639;GO:0051764;GO:0070062;GO:…
48VZK;48VA4	ACTN1	SPTAN1	rnorvegicus	DIV5/DIV01	1.25442	0.00470361	0	7	4	2.20621	GO:0000165;GO:0003779;GO:0005200;GO:0005509;GO:0005515;GO:0005516;GO:0005576;GO:0005829;GO:0006888;GO:0007010;GO:0007411;GO:0008091;GO:0015630;GO:0016020;GO:0035580;GO:0043231;GO:0043312;GO:0045296;GO:0051693;GO:0070062;GO:1903561;GO:1904724	GO:0001725;GO:0001726;GO:0002576;GO:0003725;GO:0005178;GO:0005509;GO:0005515;GO:0005576;GO:0005615;GO:0005737;GO:0005829;GO:0005884;GO:0005886;GO:0005903;GO:0005911;GO:0005916;GO:0005925;GO:0007015;GO:0017166;GO:0030018;GO:0030220;GO:0030374;GO:0031093;GO:0031143;GO:0036344;GO:0042803;GO:0042981;GO:0042995;GO:0044325;GO:0048041;GO:0051015;GO:0051017;GO:0051271;GO:0051639;GO:0051764;GO:0070062;GO:…
48VZK;48VA4	ACTN1	SPTAN1	rnorvegicus	DIV14/DIV01	1.56873	0.00221135	0	7	4	2.20621	GO:0000165;GO:0003779;GO:0005200;GO:0005509;GO:0005515;GO:0005516;GO:0005576;GO:0005829;GO:0006888;GO:0007010;GO:0007411;GO:0008091;GO:0015630;GO:0016020;GO:0035580;GO:0043231;GO:0043312;GO:0045296;GO:0051693;GO:0070062;GO:1903561;GO:1904724	GO:0001725;GO:0001726;GO:0002576;GO:0003725;GO:0005178;GO:0005509;GO:0005515;GO:0005576;GO:0005615;GO:0005737;GO:0005829;GO:0005884;GO:0005886;GO:0005903;GO:0005911;GO:0005916;GO:0005925;GO:0007015;GO:0017166;GO:0030018;GO:0030220;GO:0030374;GO:0031093;GO:0031143;GO:0036344;GO:0042803;GO:0042981;GO:0042995;GO:0044325;GO:0048041;GO:0051015;GO:0051017;GO:0051271;GO:0051639;GO:0051764;GO:0070062;GO:…
48VZK;48VA4	ACTN1	SPTAN1	mmusculus	DIV10/DIV0	2.00911	1.12874e-07	0	7	4	2.20621	GO:0000165;GO:0003779;GO:0005200;GO:0005509;GO:0005515;GO:0005516;GO:0005576;GO:0005829;GO:0006888;GO:0007010;GO:0007411;GO:0008091;GO:0015630;GO:0016020;GO:0035580;GO:0043231;GO:0043312;GO:0045296;GO:0051693;GO:0070062;GO:1903561;GO:1904724	GO:0001725;GO:0001726;GO:0002576;GO:0003725;GO:0005178;GO:0005509;GO:0005515;GO:0005576;GO:0005615;GO:0005737;GO:0005829;GO:0005884;GO:0005886;GO:0005903;GO:0005911;GO:0005916;GO:0005925;GO:0007015;GO:0017166;GO:0030018;GO:0030220;GO:0030374;GO:0031093;GO:0031143;GO:0036344;GO:0042803;GO:0042981;GO:0042995;GO:0044325;GO:0048041;GO:0051015;GO:0051017;GO:0051271;GO:0051639;GO:0051764;GO:0070062;GO:…
4914A;48Z2N	LDHA	MDH2	mmusculus	DIV10/DIV0	1.32173	1.29052e-05	1.99798e-09	7	4	2.19038	GO:0003723;GO:0005634;GO:0005737;GO:0005739;GO:0005759;GO:0006094;GO:0006099;GO:0006107;GO:0006108;GO:0006734;GO:0009060;GO:0016020;GO:0030060;GO:0043621;GO:0046554;GO:0070062	GO:0001666;GO:0004459;GO:0005515;GO:0005634;GO:0005829;GO:0006089;GO:0006090;GO:0006096;GO:0007584;GO:0009749;GO:0016020;GO:0019674;GO:0019900;GO:0042493;GO:0042542;GO:0042802;GO:0043065;GO:0043627;GO:0045296;GO:0048569;GO:0051287;GO:0051591;GO:0055114;GO:0070062
4914A;48Z2N	LDHA	MDH2	hsapiens	NPC/iPS	5.82887	0.0123784	1.99798e-09	7	4	2.19038	GO:0003723;GO:0005634;GO:0005737;GO:0005739;GO:0005759;GO:0006094;GO:0006099;GO:0006107;GO:0006108;GO:0006734;GO:0009060;GO:0016020;GO:0030060;GO:0043621;GO:0046554;GO:0070062	GO:0001666;GO:0004459;GO:0005515;GO:0005634;GO:0005829;GO:0006089;GO:0006090;GO:0006096;GO:0007584;GO:0009749;GO:0016020;GO:0019674;GO:0019900;GO:0042493;GO:0042542;GO:0042802;GO:0043065;GO:0043627;GO:0045296;GO:0048569;GO:0051287;GO:0051591;GO:0055114;GO:0070062
4914A;48Z2N	LDHA	MDH2	mmusculus	DIV3/DIV0	2.05612	3.82258e-07	1.99798e-09	7	4	2.19038	GO:0003723;GO:0005634;GO:0005737;GO:0005739;GO:0005759;GO:0006094;GO:0006099;GO:0006107;GO:0006108;GO:0006734;GO:0009060;GO:0016020;GO:0030060;GO:0043621;GO:0046554;GO:0070062	GO:0001666;GO:0004459;GO:0005515;GO:0005634;GO:0005829;GO:0006089;GO:0006090;GO:0006096;GO:0007584;GO:0009749;GO:0016020;GO:0019674;GO:0019900;GO:0042493;GO:0042542;GO:0042802;GO:0043065;GO:0043627;GO:0045296;GO:0048569;GO:0051287;GO:0051591;GO:0055114;GO:0070062
4914A;48Z2N	LDHA	MDH2	drerio	Neur/Stem	0.923855	0.0612481	1.99798e-09	7	4	2.19038	GO:0003723;GO:0005634;GO:0005737;GO:0005739;GO:0005759;GO:0006094;GO:0006099;GO:0006107;GO:0006108;GO:0006734;GO:0009060;GO:0016020;GO:0030060;GO:0043621;GO:0046554;GO:0070062	GO:0001666;GO:0004459;GO:0005515;GO:0005634;GO:0005829;GO:0006089;GO:0006090;GO:0006096;GO:0007584;GO:0009749;GO:0016020;GO:0019674;GO:0019900;GO:0042493;GO:0042542;GO:0042802;GO:0043065;GO:0043627;GO:0045296;GO:0048569;GO:0051287;GO:0051591;GO:0055114;GO:0070062
4914A;48Z2N	LDHA	MDH2	rnorvegicus	DIV5/DIV01	0.31774	0.512201	1.99798e-09	7	4	2.19038	GO:0003723;GO:0005634;GO:0005737;GO:0005739;GO:0005759;GO:0006094;GO:0006099;GO:0006107;GO:0006108;GO:0006734;GO:0009060;GO:0016020;GO:0030060;GO:0043621;GO:0046554;GO:0070062	GO:0001666;GO:0004459;GO:0005515;GO:0005634;GO:0005829;GO:0006089;GO:0006090;GO:0006096;GO:0007584;GO:0009749;GO:0016020;GO:0019674;GO:0019900;GO:0042493;GO:0042542;GO:0042802;GO:0043065;GO:0043627;GO:0045296;GO:0048569;GO:0051287;GO:0051591;GO:0055114;GO:0070062
4914A;48Z2N	LDHA	MDH2	hsapiens	Neu/iPS	4.58896	0.0336327	1.99798e-09	7	4	2.19038	GO:0003723;GO:0005634;GO:0005737;GO:0005739;GO:0005759;GO:0006094;GO:0006099;GO:0006107;GO:0006108;GO:0006734;GO:0009060;GO:0016020;GO:0030060;GO:0043621;GO:0046554;GO:0070062	GO:0001666;GO:0004459;GO:0005515;GO:0005634;GO:0005829;GO:0006089;GO:0006090;GO:0006096;GO:0007584;GO:0009749;GO:0016020;GO:0019674;GO:0019900;GO:0042493;GO:0042542;GO:0042802;GO:0043065;GO:0043627;GO:0045296;GO:0048569;GO:0051287;GO:0051591;GO:0055114;GO:0070062
4914A;48Z2N	LDHA	MDH2	rnorvegicus	DIV14/DIV01	0.29541	0.540518	1.99798e-09	7	4	2.19038	GO:0003723;GO:0005634;GO:0005737;GO:0005739;GO:0005759;GO:0006094;GO:0006099;GO:0006107;GO:0006108;GO:0006734;GO:0009060;GO:0016020;GO:0030060;GO:0043621;GO:0046554;GO:0070062	GO:0001666;GO:0004459;GO:0005515;GO:0005634;GO:0005829;GO:0006089;GO:0006090;GO:0006096;GO:0007584;GO:0009749;GO:0016020;GO:0019674;GO:0019900;GO:0042493;GO:0042542;GO:0042802;GO:0043065;GO:0043627;GO:0045296;GO:0048569;GO:0051287;GO:0051591;GO:0055114;GO:0070062
48YNG.2;48YNG.1	GDI2	GDI1	mmusculus	DIV10/DIV0	0.638486	0.00281633	1.69781e-12	7	4	1.75194	GO:0005092;GO:0005093;GO:0005096;GO:0005515;GO:0005737;GO:0005794;GO:0005829;GO:0007165;GO:0015031;GO:0016192;GO:0017137;GO:0030424;GO:0030496;GO:0032482;GO:0032991;GO:0043025;GO:0043209;GO:0043547;GO:0045773;GO:0050771;GO:0051056;GO:0051592;GO:0090315	GO:0003723;GO:0005093;GO:0005096;GO:0005515;GO:0005576;GO:0005737;GO:0005794;GO:0005829;GO:0005925;GO:0007165;GO:0007264;GO:0015031;GO:0016020;GO:0016192;GO:0017137;GO:0031982;GO:0034774;GO:0035578;GO:0043312;GO:0043547;GO:0045202;GO:0051056;GO:0070062
48YNG.2;48YNG.1	GDI2	GDI1	rnorvegicus	DIV14/DIV01	0.399803	0.169041	1.69781e-12	7	4	1.75194	GO:0005092;GO:0005093;GO:0005096;GO:0005515;GO:0005737;GO:0005794;GO:0005829;GO:0007165;GO:0015031;GO:0016192;GO:0017137;GO:0030424;GO:0030496;GO:0032482;GO:0032991;GO:0043025;GO:0043209;GO:0043547;GO:0045773;GO:0050771;GO:0051056;GO:0051592;GO:0090315	GO:0003723;GO:0005093;GO:0005096;GO:0005515;GO:0005576;GO:0005737;GO:0005794;GO:0005829;GO:0005925;GO:0007165;GO:0007264;GO:0015031;GO:0016020;GO:0016192;GO:0017137;GO:0031982;GO:0034774;GO:0035578;GO:0043312;GO:0043547;GO:0045202;GO:0051056;GO:0070062
48YNG.2;48YNG.1	GDI2	GDI1	hsapiens	NPC/iPS	1.04268	1.45196e-05	1.69781e-12	7	4	1.75194	GO:0005092;GO:0005093;GO:0005096;GO:0005515;GO:0005737;GO:0005794;GO:0005829;GO:0007165;GO:0015031;GO:0016192;GO:0017137;GO:0030424;GO:0030496;GO:0032482;GO:0032991;GO:0043025;GO:0043209;GO:0043547;GO:0045773;GO:0050771;GO:0051056;GO:0051592;GO:0090315	GO:0003723;GO:0005093;GO:0005096;GO:0005515;GO:0005576;GO:0005737;GO:0005794;GO:0005829;GO:0005925;GO:0007165;GO:0007264;GO:0015031;GO:0016020;GO:0016192;GO:0017137;GO:0031982;GO:0034774;GO:0035578;GO:0043312;GO:0043547;GO:0045202;GO:0051056;GO:0070062
48YNG.2;48YNG.1	GDI2	GDI1	mmusculus	DIV3/DIV0	0.568857	0.00545477	1.69781e-12	7	4	1.75194	GO:0005092;GO:0005093;GO:0005096;GO:0005515;GO:0005737;GO:0005794;GO:0005829;GO:0007165;GO:0015031;GO:0016192;GO:0017137;GO:0030424;GO:0030496;GO:0032482;GO:0032991;GO:0043025;GO:0043209;GO:0043547;GO:0045773;GO:0050771;GO:0051056;GO:0051592;GO:0090315	GO:0003723;GO:0005093;GO:0005096;GO:0005515;GO:0005576;GO:0005737;GO:0005794;GO:0005829;GO:0005925;GO:0007165;GO:0007264;GO:0015031;GO:0016020;GO:0016192;GO:0017137;GO:0031982;GO:0034774;GO:0035578;GO:0043312;GO:0043547;GO:0045202;GO:0051056;GO:0070062
48YNG.2;48YNG.1	GDI2	GDI1	hsapiens	Neu/iPS	2.60259	3.12904e-08	1.69781e-12	7	4	1.75194	GO:0005092;GO:0005093;GO:0005096;GO:0005515;GO:0005737;GO:0005794;GO:0005829;GO:0007165;GO:0015031;GO:0016192;GO:0017137;GO:0030424;GO:0030496;GO:0032482;GO:0032991;GO:0043025;GO:0043209;GO:0043547;GO:0045773;GO:0050771;GO:0051056;GO:0051592;GO:0090315	GO:0003723;GO:0005093;GO:0005096;GO:0005515;GO:0005576;GO:0005737;GO:0005794;GO:0005829;GO:0005925;GO:0007165;GO:0007264;GO:0015031;GO:0016020;GO:0016192;GO:0017137;GO:0031982;GO:0034774;GO:0035578;GO:0043312;GO:0043547;GO:0045202;GO:0051056;GO:0070062
48YNG.2;48YNG.1	GDI2	GDI1	rnorvegicus	DIV5/DIV01	0.499723	0.106171	1.69781e-12	7	4	1.75194	GO:0005092;GO:0005093;GO:0005096;GO:0005515;GO:0005737;GO:0005794;GO:0005829;GO:0007165;GO:0015031;GO:0016192;GO:0017137;GO:0030424;GO:0030496;GO:0032482;GO:0032991;GO:0043025;GO:0043209;GO:0043547;GO:0045773;GO:0050771;GO:0051056;GO:0051592;GO:0090315	GO:0003723;GO:0005093;GO:0005096;GO:0005515;GO:0005576;GO:0005737;GO:0005794;GO:0005829;GO:0005925;GO:0007165;GO:0007264;GO:0015031;GO:0016020;GO:0016192;GO:0017137;GO:0031982;GO:0034774;GO:0035578;GO:0043312;GO:0043547;GO:0045202;GO:0051056;GO:0070062
48YNG.2;48YNG.1	GDI2	GDI1	drerio	Neur/Stem	6.51142	0.00613304	1.69781e-12	7	4	1.75194	GO:0005092;GO:0005093;GO:0005096;GO:0005515;GO:0005737;GO:0005794;GO:0005829;GO:0007165;GO:0015031;GO:0016192;GO:0017137;GO:0030424;GO:0030496;GO:0032482;GO:0032991;GO:0043025;GO:0043209;GO:0043547;GO:0045773;GO:0050771;GO:0051056;GO:0051592;GO:0090315	GO:0003723;GO:0005093;GO:0005096;GO:0005515;GO:0005576;GO:0005737;GO:0005794;GO:0005829;GO:0005925;GO:0007165;GO:0007264;GO:0015031;GO:0016020;GO:0016192;GO:0017137;GO:0031982;GO:0034774;GO:0035578;GO:0043312;GO:0043547;GO:0045202;GO:0051056;GO:0070062
48VUN;490JW	LTA4H	NPEPPS	drerio	Neur/Stem	0.7359	0.044254	1.2819e-10	7	4	1.65611	GO:0000209;GO:0004177;GO:0005634;GO:0005737;GO:0005829;GO:0006508;GO:0008270;GO:0042277;GO:0043171;GO:0070006;GO:0070062;GO:0071456;GO:1903955	GO:0003723;GO:0004177;GO:0004301;GO:0004463;GO:0005515;GO:0005576;GO:0005634;GO:0005654;GO:0005829;GO:0006508;GO:0006691;GO:0008233;GO:0008270;GO:0019370;GO:0042759;GO:0043171;GO:0043312;GO:0044255;GO:0044267;GO:0070006;GO:0070062;GO:1904724;GO:1904813
48VUN;490JW	LTA4H	NPEPPS	mmusculus	DIV10/DIV0	1.00804	5.07497e-06	1.2819e-10	7	4	1.65611	GO:0000209;GO:0004177;GO:0005634;GO:0005737;GO:0005829;GO:0006508;GO:0008270;GO:0042277;GO:0043171;GO:0070006;GO:0070062;GO:0071456;GO:1903955	GO:0003723;GO:0004177;GO:0004301;GO:0004463;GO:0005515;GO:0005576;GO:0005634;GO:0005654;GO:0005829;GO:0006508;GO:0006691;GO:0008233;GO:0008270;GO:0019370;GO:0042759;GO:0043171;GO:0043312;GO:0044255;GO:0044267;GO:0070006;GO:0070062;GO:1904724;GO:1904813
48VUN;490JW	LTA4H	NPEPPS	rnorvegicus	DIV14/DIV01	1.33971	0.00536079	1.2819e-10	7	4	1.65611	GO:0000209;GO:0004177;GO:0005634;GO:0005737;GO:0005829;GO:0006508;GO:0008270;GO:0042277;GO:0043171;GO:0070006;GO:0070062;GO:0071456;GO:1903955	GO:0003723;GO:0004177;GO:0004301;GO:0004463;GO:0005515;GO:0005576;GO:0005634;GO:0005654;GO:0005829;GO:0006508;GO:0006691;GO:0008233;GO:0008270;GO:0019370;GO:0042759;GO:0043171;GO:0043312;GO:0044255;GO:0044267;GO:0070006;GO:0070062;GO:1904724;GO:1904813
48VUN;490JW	LTA4H	NPEPPS	hsapiens	Neu/iPS	4.72398	0.000236613	1.2819e-10	7	4	1.65611	GO:0000209;GO:0004177;GO:0005634;GO:0005737;GO:0005829;GO:0006508;GO:0008270;GO:0042277;GO:0043171;GO:0070006;GO:0070062;GO:0071456;GO:1903955	GO:0003723;GO:0004177;GO:0004301;GO:0004463;GO:0005515;GO:0005576;GO:0005634;GO:0005654;GO:0005829;GO:0006508;GO:0006691;GO:0008233;GO:0008270;GO:0019370;GO:0042759;GO:0043171;GO:0043312;GO:0044255;GO:0044267;GO:0070006;GO:0070062;GO:1904724;GO:1904813
48VUN;490JW	LTA4H	NPEPPS	mmusculus	DIV3/DIV0	0.299523	0.0156899	1.2819e-10	7	4	1.65611	GO:0000209;GO:0004177;GO:0005634;GO:0005737;GO:0005829;GO:0006508;GO:0008270;GO:0042277;GO:0043171;GO:0070006;GO:0070062;GO:0071456;GO:1903955	GO:0003723;GO:0004177;GO:0004301;GO:0004463;GO:0005515;GO:0005576;GO:0005634;GO:0005654;GO:0005829;GO:0006508;GO:0006691;GO:0008233;GO:0008270;GO:0019370;GO:0042759;GO:0043171;GO:0043312;GO:0044255;GO:0044267;GO:0070006;GO:0070062;GO:1904724;GO:1904813
48VUN;490JW	LTA4H	NPEPPS	rnorvegicus	DIV5/DIV01	0.967325	0.0152953	1.2819e-10	7	4	1.65611	GO:0000209;GO:0004177;GO:0005634;GO:0005737;GO:0005829;GO:0006508;GO:0008270;GO:0042277;GO:0043171;GO:0070006;GO:0070062;GO:0071456;GO:1903955	GO:0003723;GO:0004177;GO:0004301;GO:0004463;GO:0005515;GO:0005576;GO:0005634;GO:0005654;GO:0005829;GO:0006508;GO:0006691;GO:0008233;GO:0008270;GO:0019370;GO:0042759;GO:0043171;GO:0043312;GO:0044255;GO:0044267;GO:0070006;GO:0070062;GO:1904724;GO:1904813
48VUN;490JW	LTA4H	NPEPPS	hsapiens	NPC/iPS	2.51831	0.00950293	1.2819e-10	7	4	1.65611	GO:0000209;GO:0004177;GO:0005634;GO:0005737;GO:0005829;GO:0006508;GO:0008270;GO:0042277;GO:0043171;GO:0070006;GO:0070062;GO:0071456;GO:1903955	GO:0003723;GO:0004177;GO:0004301;GO:0004463;GO:0005515;GO:0005576;GO:0005634;GO:0005654;GO:0005829;GO:0006508;GO:0006691;GO:0008233;GO:0008270;GO:0019370;GO:0042759;GO:0043171;GO:0043312;GO:0044255;GO:0044267;GO:0070006;GO:0070062;GO:1904724;GO:1904813
4901E;4946F	TUBG1	TUBA1A	mmusculus	DIV3/DIV0	1.88829	0.00683218	6.82576e-05	6	4	1.61848	GO:0000086;GO:0000226;GO:0000278;GO:0003924;GO:0005198;GO:0005200;GO:0005515;GO:0005525;GO:0005634;GO:0005737;GO:0005829;GO:0005874;GO:0005881;GO:0007017;GO:0010389;GO:0015630;GO:0019904;GO:0030705;GO:0031594;GO:0036464;GO:0042802;GO:0043209;GO:0045121;GO:0050807;GO:0051301;GO:0055037;GO:0070062;GO:0097711	GO:0000070;GO:0000086;GO:0000212;GO:0000226;GO:0000242;GO:0000278;GO:0000794;GO:0000930;GO:0003924;GO:0005200;GO:0005515;GO:0005525;GO:0005634;GO:0005737;GO:0005813;GO:0005814;GO:0005819;GO:0005827;GO:0005829;GO:0005874;GO:0005881;GO:0007017;GO:0007020;GO:0007052;GO:0010389;GO:0031122;GO:0031252;GO:0036064;GO:0042802;GO:0045177;GO:0055037;GO:0097711;GO:0097730
4901E;4946F	TUBG1	TUBA1B	hsapiens	NPC/iPS	-1.51286	0.110964	6.82576e-05	6	4	1.61848	GO:0000226;GO:0000278;GO:0003725;GO:0003924;GO:0005198;GO:0005200;GO:0005515;GO:0005525;GO:0005737;GO:0005874;GO:0005881;GO:0007017;GO:0015630;GO:0030705;GO:0031625;GO:0045121;GO:0051301;GO:0071353	GO:0000070;GO:0000086;GO:0000212;GO:0000226;GO:0000242;GO:0000278;GO:0000794;GO:0000930;GO:0003924;GO:0005200;GO:0005515;GO:0005525;GO:0005634;GO:0005737;GO:0005813;GO:0005814;GO:0005819;GO:0005827;GO:0005829;GO:0005874;GO:0005881;GO:0007017;GO:0007020;GO:0007052;GO:0010389;GO:0031122;GO:0031252;GO:0036064;GO:0042802;GO:0045177;GO:0055037;GO:0097711;GO:0097730
4901E;4946F	TUBG1	TUBA1A	rnorvegicus	DIV5/DIV01	1.48339	0.477477	6.82576e-05	6	4	1.61848	GO:0000086;GO:0000226;GO:0000278;GO:0003924;GO:0005198;GO:0005200;GO:0005515;GO:0005525;GO:0005634;GO:0005737;GO:0005829;GO:0005874;GO:0005881;GO:0007017;GO:0010389;GO:0015630;GO:0019904;GO:0030705;GO:0031594;GO:0036464;GO:0042802;GO:0043209;GO:0045121;GO:0050807;GO:0051301;GO:0055037;GO:0070062;GO:0097711	GO:0000070;GO:0000086;GO:0000212;GO:0000226;GO:0000242;GO:0000278;GO:0000794;GO:0000930;GO:0003924;GO:0005200;GO:0005515;GO:0005525;GO:0005634;GO:0005737;GO:0005813;GO:0005814;GO:0005819;GO:0005827;GO:0005829;GO:0005874;GO:0005881;GO:0007017;GO:0007020;GO:0007052;GO:0010389;GO:0031122;GO:0031252;GO:0036064;GO:0042802;GO:0045177;GO:0055037;GO:0097711;GO:0097730
4901E;4946F	TUBG2	TUBA1B	hsapiens	Neu/iPS	2.1673	0.0823171	6.82576e-05	6	4	1.61848	GO:0000226;GO:0000278;GO:0003725;GO:0003924;GO:0005198;GO:0005200;GO:0005515;GO:0005525;GO:0005737;GO:0005874;GO:0005881;GO:0007017;GO:0015630;GO:0030705;GO:0031625;GO:0045121;GO:0051301;GO:0071353	GO:0000070;GO:0000212;GO:0000226;GO:0000242;GO:0000278;GO:0000930;GO:0003924;GO:0005198;GO:0005200;GO:0005525;GO:0005634;GO:0005737;GO:0005813;GO:0005819;GO:0005829;GO:0005874;GO:0005876;GO:0005881;GO:0007017;GO:0007020;GO:0007052;GO:0015630;GO:0031122
4901E;4946F	TUBG2	TUBA1B	hsapiens	NPC/iPS	-1.51286	0.110964	6.82576e-05	6	4	1.61848	GO:0000226;GO:0000278;GO:0003725;GO:0003924;GO:0005198;GO:0005200;GO:0005515;GO:0005525;GO:0005737;GO:0005874;GO:0005881;GO:0007017;GO:0015630;GO:0030705;GO:0031625;GO:0045121;GO:0051301;GO:0071353	GO:0000070;GO:0000212;GO:0000226;GO:0000242;GO:0000278;GO:0000930;GO:0003924;GO:0005198;GO:0005200;GO:0005525;GO:0005634;GO:0005737;GO:0005813;GO:0005819;GO:0005829;GO:0005874;GO:0005876;GO:0005881;GO:0007017;GO:0007020;GO:0007052;GO:0015630;GO:0031122
4901E;4946F	TUBG1	TUBA1B	drerio	Neur/Stem	4.45504	0.00246147	6.82576e-05	6	4	1.61848	GO:0000226;GO:0000278;GO:0003725;GO:0003924;GO:0005198;GO:0005200;GO:0005515;GO:0005525;GO:0005737;GO:0005874;GO:0005881;GO:0007017;GO:0015630;GO:0030705;GO:0031625;GO:0045121;GO:0051301;GO:0071353	GO:0000070;GO:0000086;GO:0000212;GO:0000226;GO:0000242;GO:0000278;GO:0000794;GO:0000930;GO:0003924;GO:0005200;GO:0005515;GO:0005525;GO:0005634;GO:0005737;GO:0005813;GO:0005814;GO:0005819;GO:0005827;GO:0005829;GO:0005874;GO:0005881;GO:0007017;GO:0007020;GO:0007052;GO:0010389;GO:0031122;GO:0031252;GO:0036064;GO:0042802;GO:0045177;GO:0055037;GO:0097711;GO:0097730
4901E;4946F	TUBG2	TUBA1A	hsapiens	Neu/iPS	5.37133	0.00506339	6.82576e-05	6	4	1.61848	GO:0000086;GO:0000226;GO:0000278;GO:0003924;GO:0005198;GO:0005200;GO:0005515;GO:0005525;GO:0005634;GO:0005737;GO:0005829;GO:0005874;GO:0005881;GO:0007017;GO:0010389;GO:0015630;GO:0019904;GO:0030705;GO:0031594;GO:0036464;GO:0042802;GO:0043209;GO:0045121;GO:0050807;GO:0051301;GO:0055037;GO:0070062;GO:0097711	GO:0000070;GO:0000212;GO:0000226;GO:0000242;GO:0000278;GO:0000930;GO:0003924;GO:0005198;GO:0005200;GO:0005525;GO:0005634;GO:0005737;GO:0005813;GO:0005819;GO:0005829;GO:0005874;GO:0005876;GO:0005881;GO:0007017;GO:0007020;GO:0007052;GO:0015630;GO:0031122
4901E;4946F	TUBG1	TUBA1A	rnorvegicus	DIV14/DIV01	-0.487635	0.80884	6.82576e-05	6	4	1.61848	GO:0000086;GO:0000226;GO:0000278;GO:0003924;GO:0005198;GO:0005200;GO:0005515;GO:0005525;GO:0005634;GO:0005737;GO:0005829;GO:0005874;GO:0005881;GO:0007017;GO:0010389;GO:0015630;GO:0019904;GO:0030705;GO:0031594;GO:0036464;GO:0042802;GO:0043209;GO:0045121;GO:0050807;GO:0051301;GO:0055037;GO:0070062;GO:0097711	GO:0000070;GO:0000086;GO:0000212;GO:0000226;GO:0000242;GO:0000278;GO:0000794;GO:0000930;GO:0003924;GO:0005200;GO:0005515;GO:0005525;GO:0005634;GO:0005737;GO:0005813;GO:0005814;GO:0005819;GO:0005827;GO:0005829;GO:0005874;GO:0005881;GO:0007017;GO:0007020;GO:0007052;GO:0010389;GO:0031122;GO:0031252;GO:0036064;GO:0042802;GO:0045177;GO:0055037;GO:0097711;GO:0097730
4901E;4946F	TUBG1	TUBA1B	hsapiens	Neu/iPS	2.1673	0.0823171	6.82576e-05	6	4	1.61848	GO:0000226;GO:0000278;GO:0003725;GO:0003924;GO:0005198;GO:0005200;GO:0005515;GO:0005525;GO:0005737;GO:0005874;GO:0005881;GO:0007017;GO:0015630;GO:0030705;GO:0031625;GO:0045121;GO:0051301;GO:0071353	GO:0000070;GO:0000086;GO:0000212;GO:0000226;GO:0000242;GO:0000278;GO:0000794;GO:0000930;GO:0003924;GO:0005200;GO:0005515;GO:0005525;GO:0005634;GO:0005737;GO:0005813;GO:0005814;GO:0005819;GO:0005827;GO:0005829;GO:0005874;GO:0005881;GO:0007017;GO:0007020;GO:0007052;GO:0010389;GO:0031122;GO:0031252;GO:0036064;GO:0042802;GO:0045177;GO:0055037;GO:0097711;GO:0097730
4901E;4946F	TUBG1	TUBA1B	rnorvegicus	DIV5/DIV01	1.03952	0.570953	6.82576e-05	6	4	1.61848	GO:0000226;GO:0000278;GO:0003725;GO:0003924;GO:0005198;GO:0005200;GO:0005515;GO:0005525;GO:0005737;GO:0005874;GO:0005881;GO:0007017;GO:0015630;GO:0030705;GO:0031625;GO:0045121;GO:0051301;GO:0071353	GO:0000070;GO:0000086;GO:0000212;GO:0000226;GO:0000242;GO:0000278;GO:0000794;GO:0000930;GO:0003924;GO:0005200;GO:0005515;GO:0005525;GO:0005634;GO:0005737;GO:0005813;GO:0005814;GO:0005819;GO:0005827;GO:0005829;GO:0005874;GO:0005881;GO:0007017;GO:0007020;GO:0007052;GO:0010389;GO:0031122;GO:0031252;GO:0036064;GO:0042802;GO:0045177;GO:0055037;GO:0097711;GO:0097730
4901E;4946F	TUBG1	TUBA1B	rnorvegicus	DIV14/DIV01	-0.417136	0.81636	6.82576e-05	6	4	1.61848	GO:0000226;GO:0000278;GO:0003725;GO:0003924;GO:0005198;GO:0005200;GO:0005515;GO:0005525;GO:0005737;GO:0005874;GO:0005881;GO:0007017;GO:0015630;GO:0030705;GO:0031625;GO:0045121;GO:0051301;GO:0071353	GO:0000070;GO:0000086;GO:0000212;GO:0000226;GO:0000242;GO:0000278;GO:0000794;GO:0000930;GO:0003924;GO:0005200;GO:0005515;GO:0005525;GO:0005634;GO:0005737;GO:0005813;GO:0005814;GO:0005819;GO:0005827;GO:0005829;GO:0005874;GO:0005881;GO:0007017;GO:0007020;GO:0007052;GO:0010389;GO:0031122;GO:0031252;GO:0036064;GO:0042802;GO:0045177;GO:0055037;GO:0097711;GO:0097730
4901E;4946F	TUBG2	TUBA1A	hsapiens	NPC/iPS	0.87711	0.303947	6.82576e-05	6	4	1.61848	GO:0000086;GO:0000226;GO:0000278;GO:0003924;GO:0005198;GO:0005200;GO:0005515;GO:0005525;GO:0005634;GO:0005737;GO:0005829;GO:0005874;GO:0005881;GO:0007017;GO:0010389;GO:0015630;GO:0019904;GO:0030705;GO:0031594;GO:0036464;GO:0042802;GO:0043209;GO:0045121;GO:0050807;GO:0051301;GO:0055037;GO:0070062;GO:0097711	GO:0000070;GO:0000212;GO:0000226;GO:0000242;GO:0000278;GO:0000930;GO:0003924;GO:0005198;GO:0005200;GO:0005525;GO:0005634;GO:0005737;GO:0005813;GO:0005819;GO:0005829;GO:0005874;GO:0005876;GO:0005881;GO:0007017;GO:0007020;GO:0007052;GO:0015630;GO:0031122
4901E;4946F	TUBG1	TUBA1A	mmusculus	DIV10/DIV0	2.51005	0.00128518	6.82576e-05	6	4	1.61848	GO:0000086;GO:0000226;GO:0000278;GO:0003924;GO:0005198;GO:0005200;GO:0005515;GO:0005525;GO:0005634;GO:0005737;GO:0005829;GO:0005874;GO:0005881;GO:0007017;GO:0010389;GO:0015630;GO:0019904;GO:0030705;GO:0031594;GO:0036464;GO:0042802;GO:0043209;GO:0045121;GO:0050807;GO:0051301;GO:0055037;GO:0070062;GO:0097711	GO:0000070;GO:0000086;GO:0000212;GO:0000226;GO:0000242;GO:0000278;GO:0000794;GO:0000930;GO:0003924;GO:0005200;GO:0005515;GO:0005525;GO:0005634;GO:0005737;GO:0005813;GO:0005814;GO:0005819;GO:0005827;GO:0005829;GO:0005874;GO:0005881;GO:0007017;GO:0007020;GO:0007052;GO:0010389;GO:0031122;GO:0031252;GO:0036064;GO:0042802;GO:0045177;GO:0055037;GO:0097711;GO:0097730
4901E;4946F	TUBG1	TUBA1A	hsapiens	NPC/iPS	0.87711	0.303947	6.82576e-05	6	4	1.61848	GO:0000086;GO:0000226;GO:0000278;GO:0003924;GO:0005198;GO:0005200;GO:0005515;GO:0005525;GO:0005634;GO:0005737;GO:0005829;GO:0005874;GO:0005881;GO:0007017;GO:0010389;GO:0015630;GO:0019904;GO:0030705;GO:0031594;GO:0036464;GO:0042802;GO:0043209;GO:0045121;GO:0050807;GO:0051301;GO:0055037;GO:0070062;GO:0097711	GO:0000070;GO:0000086;GO:0000212;GO:0000226;GO:0000242;GO:0000278;GO:0000794;GO:0000930;GO:0003924;GO:0005200;GO:0005515;GO:0005525;GO:0005634;GO:0005737;GO:0005813;GO:0005814;GO:0005819;GO:0005827;GO:0005829;GO:0005874;GO:0005881;GO:0007017;GO:0007020;GO:0007052;GO:0010389;GO:0031122;GO:0031252;GO:0036064;GO:0042802;GO:0045177;GO:0055037;GO:0097711;GO:0097730
4901E;4946F	TUBG1	TUBA1A	hsapiens	Neu/iPS	5.37133	0.00506339	6.82576e-05	6	4	1.61848	GO:0000086;GO:0000226;GO:0000278;GO:0003924;GO:0005198;GO:0005200;GO:0005515;GO:0005525;GO:0005634;GO:0005737;GO:0005829;GO:0005874;GO:0005881;GO:0007017;GO:0010389;GO:0015630;GO:0019904;GO:0030705;GO:0031594;GO:0036464;GO:0042802;GO:0043209;GO:0045121;GO:0050807;GO:0051301;GO:0055037;GO:0070062;GO:0097711	GO:0000070;GO:0000086;GO:0000212;GO:0000226;GO:0000242;GO:0000278;GO:0000794;GO:0000930;GO:0003924;GO:0005200;GO:0005515;GO:0005525;GO:0005634;GO:0005737;GO:0005813;GO:0005814;GO:0005819;GO:0005827;GO:0005829;GO:0005874;GO:0005881;GO:0007017;GO:0007020;GO:0007052;GO:0010389;GO:0031122;GO:0031252;GO:0036064;GO:0042802;GO:0045177;GO:0055037;GO:0097711;GO:0097730
48YRP;49263	ALDH6A1	ALDH5A1	rnorvegicus	DIV14/DIV01	1.59748	0.2046	0.00361238	7	4	1.60435	GO:0004777;GO:0005739;GO:0005759;GO:0006105;GO:0006536;GO:0007417;GO:0009013;GO:0009450;GO:0009791;GO:0042135;GO:0042802;GO:0055114	GO:0000062;GO:0003723;GO:0004491;GO:0005654;GO:0005739;GO:0005759;GO:0006210;GO:0006573;GO:0006574;GO:0009083;GO:0018478;GO:0019859;GO:0050873;GO:0055114
48YRP;49263	ALDH6A1	ALDH5A1	drerio	Neur/Stem	2.24805	0.0637821	0.00361238	7	4	1.60435	GO:0004777;GO:0005739;GO:0005759;GO:0006105;GO:0006536;GO:0007417;GO:0009013;GO:0009450;GO:0009791;GO:0042135;GO:0042802;GO:0055114	GO:0000062;GO:0003723;GO:0004491;GO:0005654;GO:0005739;GO:0005759;GO:0006210;GO:0006573;GO:0006574;GO:0009083;GO:0018478;GO:0019859;GO:0050873;GO:0055114
48YRP;49263	ALDH6A1	ALDH5A1	hsapiens	Neu/iPS	4.64615	0.0103491	0.00361238	7	4	1.60435	GO:0004777;GO:0005739;GO:0005759;GO:0006105;GO:0006536;GO:0007417;GO:0009013;GO:0009450;GO:0009791;GO:0042135;GO:0042802;GO:0055114	GO:0000062;GO:0003723;GO:0004491;GO:0005654;GO:0005739;GO:0005759;GO:0006210;GO:0006573;GO:0006574;GO:0009083;GO:0018478;GO:0019859;GO:0050873;GO:0055114
48YRP;49263	ALDH6A1	ALDH5A1	mmusculus	DIV10/DIV0	0.455677	0.0137352	0.00361238	7	4	1.60435	GO:0004777;GO:0005739;GO:0005759;GO:0006105;GO:0006536;GO:0007417;GO:0009013;GO:0009450;GO:0009791;GO:0042135;GO:0042802;GO:0055114	GO:0000062;GO:0003723;GO:0004491;GO:0005654;GO:0005739;GO:0005759;GO:0006210;GO:0006573;GO:0006574;GO:0009083;GO:0018478;GO:0019859;GO:0050873;GO:0055114
48YRP;49263	ALDH6A1	ALDH5A1	mmusculus	DIV3/DIV0	0.243323	0.134564	0.00361238	7	4	1.60435	GO:0004777;GO:0005739;GO:0005759;GO:0006105;GO:0006536;GO:0007417;GO:0009013;GO:0009450;GO:0009791;GO:0042135;GO:0042802;GO:0055114	GO:0000062;GO:0003723;GO:0004491;GO:0005654;GO:0005739;GO:0005759;GO:0006210;GO:0006573;GO:0006574;GO:0009083;GO:0018478;GO:0019859;GO:0050873;GO:0055114
48YRP;49263	ALDH6A1	ALDH5A1	hsapiens	NPC/iPS	0.926205	0.431847	0.00361238	7	4	1.60435	GO:0004777;GO:0005739;GO:0005759;GO:0006105;GO:0006536;GO:0007417;GO:0009013;GO:0009450;GO:0009791;GO:0042135;GO:0042802;GO:0055114	GO:0000062;GO:0003723;GO:0004491;GO:0005654;GO:0005739;GO:0005759;GO:0006210;GO:0006573;GO:0006574;GO:0009083;GO:0018478;GO:0019859;GO:0050873;GO:0055114
48YRP;49263	ALDH6A1	ALDH5A1	rnorvegicus	DIV5/DIV01	1.11357	0.347662	0.00361238	7	4	1.60435	GO:0004777;GO:0005739;GO:0005759;GO:0006105;GO:0006536;GO:0007417;GO:0009013;GO:0009450;GO:0009791;GO:0042135;GO:0042802;GO:0055114	GO:0000062;GO:0003723;GO:0004491;GO:0005654;GO:0005739;GO:0005759;GO:0006210;GO:0006573;GO:0006574;GO:0009083;GO:0018478;GO:0019859;GO:0050873;GO:0055114
497HC;4966R	ACTN4	SPTBN1	hsapiens	NPC/iPS	-0.118043	0.514393	8.74103e-12	6	4	1.57029	GO:0000165;GO:0000281;GO:0003723;GO:0003779;GO:0005200;GO:0005515;GO:0005516;GO:0005543;GO:0005730;GO:0005737;GO:0005829;GO:0006888;GO:0007009;GO:0007010;GO:0007182;GO:0007411;GO:0008091;GO:0014069;GO:0014731;GO:0030506;GO:0030673;GO:0031430;GO:0032437;GO:0032743;GO:0043001;GO:0044877;GO:0045296;GO:0051020;GO:0051693;GO:0060390;GO:0070062;GO:0071709;GO:0072659;GO:0098978;GO:1903076;GO:1903078	GO:0000977;GO:0001666;GO:0001725;GO:0001882;GO:0002576;GO:0003713;GO:0003723;GO:0003779;GO:0005178;GO:0005509;GO:0005515;GO:0005576;GO:0005615;GO:0005634;GO:0005737;GO:0005829;GO:0005903;GO:0005911;GO:0005925;GO:0015031;GO:0015629;GO:0016604;GO:0030018;GO:0030050;GO:0030335;GO:0030374;GO:0030863;GO:0031093;GO:0031143;GO:0031490;GO:0032417;GO:0032991;GO:0033209;GO:0035257;GO:0035357;GO:0042803;GO:…
497HC;4966R	ACTN4	SPTBN1	rnorvegicus	DIV14/DIV01	2.21641	0.00645042	8.74103e-12	6	4	1.57029	GO:0000165;GO:0000281;GO:0003723;GO:0003779;GO:0005200;GO:0005515;GO:0005516;GO:0005543;GO:0005730;GO:0005737;GO:0005829;GO:0006888;GO:0007009;GO:0007010;GO:0007182;GO:0007411;GO:0008091;GO:0014069;GO:0014731;GO:0030506;GO:0030673;GO:0031430;GO:0032437;GO:0032743;GO:0043001;GO:0044877;GO:0045296;GO:0051020;GO:0051693;GO:0060390;GO:0070062;GO:0071709;GO:0072659;GO:0098978;GO:1903076;GO:1903078	GO:0000977;GO:0001666;GO:0001725;GO:0001882;GO:0002576;GO:0003713;GO:0003723;GO:0003779;GO:0005178;GO:0005509;GO:0005515;GO:0005576;GO:0005615;GO:0005634;GO:0005737;GO:0005829;GO:0005903;GO:0005911;GO:0005925;GO:0015031;GO:0015629;GO:0016604;GO:0030018;GO:0030050;GO:0030335;GO:0030374;GO:0030863;GO:0031093;GO:0031143;GO:0031490;GO:0032417;GO:0032991;GO:0033209;GO:0035257;GO:0035357;GO:0042803;GO:…
497HC;4966R	ACTN4	SPTBN1	rnorvegicus	DIV5/DIV01	1.52257	0.0211595	8.74103e-12	6	4	1.57029	GO:0000165;GO:0000281;GO:0003723;GO:0003779;GO:0005200;GO:0005515;GO:0005516;GO:0005543;GO:0005730;GO:0005737;GO:0005829;GO:0006888;GO:0007009;GO:0007010;GO:0007182;GO:0007411;GO:0008091;GO:0014069;GO:0014731;GO:0030506;GO:0030673;GO:0031430;GO:0032437;GO:0032743;GO:0043001;GO:0044877;GO:0045296;GO:0051020;GO:0051693;GO:0060390;GO:0070062;GO:0071709;GO:0072659;GO:0098978;GO:1903076;GO:1903078	GO:0000977;GO:0001666;GO:0001725;GO:0001882;GO:0002576;GO:0003713;GO:0003723;GO:0003779;GO:0005178;GO:0005509;GO:0005515;GO:0005576;GO:0005615;GO:0005634;GO:0005737;GO:0005829;GO:0005903;GO:0005911;GO:0005925;GO:0015031;GO:0015629;GO:0016604;GO:0030018;GO:0030050;GO:0030335;GO:0030374;GO:0030863;GO:0031093;GO:0031143;GO:0031490;GO:0032417;GO:0032991;GO:0033209;GO:0035257;GO:0035357;GO:0042803;GO:…
497HC;4966R	ACTN4	SPTBN1	drerio	Neur/Stem	3.00465	0.00067058	8.74103e-12	6	4	1.57029	GO:0000165;GO:0000281;GO:0003723;GO:0003779;GO:0005200;GO:0005515;GO:0005516;GO:0005543;GO:0005730;GO:0005737;GO:0005829;GO:0006888;GO:0007009;GO:0007010;GO:0007182;GO:0007411;GO:0008091;GO:0014069;GO:0014731;GO:0030506;GO:0030673;GO:0031430;GO:0032437;GO:0032743;GO:0043001;GO:0044877;GO:0045296;GO:0051020;GO:0051693;GO:0060390;GO:0070062;GO:0071709;GO:0072659;GO:0098978;GO:1903076;GO:1903078	GO:0000977;GO:0001666;GO:0001725;GO:0001882;GO:0002576;GO:0003713;GO:0003723;GO:0003779;GO:0005178;GO:0005509;GO:0005515;GO:0005576;GO:0005615;GO:0005634;GO:0005737;GO:0005829;GO:0005903;GO:0005911;GO:0005925;GO:0015031;GO:0015629;GO:0016604;GO:0030018;GO:0030050;GO:0030335;GO:0030374;GO:0030863;GO:0031093;GO:0031143;GO:0031490;GO:0032417;GO:0032991;GO:0033209;GO:0035257;GO:0035357;GO:0042803;GO:…
497HC;4966R	ACTN4	SPTBN1	hsapiens	Neu/iPS	1.63835	3.28314e-05	8.74103e-12	6	4	1.57029	GO:0000165;GO:0000281;GO:0003723;GO:0003779;GO:0005200;GO:0005515;GO:0005516;GO:0005543;GO:0005730;GO:0005737;GO:0005829;GO:0006888;GO:0007009;GO:0007010;GO:0007182;GO:0007411;GO:0008091;GO:0014069;GO:0014731;GO:0030506;GO:0030673;GO:0031430;GO:0032437;GO:0032743;GO:0043001;GO:0044877;GO:0045296;GO:0051020;GO:0051693;GO:0060390;GO:0070062;GO:0071709;GO:0072659;GO:0098978;GO:1903076;GO:1903078	GO:0000977;GO:0001666;GO:0001725;GO:0001882;GO:0002576;GO:0003713;GO:0003723;GO:0003779;GO:0005178;GO:0005509;GO:0005515;GO:0005576;GO:0005615;GO:0005634;GO:0005737;GO:0005829;GO:0005903;GO:0005911;GO:0005925;GO:0015031;GO:0015629;GO:0016604;GO:0030018;GO:0030050;GO:0030335;GO:0030374;GO:0030863;GO:0031093;GO:0031143;GO:0031490;GO:0032417;GO:0032991;GO:0033209;GO:0035257;GO:0035357;GO:0042803;GO:…
497HC;4966R	ACTN4	SPTBN1	mmusculus	DIV3/DIV0	0.823468	0.00170715	8.74103e-12	6	4	1.57029	GO:0000165;GO:0000281;GO:0003723;GO:0003779;GO:0005200;GO:0005515;GO:0005516;GO:0005543;GO:0005730;GO:0005737;GO:0005829;GO:0006888;GO:0007009;GO:0007010;GO:0007182;GO:0007411;GO:0008091;GO:0014069;GO:0014731;GO:0030506;GO:0030673;GO:0031430;GO:0032437;GO:0032743;GO:0043001;GO:0044877;GO:0045296;GO:0051020;GO:0051693;GO:0060390;GO:0070062;GO:0071709;GO:0072659;GO:0098978;GO:1903076;GO:1903078	GO:0000977;GO:0001666;GO:0001725;GO:0001882;GO:0002576;GO:0003713;GO:0003723;GO:0003779;GO:0005178;GO:0005509;GO:0005515;GO:0005576;GO:0005615;GO:0005634;GO:0005737;GO:0005829;GO:0005903;GO:0005911;GO:0005925;GO:0015031;GO:0015629;GO:0016604;GO:0030018;GO:0030050;GO:0030335;GO:0030374;GO:0030863;GO:0031093;GO:0031143;GO:0031490;GO:0032417;GO:0032991;GO:0033209;GO:0035257;GO:0035357;GO:0042803;GO:…
497HC;4966R	ACTN4	SPTBN1	mmusculus	DIV10/DIV0	1.9046	4.03692e-06	8.74103e-12	6	4	1.57029	GO:0000165;GO:0000281;GO:0003723;GO:0003779;GO:0005200;GO:0005515;GO:0005516;GO:0005543;GO:0005730;GO:0005737;GO:0005829;GO:0006888;GO:0007009;GO:0007010;GO:0007182;GO:0007411;GO:0008091;GO:0014069;GO:0014731;GO:0030506;GO:0030673;GO:0031430;GO:0032437;GO:0032743;GO:0043001;GO:0044877;GO:0045296;GO:0051020;GO:0051693;GO:0060390;GO:0070062;GO:0071709;GO:0072659;GO:0098978;GO:1903076;GO:1903078	GO:0000977;GO:0001666;GO:0001725;GO:0001882;GO:0002576;GO:0003713;GO:0003723;GO:0003779;GO:0005178;GO:0005509;GO:0005515;GO:0005576;GO:0005615;GO:0005634;GO:0005737;GO:0005829;GO:0005903;GO:0005911;GO:0005925;GO:0015031;GO:0015629;GO:0016604;GO:0030018;GO:0030050;GO:0030335;GO:0030374;GO:0030863;GO:0031093;GO:0031143;GO:0031490;GO:0032417;GO:0032991;GO:0033209;GO:0035257;GO:0035357;GO:0042803;GO:…
48W7U;492B3	HSPA14	HSPA1A	hsapiens	NPC/iPS	0.624325	0.229792	0.0188918	7	4	1.45717	GO:0001618;GO:0001664;GO:0003714;GO:0003723;GO:0005102;GO:0005515;GO:0005524;GO:0005576;GO:0005634;GO:0005654;GO:0005737;GO:0005739;GO:0005783;GO:0005813;GO:0005814;GO:0005829;GO:0005886;GO:0005925;GO:0006402;GO:0006986;GO:0007041;GO:0008180;GO:0008285;GO:0010628;GO:0016192;GO:0016234;GO:0016235;GO:0016607;GO:0016887;GO:0019899;GO:0030308;GO:0030512;GO:0031072;GO:0031249;GO:0031396;GO:0031397;GO:…	GO:0005515;GO:0005524;GO:0005634;GO:0005737;GO:0005829;GO:0005840;GO:0005886;GO:0006986;GO:0016020;GO:0016192;GO:0016887;GO:0031072;GO:0034620;GO:0042026;GO:0044183;GO:0051082;GO:0051083;GO:0051085;GO:0051787
48W7U;492B3	HSPA14	HSPA8	rnorvegicus	DIV14/DIV01	1.15254	0.222412	0.0188918	7	4	1.45717	GO:0000398;GO:0000974;GO:0001664;GO:0001786;GO:0003723;GO:0005515;GO:0005524;GO:0005576;GO:0005615;GO:0005634;GO:0005654;GO:0005681;GO:0005730;GO:0005737;GO:0005764;GO:0005765;GO:0005770;GO:0005776;GO:0005829;GO:0005886;GO:0005925;GO:0006457;GO:0006986;GO:0007269;GO:0008088;GO:0009267;GO:0016020;GO:0016032;GO:0016192;GO:0016887;GO:0019221;GO:0019899;GO:0023026;GO:0030424;GO:0030425;GO:0030674;GO:…	GO:0005515;GO:0005524;GO:0005634;GO:0005737;GO:0005829;GO:0005840;GO:0005886;GO:0006986;GO:0016020;GO:0016192;GO:0016887;GO:0031072;GO:0034620;GO:0042026;GO:0044183;GO:0051082;GO:0051083;GO:0051085;GO:0051787
48W7U;492B3	HSPA14	HSPA8	mmusculus	DIV10/DIV0	0.553421	0.00294375	0.0188918	7	4	1.45717	GO:0000398;GO:0000974;GO:0001664;GO:0001786;GO:0003723;GO:0005515;GO:0005524;GO:0005576;GO:0005615;GO:0005634;GO:0005654;GO:0005681;GO:0005730;GO:0005737;GO:0005764;GO:0005765;GO:0005770;GO:0005776;GO:0005829;GO:0005886;GO:0005925;GO:0006457;GO:0006986;GO:0007269;GO:0008088;GO:0009267;GO:0016020;GO:0016032;GO:0016192;GO:0016887;GO:0019221;GO:0019899;GO:0023026;GO:0030424;GO:0030425;GO:0030674;GO:…	GO:0005515;GO:0005524;GO:0005634;GO:0005737;GO:0005829;GO:0005840;GO:0005886;GO:0006986;GO:0016020;GO:0016192;GO:0016887;GO:0031072;GO:0034620;GO:0042026;GO:0044183;GO:0051082;GO:0051083;GO:0051085;GO:0051787
48W7U;492B3	HSPA14	HSPA8	hsapiens	NPC/iPS	5.49129	0.0560623	0.0188918	7	4	1.45717	GO:0000398;GO:0000974;GO:0001664;GO:0001786;GO:0003723;GO:0005515;GO:0005524;GO:0005576;GO:0005615;GO:0005634;GO:0005654;GO:0005681;GO:0005730;GO:0005737;GO:0005764;GO:0005765;GO:0005770;GO:0005776;GO:0005829;GO:0005886;GO:0005925;GO:0006457;GO:0006986;GO:0007269;GO:0008088;GO:0009267;GO:0016020;GO:0016032;GO:0016192;GO:0016887;GO:0019221;GO:0019899;GO:0023026;GO:0030424;GO:0030425;GO:0030674;GO:…	GO:0005515;GO:0005524;GO:0005634;GO:0005737;GO:0005829;GO:0005840;GO:0005886;GO:0006986;GO:0016020;GO:0016192;GO:0016887;GO:0031072;GO:0034620;GO:0042026;GO:0044183;GO:0051082;GO:0051083;GO:0051085;GO:0051787
48W7U;492B3	HSPA14	HSPA8	mmusculus	DIV3/DIV0	0.193176	0.185834	0.0188918	7	4	1.45717	GO:0000398;GO:0000974;GO:0001664;GO:0001786;GO:0003723;GO:0005515;GO:0005524;GO:0005576;GO:0005615;GO:0005634;GO:0005654;GO:0005681;GO:0005730;GO:0005737;GO:0005764;GO:0005765;GO:0005770;GO:0005776;GO:0005829;GO:0005886;GO:0005925;GO:0006457;GO:0006986;GO:0007269;GO:0008088;GO:0009267;GO:0016020;GO:0016032;GO:0016192;GO:0016887;GO:0019221;GO:0019899;GO:0023026;GO:0030424;GO:0030425;GO:0030674;GO:…	GO:0005515;GO:0005524;GO:0005634;GO:0005737;GO:0005829;GO:0005840;GO:0005886;GO:0006986;GO:0016020;GO:0016192;GO:0016887;GO:0031072;GO:0034620;GO:0042026;GO:0044183;GO:0051082;GO:0051083;GO:0051085;GO:0051787
48W7U;492B3	HSPA14	HSPA1A	hsapiens	Neu/iPS	0.749725	0.178245	0.0188918	7	4	1.45717	GO:0001618;GO:0001664;GO:0003714;GO:0003723;GO:0005102;GO:0005515;GO:0005524;GO:0005576;GO:0005634;GO:0005654;GO:0005737;GO:0005739;GO:0005783;GO:0005813;GO:0005814;GO:0005829;GO:0005886;GO:0005925;GO:0006402;GO:0006986;GO:0007041;GO:0008180;GO:0008285;GO:0010628;GO:0016192;GO:0016234;GO:0016235;GO:0016607;GO:0016887;GO:0019899;GO:0030308;GO:0030512;GO:0031072;GO:0031249;GO:0031396;GO:0031397;GO:…	GO:0005515;GO:0005524;GO:0005634;GO:0005737;GO:0005829;GO:0005840;GO:0005886;GO:0006986;GO:0016020;GO:0016192;GO:0016887;GO:0031072;GO:0034620;GO:0042026;GO:0044183;GO:0051082;GO:0051083;GO:0051085;GO:0051787
48W7U;492B3	HSPA14	HSPA8	drerio	Neur/Stem	2.34465	0.386593	0.0188918	7	4	1.45717	GO:0000398;GO:0000974;GO:0001664;GO:0001786;GO:0003723;GO:0005515;GO:0005524;GO:0005576;GO:0005615;GO:0005634;GO:0005654;GO:0005681;GO:0005730;GO:0005737;GO:0005764;GO:0005765;GO:0005770;GO:0005776;GO:0005829;GO:0005886;GO:0005925;GO:0006457;GO:0006986;GO:0007269;GO:0008088;GO:0009267;GO:0016020;GO:0016032;GO:0016192;GO:0016887;GO:0019221;GO:0019899;GO:0023026;GO:0030424;GO:0030425;GO:0030674;GO:…	GO:0005515;GO:0005524;GO:0005634;GO:0005737;GO:0005829;GO:0005840;GO:0005886;GO:0006986;GO:0016020;GO:0016192;GO:0016887;GO:0031072;GO:0034620;GO:0042026;GO:0044183;GO:0051082;GO:0051083;GO:0051085;GO:0051787
48W7U;492B3	HSPA14	HSPA8	rnorvegicus	DIV5/DIV01	0.548202	0.525947	0.0188918	7	4	1.45717	GO:0000398;GO:0000974;GO:0001664;GO:0001786;GO:0003723;GO:0005515;GO:0005524;GO:0005576;GO:0005615;GO:0005634;GO:0005654;GO:0005681;GO:0005730;GO:0005737;GO:0005764;GO:0005765;GO:0005770;GO:0005776;GO:0005829;GO:0005886;GO:0005925;GO:0006457;GO:0006986;GO:0007269;GO:0008088;GO:0009267;GO:0016020;GO:0016032;GO:0016192;GO:0016887;GO:0019221;GO:0019899;GO:0023026;GO:0030424;GO:0030425;GO:0030674;GO:…	GO:0005515;GO:0005524;GO:0005634;GO:0005737;GO:0005829;GO:0005840;GO:0005886;GO:0006986;GO:0016020;GO:0016192;GO:0016887;GO:0031072;GO:0034620;GO:0042026;GO:0044183;GO:0051082;GO:0051083;GO:0051085;GO:0051787
48XG4;490JW	LTA4H	RNPEP	hsapiens	NPC/iPS	2.34675	0.0148003	1.61541e-05	6	4	1.35962	GO:0004177;GO:0004301;GO:0005576;GO:0005886;GO:0006508;GO:0008235;GO:0008270;GO:0030141;GO:0045776;GO:0070062	GO:0003723;GO:0004177;GO:0004301;GO:0004463;GO:0005515;GO:0005576;GO:0005634;GO:0005654;GO:0005829;GO:0006508;GO:0006691;GO:0008233;GO:0008270;GO:0019370;GO:0042759;GO:0043171;GO:0043312;GO:0044255;GO:0044267;GO:0070006;GO:0070062;GO:1904724;GO:1904813
48XG4;490JW	LTA4H	RNPEP	rnorvegicus	DIV14/DIV01	1.11685	0.00490689	1.61541e-05	6	4	1.35962	GO:0004177;GO:0004301;GO:0005576;GO:0005886;GO:0006508;GO:0008235;GO:0008270;GO:0030141;GO:0045776;GO:0070062	GO:0003723;GO:0004177;GO:0004301;GO:0004463;GO:0005515;GO:0005576;GO:0005634;GO:0005654;GO:0005829;GO:0006508;GO:0006691;GO:0008233;GO:0008270;GO:0019370;GO:0042759;GO:0043171;GO:0043312;GO:0044255;GO:0044267;GO:0070006;GO:0070062;GO:1904724;GO:1904813
48XG4;490JW	LTA4H	RNPEP	hsapiens	Neu/iPS	2.67035	0.00898226	1.61541e-05	6	4	1.35962	GO:0004177;GO:0004301;GO:0005576;GO:0005886;GO:0006508;GO:0008235;GO:0008270;GO:0030141;GO:0045776;GO:0070062	GO:0003723;GO:0004177;GO:0004301;GO:0004463;GO:0005515;GO:0005576;GO:0005634;GO:0005654;GO:0005829;GO:0006508;GO:0006691;GO:0008233;GO:0008270;GO:0019370;GO:0042759;GO:0043171;GO:0043312;GO:0044255;GO:0044267;GO:0070006;GO:0070062;GO:1904724;GO:1904813
48XG4;490JW	LTA4H	RNPEP	mmusculus	DIV10/DIV0	-0.161264	0.169857	1.61541e-05	6	4	1.35962	GO:0004177;GO:0004301;GO:0005576;GO:0005886;GO:0006508;GO:0008235;GO:0008270;GO:0030141;GO:0045776;GO:0070062	GO:0003723;GO:0004177;GO:0004301;GO:0004463;GO:0005515;GO:0005576;GO:0005634;GO:0005654;GO:0005829;GO:0006508;GO:0006691;GO:0008233;GO:0008270;GO:0019370;GO:0042759;GO:0043171;GO:0043312;GO:0044255;GO:0044267;GO:0070006;GO:0070062;GO:1904724;GO:1904813
48XG4;490JW	LTA4H	RNPEP	mmusculus	DIV3/DIV0	0.102028	0.36879	1.61541e-05	6	4	1.35962	GO:0004177;GO:0004301;GO:0005576;GO:0005886;GO:0006508;GO:0008235;GO:0008270;GO:0030141;GO:0045776;GO:0070062	GO:0003723;GO:0004177;GO:0004301;GO:0004463;GO:0005515;GO:0005576;GO:0005634;GO:0005654;GO:0005829;GO:0006508;GO:0006691;GO:0008233;GO:0008270;GO:0019370;GO:0042759;GO:0043171;GO:0043312;GO:0044255;GO:0044267;GO:0070006;GO:0070062;GO:1904724;GO:1904813
48XG4;490JW	LTA4H	RNPEP	rnorvegicus	DIV5/DIV01	0.686393	0.0230579	1.61541e-05	6	4	1.35962	GO:0004177;GO:0004301;GO:0005576;GO:0005886;GO:0006508;GO:0008235;GO:0008270;GO:0030141;GO:0045776;GO:0070062	GO:0003723;GO:0004177;GO:0004301;GO:0004463;GO:0005515;GO:0005576;GO:0005634;GO:0005654;GO:0005829;GO:0006508;GO:0006691;GO:0008233;GO:0008270;GO:0019370;GO:0042759;GO:0043171;GO:0043312;GO:0044255;GO:0044267;GO:0070006;GO:0070062;GO:1904724;GO:1904813
48XG4;490JW	LTA4H	RNPEP	drerio	Neur/Stem	2.75621	0.0110344	1.61541e-05	6	4	1.35962	GO:0004177;GO:0004301;GO:0005576;GO:0005886;GO:0006508;GO:0008235;GO:0008270;GO:0030141;GO:0045776;GO:0070062	GO:0003723;GO:0004177;GO:0004301;GO:0004463;GO:0005515;GO:0005576;GO:0005634;GO:0005654;GO:0005829;GO:0006508;GO:0006691;GO:0008233;GO:0008270;GO:0019370;GO:0042759;GO:0043171;GO:0043312;GO:0044255;GO:0044267;GO:0070006;GO:0070062;GO:1904724;GO:1904813
490WJ.2;490WJ.1	SEC23B	SEC23A	hsapiens	NPC/iPS	1.94955	0.109658	0.00313085	7	4	1.33042	GO:0000139;GO:0002474;GO:0005096;GO:0005515;GO:0005789;GO:0005829;GO:0006886;GO:0006888;GO:0008270;GO:0012507;GO:0019886;GO:0019898;GO:0030127;GO:0043547;GO:0048208;GO:0048471;GO:0070971;GO:0072659;GO:0090110	GO:0000139;GO:0005096;GO:0005515;GO:0005783;GO:0005789;GO:0005829;GO:0006886;GO:0008270;GO:0012505;GO:0030127;GO:0043547;GO:0048471;GO:0070971;GO:0090110
490WJ.2;490WJ.1	SEC23B	SEC23A	mmusculus	DIV10/DIV0	1.04517	0.00368701	0.00313085	7	4	1.33042	GO:0000139;GO:0002474;GO:0005096;GO:0005515;GO:0005789;GO:0005829;GO:0006886;GO:0006888;GO:0008270;GO:0012507;GO:0019886;GO:0019898;GO:0030127;GO:0043547;GO:0048208;GO:0048471;GO:0070971;GO:0072659;GO:0090110	GO:0000139;GO:0005096;GO:0005515;GO:0005783;GO:0005789;GO:0005829;GO:0006886;GO:0008270;GO:0012505;GO:0030127;GO:0043547;GO:0048471;GO:0070971;GO:0090110
490WJ.2;490WJ.1	SEC23B	SEC23A	drerio	Neur/Stem	0.302116	0.46347	0.00313085	7	4	1.33042	GO:0000139;GO:0002474;GO:0005096;GO:0005515;GO:0005789;GO:0005829;GO:0006886;GO:0006888;GO:0008270;GO:0012507;GO:0019886;GO:0019898;GO:0030127;GO:0043547;GO:0048208;GO:0048471;GO:0070971;GO:0072659;GO:0090110	GO:0000139;GO:0005096;GO:0005515;GO:0005783;GO:0005789;GO:0005829;GO:0006886;GO:0008270;GO:0012505;GO:0030127;GO:0043547;GO:0048471;GO:0070971;GO:0090110
490WJ.2;490WJ.1	SEC23B	SEC23A	mmusculus	DIV3/DIV0	0.942769	0.00655563	0.00313085	7	4	1.33042	GO:0000139;GO:0002474;GO:0005096;GO:0005515;GO:0005789;GO:0005829;GO:0006886;GO:0006888;GO:0008270;GO:0012507;GO:0019886;GO:0019898;GO:0030127;GO:0043547;GO:0048208;GO:0048471;GO:0070971;GO:0072659;GO:0090110	GO:0000139;GO:0005096;GO:0005515;GO:0005783;GO:0005789;GO:0005829;GO:0006886;GO:0008270;GO:0012505;GO:0030127;GO:0043547;GO:0048471;GO:0070971;GO:0090110
490WJ.2;490WJ.1	SEC23B	SEC23A	rnorvegicus	DIV14/DIV01	1.50635	0.477527	0.00313085	7	4	1.33042	GO:0000139;GO:0002474;GO:0005096;GO:0005515;GO:0005789;GO:0005829;GO:0006886;GO:0006888;GO:0008270;GO:0012507;GO:0019886;GO:0019898;GO:0030127;GO:0043547;GO:0048208;GO:0048471;GO:0070971;GO:0072659;GO:0090110	GO:0000139;GO:0005096;GO:0005515;GO:0005783;GO:0005789;GO:0005829;GO:0006886;GO:0008270;GO:0012505;GO:0030127;GO:0043547;GO:0048471;GO:0070971;GO:0090110
490WJ.2;490WJ.1	SEC23B	SEC23A	hsapiens	Neu/iPS	1.27191	0.168485	0.00313085	7	4	1.33042	GO:0000139;GO:0002474;GO:0005096;GO:0005515;GO:0005789;GO:0005829;GO:0006886;GO:0006888;GO:0008270;GO:0012507;GO:0019886;GO:0019898;GO:0030127;GO:0043547;GO:0048208;GO:0048471;GO:0070971;GO:0072659;GO:0090110	GO:0000139;GO:0005096;GO:0005515;GO:0005783;GO:0005789;GO:0005829;GO:0006886;GO:0008270;GO:0012505;GO:0030127;GO:0043547;GO:0048471;GO:0070971;GO:0090110
490WJ.2;490WJ.1	SEC23B	SEC23A	rnorvegicus	DIV5/DIV01	2.29509	0.301231	0.00313085	7	4	1.33042	GO:0000139;GO:0002474;GO:0005096;GO:0005515;GO:0005789;GO:0005829;GO:0006886;GO:0006888;GO:0008270;GO:0012507;GO:0019886;GO:0019898;GO:0030127;GO:0043547;GO:0048208;GO:0048471;GO:0070971;GO:0072659;GO:0090110	GO:0000139;GO:0005096;GO:0005515;GO:0005783;GO:0005789;GO:0005829;GO:0006886;GO:0008270;GO:0012505;GO:0030127;GO:0043547;GO:0048471;GO:0070971;GO:0090110
495Z8;494HT	PHGDH	CTBP1	rnorvegicus	DIV14/DIV01	-1.69246	0.101079	4.00322e-06	6	4	1.31828	GO:0000122;GO:0003682;GO:0003714;GO:0005515;GO:0005634;GO:0005654;GO:0006342;GO:0006468;GO:0008022;GO:0008134;GO:0008285;GO:0016616;GO:0017053;GO:0019079;GO:0019904;GO:0031065;GO:0035067;GO:0042802;GO:0045892;GO:0050872;GO:0051287;GO:0051726;GO:0055114;GO:0070491;GO:0090241;GO:0098831;GO:0098978;GO:0098982	GO:0004617;GO:0005829;GO:0006520;GO:0006541;GO:0006544;GO:0006564;GO:0006566;GO:0007420;GO:0009055;GO:0009448;GO:0010468;GO:0019530;GO:0021510;GO:0021782;GO:0021915;GO:0022900;GO:0030060;GO:0031175;GO:0051287;GO:0070062;GO:0070314
495Z8;494HT	PHGDH	CTBP1	hsapiens	NPC/iPS	3.44213	0.000614815	4.00322e-06	6	4	1.31828	GO:0000122;GO:0003682;GO:0003714;GO:0005515;GO:0005634;GO:0005654;GO:0006342;GO:0006468;GO:0008022;GO:0008134;GO:0008285;GO:0016616;GO:0017053;GO:0019079;GO:0019904;GO:0031065;GO:0035067;GO:0042802;GO:0045892;GO:0050872;GO:0051287;GO:0051726;GO:0055114;GO:0070491;GO:0090241;GO:0098831;GO:0098978;GO:0098982	GO:0004617;GO:0005829;GO:0006520;GO:0006541;GO:0006544;GO:0006564;GO:0006566;GO:0007420;GO:0009055;GO:0009448;GO:0010468;GO:0019530;GO:0021510;GO:0021782;GO:0021915;GO:0022900;GO:0030060;GO:0031175;GO:0051287;GO:0070062;GO:0070314
495Z8;494HT	PHGDH	CTBP1	mmusculus	DIV3/DIV0	0.384413	0.0743092	4.00322e-06	6	4	1.31828	GO:0000122;GO:0003682;GO:0003714;GO:0005515;GO:0005634;GO:0005654;GO:0006342;GO:0006468;GO:0008022;GO:0008134;GO:0008285;GO:0016616;GO:0017053;GO:0019079;GO:0019904;GO:0031065;GO:0035067;GO:0042802;GO:0045892;GO:0050872;GO:0051287;GO:0051726;GO:0055114;GO:0070491;GO:0090241;GO:0098831;GO:0098978;GO:0098982	GO:0004617;GO:0005829;GO:0006520;GO:0006541;GO:0006544;GO:0006564;GO:0006566;GO:0007420;GO:0009055;GO:0009448;GO:0010468;GO:0019530;GO:0021510;GO:0021782;GO:0021915;GO:0022900;GO:0030060;GO:0031175;GO:0051287;GO:0070062;GO:0070314
495Z8;494HT	PHGDH	CTBP1	mmusculus	DIV10/DIV0	0.527047	0.0223043	4.00322e-06	6	4	1.31828	GO:0000122;GO:0003682;GO:0003714;GO:0005515;GO:0005634;GO:0005654;GO:0006342;GO:0006468;GO:0008022;GO:0008134;GO:0008285;GO:0016616;GO:0017053;GO:0019079;GO:0019904;GO:0031065;GO:0035067;GO:0042802;GO:0045892;GO:0050872;GO:0051287;GO:0051726;GO:0055114;GO:0070491;GO:0090241;GO:0098831;GO:0098978;GO:0098982	GO:0004617;GO:0005829;GO:0006520;GO:0006541;GO:0006544;GO:0006564;GO:0006566;GO:0007420;GO:0009055;GO:0009448;GO:0010468;GO:0019530;GO:0021510;GO:0021782;GO:0021915;GO:0022900;GO:0030060;GO:0031175;GO:0051287;GO:0070062;GO:0070314
495Z8;494HT	PHGDH	CTBP1	rnorvegicus	DIV5/DIV01	0.00680683	0.993422	4.00322e-06	6	4	1.31828	GO:0000122;GO:0003682;GO:0003714;GO:0005515;GO:0005634;GO:0005654;GO:0006342;GO:0006468;GO:0008022;GO:0008134;GO:0008285;GO:0016616;GO:0017053;GO:0019079;GO:0019904;GO:0031065;GO:0035067;GO:0042802;GO:0045892;GO:0050872;GO:0051287;GO:0051726;GO:0055114;GO:0070491;GO:0090241;GO:0098831;GO:0098978;GO:0098982	GO:0004617;GO:0005829;GO:0006520;GO:0006541;GO:0006544;GO:0006564;GO:0006566;GO:0007420;GO:0009055;GO:0009448;GO:0010468;GO:0019530;GO:0021510;GO:0021782;GO:0021915;GO:0022900;GO:0030060;GO:0031175;GO:0051287;GO:0070062;GO:0070314
495Z8;494HT	PHGDH	CTBP1	hsapiens	Neu/iPS	5.50984	3.33901e-05	4.00322e-06	6	4	1.31828	GO:0000122;GO:0003682;GO:0003714;GO:0005515;GO:0005634;GO:0005654;GO:0006342;GO:0006468;GO:0008022;GO:0008134;GO:0008285;GO:0016616;GO:0017053;GO:0019079;GO:0019904;GO:0031065;GO:0035067;GO:0042802;GO:0045892;GO:0050872;GO:0051287;GO:0051726;GO:0055114;GO:0070491;GO:0090241;GO:0098831;GO:0098978;GO:0098982	GO:0004617;GO:0005829;GO:0006520;GO:0006541;GO:0006544;GO:0006564;GO:0006566;GO:0007420;GO:0009055;GO:0009448;GO:0010468;GO:0019530;GO:0021510;GO:0021782;GO:0021915;GO:0022900;GO:0030060;GO:0031175;GO:0051287;GO:0070062;GO:0070314
495Z8;494HT	PHGDH	CTBP1	drerio	Neur/Stem	1.05021	0.416681	4.00322e-06	6	4	1.31828	GO:0000122;GO:0003682;GO:0003714;GO:0005515;GO:0005634;GO:0005654;GO:0006342;GO:0006468;GO:0008022;GO:0008134;GO:0008285;GO:0016616;GO:0017053;GO:0019079;GO:0019904;GO:0031065;GO:0035067;GO:0042802;GO:0045892;GO:0050872;GO:0051287;GO:0051726;GO:0055114;GO:0070491;GO:0090241;GO:0098831;GO:0098978;GO:0098982	GO:0004617;GO:0005829;GO:0006520;GO:0006541;GO:0006544;GO:0006564;GO:0006566;GO:0007420;GO:0009055;GO:0009448;GO:0010468;GO:0019530;GO:0021510;GO:0021782;GO:0021915;GO:0022900;GO:0030060;GO:0031175;GO:0051287;GO:0070062;GO:0070314
48W31;491TQ	IGF2BP1	PCBP2	mmusculus	DIV10/DIV0	1.89588	9.98182e-07	1.27361e-07	7	4	1.27829	GO:0000398;GO:0003697;GO:0003723;GO:0003729;GO:0005515;GO:0005634;GO:0005654;GO:0005737;GO:0005829;GO:0005925;GO:0010468;GO:0016020;GO:0016070;GO:0016071;GO:0019899;GO:0031625;GO:0032480;GO:0039694;GO:0043161;GO:0045087;GO:0050687;GO:0051252;GO:0051607;GO:0070062;GO:0075522;GO:1990829	GO:0003723;GO:0003729;GO:0003730;GO:0005515;GO:0005634;GO:0005654;GO:0005737;GO:0005829;GO:0007399;GO:0010468;GO:0010494;GO:0010610;GO:0017148;GO:0022013;GO:0030027;GO:0030175;GO:0030426;GO:0042035;GO:0043197;GO:0043488;GO:0045182;GO:0048027;GO:0048471;GO:0051028;GO:0051252;GO:0070934;GO:0070937;GO:0097150;GO:1990904
48W31;491TQ	IGF2BP3	PCBP2	hsapiens	Neu/iPS	1.23487	0.00253802	1.27361e-07	7	4	1.27829	GO:0000398;GO:0003697;GO:0003723;GO:0003729;GO:0005515;GO:0005634;GO:0005654;GO:0005737;GO:0005829;GO:0005925;GO:0010468;GO:0016020;GO:0016070;GO:0016071;GO:0019899;GO:0031625;GO:0032480;GO:0039694;GO:0043161;GO:0045087;GO:0050687;GO:0051252;GO:0051607;GO:0070062;GO:0075522;GO:1990829	GO:0003723;GO:0003729;GO:0003730;GO:0005515;GO:0005634;GO:0005737;GO:0005829;GO:0006412;GO:0007399;GO:0009653;GO:0010468;GO:0017148;GO:0042035;GO:0043488;GO:0045182;GO:0048027;GO:0051028;GO:0051252
48W31;491TQ	IGF2BP1	PCBP2	mmusculus	DIV3/DIV0	0.574536	0.00494933	1.27361e-07	7	4	1.27829	GO:0000398;GO:0003697;GO:0003723;GO:0003729;GO:0005515;GO:0005634;GO:0005654;GO:0005737;GO:0005829;GO:0005925;GO:0010468;GO:0016020;GO:0016070;GO:0016071;GO:0019899;GO:0031625;GO:0032480;GO:0039694;GO:0043161;GO:0045087;GO:0050687;GO:0051252;GO:0051607;GO:0070062;GO:0075522;GO:1990829	GO:0003723;GO:0003729;GO:0003730;GO:0005515;GO:0005634;GO:0005654;GO:0005737;GO:0005829;GO:0007399;GO:0010468;GO:0010494;GO:0010610;GO:0017148;GO:0022013;GO:0030027;GO:0030175;GO:0030426;GO:0042035;GO:0043197;GO:0043488;GO:0045182;GO:0048027;GO:0048471;GO:0051028;GO:0051252;GO:0070934;GO:0070937;GO:0097150;GO:1990904
48W31;491TQ	IGF2BP3	PCBP2	mmusculus	DIV3/DIV0	0.477196	0.0162061	1.27361e-07	7	4	1.27829	GO:0000398;GO:0003697;GO:0003723;GO:0003729;GO:0005515;GO:0005634;GO:0005654;GO:0005737;GO:0005829;GO:0005925;GO:0010468;GO:0016020;GO:0016070;GO:0016071;GO:0019899;GO:0031625;GO:0032480;GO:0039694;GO:0043161;GO:0045087;GO:0050687;GO:0051252;GO:0051607;GO:0070062;GO:0075522;GO:1990829	GO:0003723;GO:0003729;GO:0003730;GO:0005515;GO:0005634;GO:0005737;GO:0005829;GO:0006412;GO:0007399;GO:0009653;GO:0010468;GO:0017148;GO:0042035;GO:0043488;GO:0045182;GO:0048027;GO:0051028;GO:0051252
48W31;491TQ	IGF2BP3	PCBP2	drerio	Neur/Stem	1.91661	0.000192209	1.27361e-07	7	4	1.27829	GO:0000398;GO:0003697;GO:0003723;GO:0003729;GO:0005515;GO:0005634;GO:0005654;GO:0005737;GO:0005829;GO:0005925;GO:0010468;GO:0016020;GO:0016070;GO:0016071;GO:0019899;GO:0031625;GO:0032480;GO:0039694;GO:0043161;GO:0045087;GO:0050687;GO:0051252;GO:0051607;GO:0070062;GO:0075522;GO:1990829	GO:0003723;GO:0003729;GO:0003730;GO:0005515;GO:0005634;GO:0005737;GO:0005829;GO:0006412;GO:0007399;GO:0009653;GO:0010468;GO:0017148;GO:0042035;GO:0043488;GO:0045182;GO:0048027;GO:0051028;GO:0051252
48W31;491TQ	IGF2BP3	PCBP2	mmusculus	DIV10/DIV0	1.24825	3.73952e-05	1.27361e-07	7	4	1.27829	GO:0000398;GO:0003697;GO:0003723;GO:0003729;GO:0005515;GO:0005634;GO:0005654;GO:0005737;GO:0005829;GO:0005925;GO:0010468;GO:0016020;GO:0016070;GO:0016071;GO:0019899;GO:0031625;GO:0032480;GO:0039694;GO:0043161;GO:0045087;GO:0050687;GO:0051252;GO:0051607;GO:0070062;GO:0075522;GO:1990829	GO:0003723;GO:0003729;GO:0003730;GO:0005515;GO:0005634;GO:0005737;GO:0005829;GO:0006412;GO:0007399;GO:0009653;GO:0010468;GO:0017148;GO:0042035;GO:0043488;GO:0045182;GO:0048027;GO:0051028;GO:0051252
48W31;491TQ	IGF2BP3	PCBP2	hsapiens	NPC/iPS	0.148067	0.596949	1.27361e-07	7	4	1.27829	GO:0000398;GO:0003697;GO:0003723;GO:0003729;GO:0005515;GO:0005634;GO:0005654;GO:0005737;GO:0005829;GO:0005925;GO:0010468;GO:0016020;GO:0016070;GO:0016071;GO:0019899;GO:0031625;GO:0032480;GO:0039694;GO:0043161;GO:0045087;GO:0050687;GO:0051252;GO:0051607;GO:0070062;GO:0075522;GO:1990829	GO:0003723;GO:0003729;GO:0003730;GO:0005515;GO:0005634;GO:0005737;GO:0005829;GO:0006412;GO:0007399;GO:0009653;GO:0010468;GO:0017148;GO:0042035;GO:0043488;GO:0045182;GO:0048027;GO:0051028;GO:0051252
48W31;491TQ	IGF2BP1	PCBP2	hsapiens	NPC/iPS	-0.110228	0.753282	1.27361e-07	7	4	1.27829	GO:0000398;GO:0003697;GO:0003723;GO:0003729;GO:0005515;GO:0005634;GO:0005654;GO:0005737;GO:0005829;GO:0005925;GO:0010468;GO:0016020;GO:0016070;GO:0016071;GO:0019899;GO:0031625;GO:0032480;GO:0039694;GO:0043161;GO:0045087;GO:0050687;GO:0051252;GO:0051607;GO:0070062;GO:0075522;GO:1990829	GO:0003723;GO:0003729;GO:0003730;GO:0005515;GO:0005634;GO:0005654;GO:0005737;GO:0005829;GO:0007399;GO:0010468;GO:0010494;GO:0010610;GO:0017148;GO:0022013;GO:0030027;GO:0030175;GO:0030426;GO:0042035;GO:0043197;GO:0043488;GO:0045182;GO:0048027;GO:0048471;GO:0051028;GO:0051252;GO:0070934;GO:0070937;GO:0097150;GO:1990904
48W31;491TQ	IGF2BP1	PCBP2	hsapiens	Neu/iPS	1.11562	0.0286596	1.27361e-07	7	4	1.27829	GO:0000398;GO:0003697;GO:0003723;GO:0003729;GO:0005515;GO:0005634;GO:0005654;GO:0005737;GO:0005829;GO:0005925;GO:0010468;GO:0016020;GO:0016070;GO:0016071;GO:0019899;GO:0031625;GO:0032480;GO:0039694;GO:0043161;GO:0045087;GO:0050687;GO:0051252;GO:0051607;GO:0070062;GO:0075522;GO:1990829	GO:0003723;GO:0003729;GO:0003730;GO:0005515;GO:0005634;GO:0005654;GO:0005737;GO:0005829;GO:0007399;GO:0010468;GO:0010494;GO:0010610;GO:0017148;GO:0022013;GO:0030027;GO:0030175;GO:0030426;GO:0042035;GO:0043197;GO:0043488;GO:0045182;GO:0048027;GO:0048471;GO:0051028;GO:0051252;GO:0070934;GO:0070937;GO:0097150;GO:1990904
48W31;491TQ	IGF2BP1	PCBP2	rnorvegicus	DIV5/DIV01	2.38487	0.0573642	1.27361e-07	7	4	1.27829	GO:0000398;GO:0003697;GO:0003723;GO:0003729;GO:0005515;GO:0005634;GO:0005654;GO:0005737;GO:0005829;GO:0005925;GO:0010468;GO:0016020;GO:0016070;GO:0016071;GO:0019899;GO:0031625;GO:0032480;GO:0039694;GO:0043161;GO:0045087;GO:0050687;GO:0051252;GO:0051607;GO:0070062;GO:0075522;GO:1990829	GO:0003723;GO:0003729;GO:0003730;GO:0005515;GO:0005634;GO:0005654;GO:0005737;GO:0005829;GO:0007399;GO:0010468;GO:0010494;GO:0010610;GO:0017148;GO:0022013;GO:0030027;GO:0030175;GO:0030426;GO:0042035;GO:0043197;GO:0043488;GO:0045182;GO:0048027;GO:0048471;GO:0051028;GO:0051252;GO:0070934;GO:0070937;GO:0097150;GO:1990904
48W31;491TQ	IGF2BP1	PCBP2	rnorvegicus	DIV14/DIV01	4.60081	0.0201537	1.27361e-07	7	4	1.27829	GO:0000398;GO:0003697;GO:0003723;GO:0003729;GO:0005515;GO:0005634;GO:0005654;GO:0005737;GO:0005829;GO:0005925;GO:0010468;GO:0016020;GO:0016070;GO:0016071;GO:0019899;GO:0031625;GO:0032480;GO:0039694;GO:0043161;GO:0045087;GO:0050687;GO:0051252;GO:0051607;GO:0070062;GO:0075522;GO:1990829	GO:0003723;GO:0003729;GO:0003730;GO:0005515;GO:0005634;GO:0005654;GO:0005737;GO:0005829;GO:0007399;GO:0010468;GO:0010494;GO:0010610;GO:0017148;GO:0022013;GO:0030027;GO:0030175;GO:0030426;GO:0042035;GO:0043197;GO:0043488;GO:0045182;GO:0048027;GO:0048471;GO:0051028;GO:0051252;GO:0070934;GO:0070937;GO:0097150;GO:1990904
48W31;491TQ	IGF2BP3	PCBP2	rnorvegicus	DIV14/DIV01	0.715455	0.203991	1.27361e-07	7	4	1.27829	GO:0000398;GO:0003697;GO:0003723;GO:0003729;GO:0005515;GO:0005634;GO:0005654;GO:0005737;GO:0005829;GO:0005925;GO:0010468;GO:0016020;GO:0016070;GO:0016071;GO:0019899;GO:0031625;GO:0032480;GO:0039694;GO:0043161;GO:0045087;GO:0050687;GO:0051252;GO:0051607;GO:0070062;GO:0075522;GO:1990829	GO:0003723;GO:0003729;GO:0003730;GO:0005515;GO:0005634;GO:0005737;GO:0005829;GO:0006412;GO:0007399;GO:0009653;GO:0010468;GO:0017148;GO:0042035;GO:0043488;GO:0045182;GO:0048027;GO:0051028;GO:0051252
48W31;491TQ	IGF2BP3	PCBP2	rnorvegicus	DIV5/DIV01	0.41584	0.423756	1.27361e-07	7	4	1.27829	GO:0000398;GO:0003697;GO:0003723;GO:0003729;GO:0005515;GO:0005634;GO:0005654;GO:0005737;GO:0005829;GO:0005925;GO:0010468;GO:0016020;GO:0016070;GO:0016071;GO:0019899;GO:0031625;GO:0032480;GO:0039694;GO:0043161;GO:0045087;GO:0050687;GO:0051252;GO:0051607;GO:0070062;GO:0075522;GO:1990829	GO:0003723;GO:0003729;GO:0003730;GO:0005515;GO:0005634;GO:0005737;GO:0005829;GO:0006412;GO:0007399;GO:0009653;GO:0010468;GO:0017148;GO:0042035;GO:0043488;GO:0045182;GO:0048027;GO:0051028;GO:0051252
492IQ;491TQ	IGF2BP3	HNRNPK	drerio	Neur/Stem	3.19407	0.00240955	1.19316e-08	7	4	1.26379	GO:0000398;GO:0000790;GO:0002102;GO:0003677;GO:0003723;GO:0003729;GO:0005515;GO:0005634;GO:0005654;GO:0005737;GO:0005925;GO:0006357;GO:0006396;GO:0007165;GO:0010468;GO:0010494;GO:0010988;GO:0016020;GO:0016032;GO:0016070;GO:0019904;GO:0042802;GO:0042995;GO:0043066;GO:0045296;GO:0045716;GO:0045944;GO:0048024;GO:0048025;GO:0048260;GO:0070062;GO:0071013;GO:1902165	GO:0003723;GO:0003729;GO:0003730;GO:0005515;GO:0005634;GO:0005737;GO:0005829;GO:0006412;GO:0007399;GO:0009653;GO:0010468;GO:0017148;GO:0042035;GO:0043488;GO:0045182;GO:0048027;GO:0051028;GO:0051252
492IQ;491TQ	IGF2BP1	HNRNPK	rnorvegicus	DIV14/DIV01	3.64344	0.0129138	1.19316e-08	7	4	1.26379	GO:0000398;GO:0000790;GO:0002102;GO:0003677;GO:0003723;GO:0003729;GO:0005515;GO:0005634;GO:0005654;GO:0005737;GO:0005925;GO:0006357;GO:0006396;GO:0007165;GO:0010468;GO:0010494;GO:0010988;GO:0016020;GO:0016032;GO:0016070;GO:0019904;GO:0042802;GO:0042995;GO:0043066;GO:0045296;GO:0045716;GO:0045944;GO:0048024;GO:0048025;GO:0048260;GO:0070062;GO:0071013;GO:1902165	GO:0003723;GO:0003729;GO:0003730;GO:0005515;GO:0005634;GO:0005654;GO:0005737;GO:0005829;GO:0007399;GO:0010468;GO:0010494;GO:0010610;GO:0017148;GO:0022013;GO:0030027;GO:0030175;GO:0030426;GO:0042035;GO:0043197;GO:0043488;GO:0045182;GO:0048027;GO:0048471;GO:0051028;GO:0051252;GO:0070934;GO:0070937;GO:0097150;GO:1990904
492IQ;491TQ	IGF2BP1	HNRNPK	hsapiens	Neu/iPS	1.19898	0.0047514	1.19316e-08	7	4	1.26379	GO:0000398;GO:0000790;GO:0002102;GO:0003677;GO:0003723;GO:0003729;GO:0005515;GO:0005634;GO:0005654;GO:0005737;GO:0005925;GO:0006357;GO:0006396;GO:0007165;GO:0010468;GO:0010494;GO:0010988;GO:0016020;GO:0016032;GO:0016070;GO:0019904;GO:0042802;GO:0042995;GO:0043066;GO:0045296;GO:0045716;GO:0045944;GO:0048024;GO:0048025;GO:0048260;GO:0070062;GO:0071013;GO:1902165	GO:0003723;GO:0003729;GO:0003730;GO:0005515;GO:0005634;GO:0005654;GO:0005737;GO:0005829;GO:0007399;GO:0010468;GO:0010494;GO:0010610;GO:0017148;GO:0022013;GO:0030027;GO:0030175;GO:0030426;GO:0042035;GO:0043197;GO:0043488;GO:0045182;GO:0048027;GO:0048471;GO:0051028;GO:0051252;GO:0070934;GO:0070937;GO:0097150;GO:1990904
492IQ;491TQ	IGF2BP3	HNRNPK	mmusculus	DIV3/DIV0	0.518267	0.000608404	1.19316e-08	7	4	1.26379	GO:0000398;GO:0000790;GO:0002102;GO:0003677;GO:0003723;GO:0003729;GO:0005515;GO:0005634;GO:0005654;GO:0005737;GO:0005925;GO:0006357;GO:0006396;GO:0007165;GO:0010468;GO:0010494;GO:0010988;GO:0016020;GO:0016032;GO:0016070;GO:0019904;GO:0042802;GO:0042995;GO:0043066;GO:0045296;GO:0045716;GO:0045944;GO:0048024;GO:0048025;GO:0048260;GO:0070062;GO:0071013;GO:1902165	GO:0003723;GO:0003729;GO:0003730;GO:0005515;GO:0005634;GO:0005737;GO:0005829;GO:0006412;GO:0007399;GO:0009653;GO:0010468;GO:0017148;GO:0042035;GO:0043488;GO:0045182;GO:0048027;GO:0051028;GO:0051252
492IQ;491TQ	IGF2BP1	HNRNPK	mmusculus	DIV10/DIV0	1.70728	3.00433e-08	1.19316e-08	7	4	1.26379	GO:0000398;GO:0000790;GO:0002102;GO:0003677;GO:0003723;GO:0003729;GO:0005515;GO:0005634;GO:0005654;GO:0005737;GO:0005925;GO:0006357;GO:0006396;GO:0007165;GO:0010468;GO:0010494;GO:0010988;GO:0016020;GO:0016032;GO:0016070;GO:0019904;GO:0042802;GO:0042995;GO:0043066;GO:0045296;GO:0045716;GO:0045944;GO:0048024;GO:0048025;GO:0048260;GO:0070062;GO:0071013;GO:1902165	GO:0003723;GO:0003729;GO:0003730;GO:0005515;GO:0005634;GO:0005654;GO:0005737;GO:0005829;GO:0007399;GO:0010468;GO:0010494;GO:0010610;GO:0017148;GO:0022013;GO:0030027;GO:0030175;GO:0030426;GO:0042035;GO:0043197;GO:0043488;GO:0045182;GO:0048027;GO:0048471;GO:0051028;GO:0051252;GO:0070934;GO:0070937;GO:0097150;GO:1990904
492IQ;491TQ	IGF2BP1	HNRNPK	mmusculus	DIV3/DIV0	0.615607	9.76581e-05	1.19316e-08	7	4	1.26379	GO:0000398;GO:0000790;GO:0002102;GO:0003677;GO:0003723;GO:0003729;GO:0005515;GO:0005634;GO:0005654;GO:0005737;GO:0005925;GO:0006357;GO:0006396;GO:0007165;GO:0010468;GO:0010494;GO:0010988;GO:0016020;GO:0016032;GO:0016070;GO:0019904;GO:0042802;GO:0042995;GO:0043066;GO:0045296;GO:0045716;GO:0045944;GO:0048024;GO:0048025;GO:0048260;GO:0070062;GO:0071013;GO:1902165	GO:0003723;GO:0003729;GO:0003730;GO:0005515;GO:0005634;GO:0005654;GO:0005737;GO:0005829;GO:0007399;GO:0010468;GO:0010494;GO:0010610;GO:0017148;GO:0022013;GO:0030027;GO:0030175;GO:0030426;GO:0042035;GO:0043197;GO:0043488;GO:0045182;GO:0048027;GO:0048471;GO:0051028;GO:0051252;GO:0070934;GO:0070937;GO:0097150;GO:1990904
492IQ;491TQ	IGF2BP3	HNRNPK	hsapiens	Neu/iPS	1.22147	0.00494714	1.19316e-08	7	4	1.26379	GO:0000398;GO:0000790;GO:0002102;GO:0003677;GO:0003723;GO:0003729;GO:0005515;GO:0005634;GO:0005654;GO:0005737;GO:0005925;GO:0006357;GO:0006396;GO:0007165;GO:0010468;GO:0010494;GO:0010988;GO:0016020;GO:0016032;GO:0016070;GO:0019904;GO:0042802;GO:0042995;GO:0043066;GO:0045296;GO:0045716;GO:0045944;GO:0048024;GO:0048025;GO:0048260;GO:0070062;GO:0071013;GO:1902165	GO:0003723;GO:0003729;GO:0003730;GO:0005515;GO:0005634;GO:0005737;GO:0005829;GO:0006412;GO:0007399;GO:0009653;GO:0010468;GO:0017148;GO:0042035;GO:0043488;GO:0045182;GO:0048027;GO:0051028;GO:0051252
492IQ;491TQ	IGF2BP3	HNRNPK	rnorvegicus	DIV14/DIV01	0.145321	0.737637	1.19316e-08	7	4	1.26379	GO:0000398;GO:0000790;GO:0002102;GO:0003677;GO:0003723;GO:0003729;GO:0005515;GO:0005634;GO:0005654;GO:0005737;GO:0005925;GO:0006357;GO:0006396;GO:0007165;GO:0010468;GO:0010494;GO:0010988;GO:0016020;GO:0016032;GO:0016070;GO:0019904;GO:0042802;GO:0042995;GO:0043066;GO:0045296;GO:0045716;GO:0045944;GO:0048024;GO:0048025;GO:0048260;GO:0070062;GO:0071013;GO:1902165	GO:0003723;GO:0003729;GO:0003730;GO:0005515;GO:0005634;GO:0005737;GO:0005829;GO:0006412;GO:0007399;GO:0009653;GO:0010468;GO:0017148;GO:0042035;GO:0043488;GO:0045182;GO:0048027;GO:0051028;GO:0051252
492IQ;491TQ	IGF2BP1	HNRNPK	rnorvegicus	DIV5/DIV01	1.94995	0.0353535	1.19316e-08	7	4	1.26379	GO:0000398;GO:0000790;GO:0002102;GO:0003677;GO:0003723;GO:0003729;GO:0005515;GO:0005634;GO:0005654;GO:0005737;GO:0005925;GO:0006357;GO:0006396;GO:0007165;GO:0010468;GO:0010494;GO:0010988;GO:0016020;GO:0016032;GO:0016070;GO:0019904;GO:0042802;GO:0042995;GO:0043066;GO:0045296;GO:0045716;GO:0045944;GO:0048024;GO:0048025;GO:0048260;GO:0070062;GO:0071013;GO:1902165	GO:0003723;GO:0003729;GO:0003730;GO:0005515;GO:0005634;GO:0005654;GO:0005737;GO:0005829;GO:0007399;GO:0010468;GO:0010494;GO:0010610;GO:0017148;GO:0022013;GO:0030027;GO:0030175;GO:0030426;GO:0042035;GO:0043197;GO:0043488;GO:0045182;GO:0048027;GO:0048471;GO:0051028;GO:0051252;GO:0070934;GO:0070937;GO:0097150;GO:1990904
492IQ;491TQ	IGF2BP3	HNRNPK	hsapiens	NPC/iPS	1.31913	0.00332481	1.19316e-08	7	4	1.26379	GO:0000398;GO:0000790;GO:0002102;GO:0003677;GO:0003723;GO:0003729;GO:0005515;GO:0005634;GO:0005654;GO:0005737;GO:0005925;GO:0006357;GO:0006396;GO:0007165;GO:0010468;GO:0010494;GO:0010988;GO:0016020;GO:0016032;GO:0016070;GO:0019904;GO:0042802;GO:0042995;GO:0043066;GO:0045296;GO:0045716;GO:0045944;GO:0048024;GO:0048025;GO:0048260;GO:0070062;GO:0071013;GO:1902165	GO:0003723;GO:0003729;GO:0003730;GO:0005515;GO:0005634;GO:0005737;GO:0005829;GO:0006412;GO:0007399;GO:0009653;GO:0010468;GO:0017148;GO:0042035;GO:0043488;GO:0045182;GO:0048027;GO:0051028;GO:0051252
492IQ;491TQ	IGF2BP1	HNRNPK	hsapiens	NPC/iPS	-0.124857	0.682388	1.19316e-08	7	4	1.26379	GO:0000398;GO:0000790;GO:0002102;GO:0003677;GO:0003723;GO:0003729;GO:0005515;GO:0005634;GO:0005654;GO:0005737;GO:0005925;GO:0006357;GO:0006396;GO:0007165;GO:0010468;GO:0010494;GO:0010988;GO:0016020;GO:0016032;GO:0016070;GO:0019904;GO:0042802;GO:0042995;GO:0043066;GO:0045296;GO:0045716;GO:0045944;GO:0048024;GO:0048025;GO:0048260;GO:0070062;GO:0071013;GO:1902165	GO:0003723;GO:0003729;GO:0003730;GO:0005515;GO:0005634;GO:0005654;GO:0005737;GO:0005829;GO:0007399;GO:0010468;GO:0010494;GO:0010610;GO:0017148;GO:0022013;GO:0030027;GO:0030175;GO:0030426;GO:0042035;GO:0043197;GO:0043488;GO:0045182;GO:0048027;GO:0048471;GO:0051028;GO:0051252;GO:0070934;GO:0070937;GO:0097150;GO:1990904
492IQ;491TQ	IGF2BP3	HNRNPK	rnorvegicus	DIV5/DIV01	-0.0190786	0.964617	1.19316e-08	7	4	1.26379	GO:0000398;GO:0000790;GO:0002102;GO:0003677;GO:0003723;GO:0003729;GO:0005515;GO:0005634;GO:0005654;GO:0005737;GO:0005925;GO:0006357;GO:0006396;GO:0007165;GO:0010468;GO:0010494;GO:0010988;GO:0016020;GO:0016032;GO:0016070;GO:0019904;GO:0042802;GO:0042995;GO:0043066;GO:0045296;GO:0045716;GO:0045944;GO:0048024;GO:0048025;GO:0048260;GO:0070062;GO:0071013;GO:1902165	GO:0003723;GO:0003729;GO:0003730;GO:0005515;GO:0005634;GO:0005737;GO:0005829;GO:0006412;GO:0007399;GO:0009653;GO:0010468;GO:0017148;GO:0042035;GO:0043488;GO:0045182;GO:0048027;GO:0051028;GO:0051252
492IQ;491TQ	IGF2BP3	HNRNPK	mmusculus	DIV10/DIV0	1.05964	3.0173e-06	1.19316e-08	7	4	1.26379	GO:0000398;GO:0000790;GO:0002102;GO:0003677;GO:0003723;GO:0003729;GO:0005515;GO:0005634;GO:0005654;GO:0005737;GO:0005925;GO:0006357;GO:0006396;GO:0007165;GO:0010468;GO:0010494;GO:0010988;GO:0016020;GO:0016032;GO:0016070;GO:0019904;GO:0042802;GO:0042995;GO:0043066;GO:0045296;GO:0045716;GO:0045944;GO:0048024;GO:0048025;GO:0048260;GO:0070062;GO:0071013;GO:1902165	GO:0003723;GO:0003729;GO:0003730;GO:0005515;GO:0005634;GO:0005737;GO:0005829;GO:0006412;GO:0007399;GO:0009653;GO:0010468;GO:0017148;GO:0042035;GO:0043488;GO:0045182;GO:0048027;GO:0051028;GO:0051252
492GI;491TQ	IGF2BP3	KHSRP	hsapiens	NPC/iPS	0.84466	0.0105292	1.99735e-06	7	4	1.17007	GO:0000178;GO:0000375;GO:0003677;GO:0003723;GO:0003729;GO:0005515;GO:0005634;GO:0005654;GO:0005737;GO:0005829;GO:0006397;GO:0006402;GO:0008380;GO:0010468;GO:0010494;GO:0010586;GO:0010989;GO:0016020;GO:0035925;GO:0043488;GO:0045019;GO:0051028;GO:0061014;GO:0061158;GO:0071345;GO:2000628	GO:0003723;GO:0003729;GO:0003730;GO:0005515;GO:0005634;GO:0005737;GO:0005829;GO:0006412;GO:0007399;GO:0009653;GO:0010468;GO:0017148;GO:0042035;GO:0043488;GO:0045182;GO:0048027;GO:0051028;GO:0051252
492GI;491TQ	IGF2BP3	KHSRP	rnorvegicus	DIV5/DIV01	0.197694	0.415139	1.99735e-06	7	4	1.17007	GO:0000178;GO:0000375;GO:0003677;GO:0003723;GO:0003729;GO:0005515;GO:0005634;GO:0005654;GO:0005737;GO:0005829;GO:0006397;GO:0006402;GO:0008380;GO:0010468;GO:0010494;GO:0010586;GO:0010989;GO:0016020;GO:0035925;GO:0043488;GO:0045019;GO:0051028;GO:0061014;GO:0061158;GO:0071345;GO:2000628	GO:0003723;GO:0003729;GO:0003730;GO:0005515;GO:0005634;GO:0005737;GO:0005829;GO:0006412;GO:0007399;GO:0009653;GO:0010468;GO:0017148;GO:0042035;GO:0043488;GO:0045182;GO:0048027;GO:0051028;GO:0051252
492GI;491TQ	IGF2BP3	KHSRP	drerio	Neur/Stem	2.6639	0.00110362	1.99735e-06	7	4	1.17007	GO:0000178;GO:0000375;GO:0003677;GO:0003723;GO:0003729;GO:0005515;GO:0005634;GO:0005654;GO:0005737;GO:0005829;GO:0006397;GO:0006402;GO:0008380;GO:0010468;GO:0010494;GO:0010586;GO:0010989;GO:0016020;GO:0035925;GO:0043488;GO:0045019;GO:0051028;GO:0061014;GO:0061158;GO:0071345;GO:2000628	GO:0003723;GO:0003729;GO:0003730;GO:0005515;GO:0005634;GO:0005737;GO:0005829;GO:0006412;GO:0007399;GO:0009653;GO:0010468;GO:0017148;GO:0042035;GO:0043488;GO:0045182;GO:0048027;GO:0051028;GO:0051252
492GI;491TQ	IGF2BP3	KHSRP	mmusculus	DIV10/DIV0	1.01346	0.000221864	1.99735e-06	7	4	1.17007	GO:0000178;GO:0000375;GO:0003677;GO:0003723;GO:0003729;GO:0005515;GO:0005634;GO:0005654;GO:0005737;GO:0005829;GO:0006397;GO:0006402;GO:0008380;GO:0010468;GO:0010494;GO:0010586;GO:0010989;GO:0016020;GO:0035925;GO:0043488;GO:0045019;GO:0051028;GO:0061014;GO:0061158;GO:0071345;GO:2000628	GO:0003723;GO:0003729;GO:0003730;GO:0005515;GO:0005634;GO:0005737;GO:0005829;GO:0006412;GO:0007399;GO:0009653;GO:0010468;GO:0017148;GO:0042035;GO:0043488;GO:0045182;GO:0048027;GO:0051028;GO:0051252
492GI;491TQ	IGF2BP1	KHSRP	hsapiens	NPC/iPS	-0.0355	0.904379	1.99735e-06	7	4	1.17007	GO:0000178;GO:0000375;GO:0003677;GO:0003723;GO:0003729;GO:0005515;GO:0005634;GO:0005654;GO:0005737;GO:0005829;GO:0006397;GO:0006402;GO:0008380;GO:0010468;GO:0010494;GO:0010586;GO:0010989;GO:0016020;GO:0035925;GO:0043488;GO:0045019;GO:0051028;GO:0061014;GO:0061158;GO:0071345;GO:2000628	GO:0003723;GO:0003729;GO:0003730;GO:0005515;GO:0005634;GO:0005654;GO:0005737;GO:0005829;GO:0007399;GO:0010468;GO:0010494;GO:0010610;GO:0017148;GO:0022013;GO:0030027;GO:0030175;GO:0030426;GO:0042035;GO:0043197;GO:0043488;GO:0045182;GO:0048027;GO:0048471;GO:0051028;GO:0051252;GO:0070934;GO:0070937;GO:0097150;GO:1990904
492GI;491TQ	IGF2BP1	KHSRP	hsapiens	Neu/iPS	0.57365	0.0846275	1.99735e-06	7	4	1.17007	GO:0000178;GO:0000375;GO:0003677;GO:0003723;GO:0003729;GO:0005515;GO:0005634;GO:0005654;GO:0005737;GO:0005829;GO:0006397;GO:0006402;GO:0008380;GO:0010468;GO:0010494;GO:0010586;GO:0010989;GO:0016020;GO:0035925;GO:0043488;GO:0045019;GO:0051028;GO:0061014;GO:0061158;GO:0071345;GO:2000628	GO:0003723;GO:0003729;GO:0003730;GO:0005515;GO:0005634;GO:0005654;GO:0005737;GO:0005829;GO:0007399;GO:0010468;GO:0010494;GO:0010610;GO:0017148;GO:0022013;GO:0030027;GO:0030175;GO:0030426;GO:0042035;GO:0043197;GO:0043488;GO:0045182;GO:0048027;GO:0048471;GO:0051028;GO:0051252;GO:0070934;GO:0070937;GO:0097150;GO:1990904
492GI;491TQ	IGF2BP1	KHSRP	mmusculus	DIV3/DIV0	0.581551	0.00585668	1.99735e-06	7	4	1.17007	GO:0000178;GO:0000375;GO:0003677;GO:0003723;GO:0003729;GO:0005515;GO:0005634;GO:0005654;GO:0005737;GO:0005829;GO:0006397;GO:0006402;GO:0008380;GO:0010468;GO:0010494;GO:0010586;GO:0010989;GO:0016020;GO:0035925;GO:0043488;GO:0045019;GO:0051028;GO:0061014;GO:0061158;GO:0071345;GO:2000628	GO:0003723;GO:0003729;GO:0003730;GO:0005515;GO:0005634;GO:0005654;GO:0005737;GO:0005829;GO:0007399;GO:0010468;GO:0010494;GO:0010610;GO:0017148;GO:0022013;GO:0030027;GO:0030175;GO:0030426;GO:0042035;GO:0043197;GO:0043488;GO:0045182;GO:0048027;GO:0048471;GO:0051028;GO:0051252;GO:0070934;GO:0070937;GO:0097150;GO:1990904
492GI;491TQ	IGF2BP3	KHSRP	mmusculus	DIV3/DIV0	0.484211	0.0178573	1.99735e-06	7	4	1.17007	GO:0000178;GO:0000375;GO:0003677;GO:0003723;GO:0003729;GO:0005515;GO:0005634;GO:0005654;GO:0005737;GO:0005829;GO:0006397;GO:0006402;GO:0008380;GO:0010468;GO:0010494;GO:0010586;GO:0010989;GO:0016020;GO:0035925;GO:0043488;GO:0045019;GO:0051028;GO:0061014;GO:0061158;GO:0071345;GO:2000628	GO:0003723;GO:0003729;GO:0003730;GO:0005515;GO:0005634;GO:0005737;GO:0005829;GO:0006412;GO:0007399;GO:0009653;GO:0010468;GO:0017148;GO:0042035;GO:0043488;GO:0045182;GO:0048027;GO:0051028;GO:0051252
492GI;491TQ	IGF2BP1	KHSRP	rnorvegicus	DIV5/DIV01	2.16672	0.055919	1.99735e-06	7	4	1.17007	GO:0000178;GO:0000375;GO:0003677;GO:0003723;GO:0003729;GO:0005515;GO:0005634;GO:0005654;GO:0005737;GO:0005829;GO:0006397;GO:0006402;GO:0008380;GO:0010468;GO:0010494;GO:0010586;GO:0010989;GO:0016020;GO:0035925;GO:0043488;GO:0045019;GO:0051028;GO:0061014;GO:0061158;GO:0071345;GO:2000628	GO:0003723;GO:0003729;GO:0003730;GO:0005515;GO:0005634;GO:0005654;GO:0005737;GO:0005829;GO:0007399;GO:0010468;GO:0010494;GO:0010610;GO:0017148;GO:0022013;GO:0030027;GO:0030175;GO:0030426;GO:0042035;GO:0043197;GO:0043488;GO:0045182;GO:0048027;GO:0048471;GO:0051028;GO:0051252;GO:0070934;GO:0070937;GO:0097150;GO:1990904
492GI;491TQ	IGF2BP1	KHSRP	mmusculus	DIV10/DIV0	1.6611	4.03371e-06	1.99735e-06	7	4	1.17007	GO:0000178;GO:0000375;GO:0003677;GO:0003723;GO:0003729;GO:0005515;GO:0005634;GO:0005654;GO:0005737;GO:0005829;GO:0006397;GO:0006402;GO:0008380;GO:0010468;GO:0010494;GO:0010586;GO:0010989;GO:0016020;GO:0035925;GO:0043488;GO:0045019;GO:0051028;GO:0061014;GO:0061158;GO:0071345;GO:2000628	GO:0003723;GO:0003729;GO:0003730;GO:0005515;GO:0005634;GO:0005654;GO:0005737;GO:0005829;GO:0007399;GO:0010468;GO:0010494;GO:0010610;GO:0017148;GO:0022013;GO:0030027;GO:0030175;GO:0030426;GO:0042035;GO:0043197;GO:0043488;GO:0045182;GO:0048027;GO:0048471;GO:0051028;GO:0051252;GO:0070934;GO:0070937;GO:0097150;GO:1990904
492GI;491TQ	IGF2BP1	KHSRP	rnorvegicus	DIV14/DIV01	3.83338	0.0240945	1.99735e-06	7	4	1.17007	GO:0000178;GO:0000375;GO:0003677;GO:0003723;GO:0003729;GO:0005515;GO:0005634;GO:0005654;GO:0005737;GO:0005829;GO:0006397;GO:0006402;GO:0008380;GO:0010468;GO:0010494;GO:0010586;GO:0010989;GO:0016020;GO:0035925;GO:0043488;GO:0045019;GO:0051028;GO:0061014;GO:0061158;GO:0071345;GO:2000628	GO:0003723;GO:0003729;GO:0003730;GO:0005515;GO:0005634;GO:0005654;GO:0005737;GO:0005829;GO:0007399;GO:0010468;GO:0010494;GO:0010610;GO:0017148;GO:0022013;GO:0030027;GO:0030175;GO:0030426;GO:0042035;GO:0043197;GO:0043488;GO:0045182;GO:0048027;GO:0048471;GO:0051028;GO:0051252;GO:0070934;GO:0070937;GO:0097150;GO:1990904
492GI;491TQ	IGF2BP3	KHSRP	hsapiens	Neu/iPS	0.76588	0.0163609	1.99735e-06	7	4	1.17007	GO:0000178;GO:0000375;GO:0003677;GO:0003723;GO:0003729;GO:0005515;GO:0005634;GO:0005654;GO:0005737;GO:0005829;GO:0006397;GO:0006402;GO:0008380;GO:0010468;GO:0010494;GO:0010586;GO:0010989;GO:0016020;GO:0035925;GO:0043488;GO:0045019;GO:0051028;GO:0061014;GO:0061158;GO:0071345;GO:2000628	GO:0003723;GO:0003729;GO:0003730;GO:0005515;GO:0005634;GO:0005737;GO:0005829;GO:0006412;GO:0007399;GO:0009653;GO:0010468;GO:0017148;GO:0042035;GO:0043488;GO:0045182;GO:0048027;GO:0051028;GO:0051252
492GI;491TQ	IGF2BP3	KHSRP	rnorvegicus	DIV14/DIV01	0.46023	0.106929	1.99735e-06	7	4	1.17007	GO:0000178;GO:0000375;GO:0003677;GO:0003723;GO:0003729;GO:0005515;GO:0005634;GO:0005654;GO:0005737;GO:0005829;GO:0006397;GO:0006402;GO:0008380;GO:0010468;GO:0010494;GO:0010586;GO:0010989;GO:0016020;GO:0035925;GO:0043488;GO:0045019;GO:0051028;GO:0061014;GO:0061158;GO:0071345;GO:2000628	GO:0003723;GO:0003729;GO:0003730;GO:0005515;GO:0005634;GO:0005737;GO:0005829;GO:0006412;GO:0007399;GO:0009653;GO:0010468;GO:0017148;GO:0042035;GO:0043488;GO:0045182;GO:0048027;GO:0051028;GO:0051252
491U9;495Z4	SMC4	SMC3	rnorvegicus	DIV14/DIV01	1.06126	0.665275	6.5212e-10	7	4	1.1239	GO:0000278;GO:0000775;GO:0000785;GO:0000800;GO:0003682;GO:0003777;GO:0005515;GO:0005524;GO:0005654;GO:0005694;GO:0005829;GO:0006275;GO:0006281;GO:0007062;GO:0008278;GO:0016363;GO:0019827;GO:0030893;GO:0034991;GO:0036033;GO:0046982;GO:0048487;GO:0051301;GO:0051321;GO:0070840;GO:0090307;GO:0097431	GO:0000070;GO:0000796;GO:0000797;GO:0000799;GO:0005515;GO:0005524;GO:0005634;GO:0005654;GO:0005829;GO:0007076;GO:0010032;GO:0016607;GO:0045132;GO:0051301;GO:0051383
491U9;495Z4	SMC4	SMC3	mmusculus	DIV3/DIV0	1.52937	5.89291e-07	6.5212e-10	7	4	1.1239	GO:0000278;GO:0000775;GO:0000785;GO:0000800;GO:0003682;GO:0003777;GO:0005515;GO:0005524;GO:0005654;GO:0005694;GO:0005829;GO:0006275;GO:0006281;GO:0007062;GO:0008278;GO:0016363;GO:0019827;GO:0030893;GO:0034991;GO:0036033;GO:0046982;GO:0048487;GO:0051301;GO:0051321;GO:0070840;GO:0090307;GO:0097431	GO:0000070;GO:0000796;GO:0000797;GO:0000799;GO:0005515;GO:0005524;GO:0005634;GO:0005654;GO:0005829;GO:0007076;GO:0010032;GO:0016607;GO:0045132;GO:0051301;GO:0051383
491U9;495Z4	SMC4	SMC3	hsapiens	Neu/iPS	1.44136	0.00379929	6.5212e-10	7	4	1.1239	GO:0000278;GO:0000775;GO:0000785;GO:0000800;GO:0003682;GO:0003777;GO:0005515;GO:0005524;GO:0005654;GO:0005694;GO:0005829;GO:0006275;GO:0006281;GO:0007062;GO:0008278;GO:0016363;GO:0019827;GO:0030893;GO:0034991;GO:0036033;GO:0046982;GO:0048487;GO:0051301;GO:0051321;GO:0070840;GO:0090307;GO:0097431	GO:0000070;GO:0000796;GO:0000797;GO:0000799;GO:0005515;GO:0005524;GO:0005634;GO:0005654;GO:0005829;GO:0007076;GO:0010032;GO:0016607;GO:0045132;GO:0051301;GO:0051383
491U9;495Z4	SMC4	SMC3	mmusculus	DIV10/DIV0	1.07895	9.48031e-06	6.5212e-10	7	4	1.1239	GO:0000278;GO:0000775;GO:0000785;GO:0000800;GO:0003682;GO:0003777;GO:0005515;GO:0005524;GO:0005654;GO:0005694;GO:0005829;GO:0006275;GO:0006281;GO:0007062;GO:0008278;GO:0016363;GO:0019827;GO:0030893;GO:0034991;GO:0036033;GO:0046982;GO:0048487;GO:0051301;GO:0051321;GO:0070840;GO:0090307;GO:0097431	GO:0000070;GO:0000796;GO:0000797;GO:0000799;GO:0005515;GO:0005524;GO:0005634;GO:0005654;GO:0005829;GO:0007076;GO:0010032;GO:0016607;GO:0045132;GO:0051301;GO:0051383
491U9;495Z4	SMC4	SMC3	drerio	Neur/Stem	1.12523	0.00522288	6.5212e-10	7	4	1.1239	GO:0000278;GO:0000775;GO:0000785;GO:0000800;GO:0003682;GO:0003777;GO:0005515;GO:0005524;GO:0005654;GO:0005694;GO:0005829;GO:0006275;GO:0006281;GO:0007062;GO:0008278;GO:0016363;GO:0019827;GO:0030893;GO:0034991;GO:0036033;GO:0046982;GO:0048487;GO:0051301;GO:0051321;GO:0070840;GO:0090307;GO:0097431	GO:0000070;GO:0000796;GO:0000797;GO:0000799;GO:0005515;GO:0005524;GO:0005634;GO:0005654;GO:0005829;GO:0007076;GO:0010032;GO:0016607;GO:0045132;GO:0051301;GO:0051383
491U9;495Z4	SMC4	SMC3	hsapiens	NPC/iPS	0.464143	0.147975	6.5212e-10	7	4	1.1239	GO:0000278;GO:0000775;GO:0000785;GO:0000800;GO:0003682;GO:0003777;GO:0005515;GO:0005524;GO:0005654;GO:0005694;GO:0005829;GO:0006275;GO:0006281;GO:0007062;GO:0008278;GO:0016363;GO:0019827;GO:0030893;GO:0034991;GO:0036033;GO:0046982;GO:0048487;GO:0051301;GO:0051321;GO:0070840;GO:0090307;GO:0097431	GO:0000070;GO:0000796;GO:0000797;GO:0000799;GO:0005515;GO:0005524;GO:0005634;GO:0005654;GO:0005829;GO:0007076;GO:0010032;GO:0016607;GO:0045132;GO:0051301;GO:0051383
491U9;495Z4	SMC4	SMC3	rnorvegicus	DIV5/DIV01	1.16696	0.635275	6.5212e-10	7	4	1.1239	GO:0000278;GO:0000775;GO:0000785;GO:0000800;GO:0003682;GO:0003777;GO:0005515;GO:0005524;GO:0005654;GO:0005694;GO:0005829;GO:0006275;GO:0006281;GO:0007062;GO:0008278;GO:0016363;GO:0019827;GO:0030893;GO:0034991;GO:0036033;GO:0046982;GO:0048487;GO:0051301;GO:0051321;GO:0070840;GO:0090307;GO:0097431	GO:0000070;GO:0000796;GO:0000797;GO:0000799;GO:0005515;GO:0005524;GO:0005634;GO:0005654;GO:0005829;GO:0007076;GO:0010032;GO:0016607;GO:0045132;GO:0051301;GO:0051383
490NM;496UX	PPIL4	PPIG	rnorvegicus	DIV5/DIV01	1.82925	0.379871	8.36909e-05	6	4	1.10927	GO:0000413;GO:0003723;GO:0003755;GO:0005515;GO:0005634;GO:0005654;GO:0005737;GO:0005829;GO:0006457;GO:0008380;GO:0016018;GO:0016363;GO:0016607;GO:0043231	GO:0000413;GO:0003723;GO:0003755;GO:0005515;GO:0005634;GO:0005654;GO:0005829;GO:1901407
490NM;496UX	PPIL4	PPIG	mmusculus	DIV10/DIV0	1.78883	2.7732e-05	8.36909e-05	6	4	1.10927	GO:0000413;GO:0003723;GO:0003755;GO:0005515;GO:0005634;GO:0005654;GO:0005737;GO:0005829;GO:0006457;GO:0008380;GO:0016018;GO:0016363;GO:0016607;GO:0043231	GO:0000413;GO:0003723;GO:0003755;GO:0005515;GO:0005634;GO:0005654;GO:0005829;GO:1901407
490NM;496UX	PPIL4	PPIG	mmusculus	DIV3/DIV0	1.25821	0.000357738	8.36909e-05	6	4	1.10927	GO:0000413;GO:0003723;GO:0003755;GO:0005515;GO:0005634;GO:0005654;GO:0005737;GO:0005829;GO:0006457;GO:0008380;GO:0016018;GO:0016363;GO:0016607;GO:0043231	GO:0000413;GO:0003723;GO:0003755;GO:0005515;GO:0005634;GO:0005654;GO:0005829;GO:1901407
490NM;496UX	PPIL4	PPIG	rnorvegicus	DIV14/DIV01	0.8581	0.665991	8.36909e-05	6	4	1.10927	GO:0000413;GO:0003723;GO:0003755;GO:0005515;GO:0005634;GO:0005654;GO:0005737;GO:0005829;GO:0006457;GO:0008380;GO:0016018;GO:0016363;GO:0016607;GO:0043231	GO:0000413;GO:0003723;GO:0003755;GO:0005515;GO:0005634;GO:0005654;GO:0005829;GO:1901407
490NM;496UX	PPIL4	PPIG	drerio	Neur/Stem	0.406964	0.653705	8.36909e-05	6	4	1.10927	GO:0000413;GO:0003723;GO:0003755;GO:0005515;GO:0005634;GO:0005654;GO:0005737;GO:0005829;GO:0006457;GO:0008380;GO:0016018;GO:0016363;GO:0016607;GO:0043231	GO:0000413;GO:0003723;GO:0003755;GO:0005515;GO:0005634;GO:0005654;GO:0005829;GO:1901407
490NM;496UX	PPIL4	PPIG	hsapiens	Neu/iPS	0.514245	0.403698	8.36909e-05	6	4	1.10927	GO:0000413;GO:0003723;GO:0003755;GO:0005515;GO:0005634;GO:0005654;GO:0005737;GO:0005829;GO:0006457;GO:0008380;GO:0016018;GO:0016363;GO:0016607;GO:0043231	GO:0000413;GO:0003723;GO:0003755;GO:0005515;GO:0005634;GO:0005654;GO:0005829;GO:1901407
491TX;491Y6	DDX20	DDX42	mmusculus	DIV3/DIV0	0.399295	0.00715793	0.0114182	6	4	1.10529	GO:0000398;GO:0003723;GO:0003724;GO:0005515;GO:0005524;GO:0005634;GO:0005654;GO:0005737;GO:0005829;GO:0008104;GO:0015030;GO:0016020;GO:0016607;GO:0042981	GO:0000122;GO:0000244;GO:0000387;GO:0003677;GO:0003723;GO:0003724;GO:0005515;GO:0005524;GO:0005634;GO:0005654;GO:0005737;GO:0005829;GO:0005856;GO:0006396;GO:0008285;GO:0016020;GO:0019904;GO:0030674;GO:0032797;GO:0034719;GO:0042826;GO:0043065;GO:0048477;GO:0050810;GO:0051170;GO:0070491;GO:0090571;GO:0097504
491TX;491Y6	DDX20	DDX42	hsapiens	Neu/iPS	1.79857	0.245275	0.0114182	6	4	1.10529	GO:0000398;GO:0003723;GO:0003724;GO:0005515;GO:0005524;GO:0005634;GO:0005654;GO:0005737;GO:0005829;GO:0008104;GO:0015030;GO:0016020;GO:0016607;GO:0042981	GO:0000122;GO:0000244;GO:0000387;GO:0003677;GO:0003723;GO:0003724;GO:0005515;GO:0005524;GO:0005634;GO:0005654;GO:0005737;GO:0005829;GO:0005856;GO:0006396;GO:0008285;GO:0016020;GO:0019904;GO:0030674;GO:0032797;GO:0034719;GO:0042826;GO:0043065;GO:0048477;GO:0050810;GO:0051170;GO:0070491;GO:0090571;GO:0097504
491TX;491Y6	DDX20	DDX42	drerio	Neur/Stem	3.20048	0.0127081	0.0114182	6	4	1.10529	GO:0000398;GO:0003723;GO:0003724;GO:0005515;GO:0005524;GO:0005634;GO:0005654;GO:0005737;GO:0005829;GO:0008104;GO:0015030;GO:0016020;GO:0016607;GO:0042981	GO:0000122;GO:0000244;GO:0000387;GO:0003677;GO:0003723;GO:0003724;GO:0005515;GO:0005524;GO:0005634;GO:0005654;GO:0005737;GO:0005829;GO:0005856;GO:0006396;GO:0008285;GO:0016020;GO:0019904;GO:0030674;GO:0032797;GO:0034719;GO:0042826;GO:0043065;GO:0048477;GO:0050810;GO:0051170;GO:0070491;GO:0090571;GO:0097504
491TX;491Y6	DDX20	DDX42	hsapiens	NPC/iPS	2.66791	0.0404813	0.0114182	6	4	1.10529	GO:0000398;GO:0003723;GO:0003724;GO:0005515;GO:0005524;GO:0005634;GO:0005654;GO:0005737;GO:0005829;GO:0008104;GO:0015030;GO:0016020;GO:0016607;GO:0042981	GO:0000122;GO:0000244;GO:0000387;GO:0003677;GO:0003723;GO:0003724;GO:0005515;GO:0005524;GO:0005634;GO:0005654;GO:0005737;GO:0005829;GO:0005856;GO:0006396;GO:0008285;GO:0016020;GO:0019904;GO:0030674;GO:0032797;GO:0034719;GO:0042826;GO:0043065;GO:0048477;GO:0050810;GO:0051170;GO:0070491;GO:0090571;GO:0097504
491TX;491Y6	DDX20	DDX42	rnorvegicus	DIV5/DIV01	0.126358	0.876609	0.0114182	6	4	1.10529	GO:0000398;GO:0003723;GO:0003724;GO:0005515;GO:0005524;GO:0005634;GO:0005654;GO:0005737;GO:0005829;GO:0008104;GO:0015030;GO:0016020;GO:0016607;GO:0042981	GO:0000122;GO:0000244;GO:0000387;GO:0003677;GO:0003723;GO:0003724;GO:0005515;GO:0005524;GO:0005634;GO:0005654;GO:0005737;GO:0005829;GO:0005856;GO:0006396;GO:0008285;GO:0016020;GO:0019904;GO:0030674;GO:0032797;GO:0034719;GO:0042826;GO:0043065;GO:0048477;GO:0050810;GO:0051170;GO:0070491;GO:0090571;GO:0097504
491TX;491Y6	DDX20	DDX42	rnorvegicus	DIV14/DIV01	-0.515625	0.537851	0.0114182	6	4	1.10529	GO:0000398;GO:0003723;GO:0003724;GO:0005515;GO:0005524;GO:0005634;GO:0005654;GO:0005737;GO:0005829;GO:0008104;GO:0015030;GO:0016020;GO:0016607;GO:0042981	GO:0000122;GO:0000244;GO:0000387;GO:0003677;GO:0003723;GO:0003724;GO:0005515;GO:0005524;GO:0005634;GO:0005654;GO:0005737;GO:0005829;GO:0005856;GO:0006396;GO:0008285;GO:0016020;GO:0019904;GO:0030674;GO:0032797;GO:0034719;GO:0042826;GO:0043065;GO:0048477;GO:0050810;GO:0051170;GO:0070491;GO:0090571;GO:0097504
491TX;491Y6	DDX20	DDX42	mmusculus	DIV10/DIV0	0.0600585	0.609892	0.0114182	6	4	1.10529	GO:0000398;GO:0003723;GO:0003724;GO:0005515;GO:0005524;GO:0005634;GO:0005654;GO:0005737;GO:0005829;GO:0008104;GO:0015030;GO:0016020;GO:0016607;GO:0042981	GO:0000122;GO:0000244;GO:0000387;GO:0003677;GO:0003723;GO:0003724;GO:0005515;GO:0005524;GO:0005634;GO:0005654;GO:0005737;GO:0005829;GO:0005856;GO:0006396;GO:0008285;GO:0016020;GO:0019904;GO:0030674;GO:0032797;GO:0034719;GO:0042826;GO:0043065;GO:0048477;GO:0050810;GO:0051170;GO:0070491;GO:0090571;GO:0097504
48XRJ;491Y6	DDX20	DDX5	drerio	Neur/Stem	3.05611	0.0163962	2.06302e-05	6	4	1.06156	GO:0000122;GO:0000380;GO:0000381;GO:0000398;GO:0000956;GO:0001837;GO:0003723;GO:0003724;GO:0003730;GO:0005515;GO:0005516;GO:0005524;GO:0005634;GO:0005654;GO:0005730;GO:0005737;GO:0006357;GO:0009299;GO:0016020;GO:0019899;GO:0030509;GO:0030520;GO:0030521;GO:0035500;GO:0036002;GO:0043021;GO:0043517;GO:0045069;GO:0045445;GO:0045667;GO:0046332;GO:0048306;GO:0048511;GO:0050681;GO:0060765;GO:0061614;GO:…	GO:0000122;GO:0000244;GO:0000387;GO:0003677;GO:0003723;GO:0003724;GO:0005515;GO:0005524;GO:0005634;GO:0005654;GO:0005737;GO:0005829;GO:0005856;GO:0006396;GO:0008285;GO:0016020;GO:0019904;GO:0030674;GO:0032797;GO:0034719;GO:0042826;GO:0043065;GO:0048477;GO:0050810;GO:0051170;GO:0070491;GO:0090571;GO:0097504
48XRJ;491Y6	DDX20	DDX5	hsapiens	Neu/iPS	1.37952	0.0542506	2.06302e-05	6	4	1.06156	GO:0000122;GO:0000380;GO:0000381;GO:0000398;GO:0000956;GO:0001837;GO:0003723;GO:0003724;GO:0003730;GO:0005515;GO:0005516;GO:0005524;GO:0005634;GO:0005654;GO:0005730;GO:0005737;GO:0006357;GO:0009299;GO:0016020;GO:0019899;GO:0030509;GO:0030520;GO:0030521;GO:0035500;GO:0036002;GO:0043021;GO:0043517;GO:0045069;GO:0045445;GO:0045667;GO:0046332;GO:0048306;GO:0048511;GO:0050681;GO:0060765;GO:0061614;GO:…	GO:0000122;GO:0000244;GO:0000387;GO:0003677;GO:0003723;GO:0003724;GO:0005515;GO:0005524;GO:0005634;GO:0005654;GO:0005737;GO:0005829;GO:0005856;GO:0006396;GO:0008285;GO:0016020;GO:0019904;GO:0030674;GO:0032797;GO:0034719;GO:0042826;GO:0043065;GO:0048477;GO:0050810;GO:0051170;GO:0070491;GO:0090571;GO:0097504
48XRJ;491Y6	DDX20	DDX17	mmusculus	DIV3/DIV0	0.808863	5.78065e-05	2.06302e-05	6	4	1.06156	GO:0000380;GO:0000381;GO:0001837;GO:0003713;GO:0003723;GO:0003724;GO:0005515;GO:0005524;GO:0005634;GO:0005654;GO:0005730;GO:0005737;GO:0005829;GO:0006357;GO:0006364;GO:0006396;GO:0008186;GO:0010586;GO:0016020;GO:0016607;GO:0030520;GO:0030521;GO:0031047;GO:0045445;GO:0045944;GO:0051607;GO:1990904;GO:2001014	GO:0000122;GO:0000244;GO:0000387;GO:0003677;GO:0003723;GO:0003724;GO:0005515;GO:0005524;GO:0005634;GO:0005654;GO:0005737;GO:0005829;GO:0005856;GO:0006396;GO:0008285;GO:0016020;GO:0019904;GO:0030674;GO:0032797;GO:0034719;GO:0042826;GO:0043065;GO:0048477;GO:0050810;GO:0051170;GO:0070491;GO:0090571;GO:0097504
48XRJ;491Y6	DDX20	DDX5	rnorvegicus	DIV5/DIV01	0.289019	0.858732	2.06302e-05	6	4	1.06156	GO:0000122;GO:0000380;GO:0000381;GO:0000398;GO:0000956;GO:0001837;GO:0003723;GO:0003724;GO:0003730;GO:0005515;GO:0005516;GO:0005524;GO:0005634;GO:0005654;GO:0005730;GO:0005737;GO:0006357;GO:0009299;GO:0016020;GO:0019899;GO:0030509;GO:0030520;GO:0030521;GO:0035500;GO:0036002;GO:0043021;GO:0043517;GO:0045069;GO:0045445;GO:0045667;GO:0046332;GO:0048306;GO:0048511;GO:0050681;GO:0060765;GO:0061614;GO:…	GO:0000122;GO:0000244;GO:0000387;GO:0003677;GO:0003723;GO:0003724;GO:0005515;GO:0005524;GO:0005634;GO:0005654;GO:0005737;GO:0005829;GO:0005856;GO:0006396;GO:0008285;GO:0016020;GO:0019904;GO:0030674;GO:0032797;GO:0034719;GO:0042826;GO:0043065;GO:0048477;GO:0050810;GO:0051170;GO:0070491;GO:0090571;GO:0097504
48XRJ;491Y6	DDX20	DDX17	hsapiens	Neu/iPS	2.03948	0.00769015	2.06302e-05	6	4	1.06156	GO:0000380;GO:0000381;GO:0001837;GO:0003713;GO:0003723;GO:0003724;GO:0005515;GO:0005524;GO:0005634;GO:0005654;GO:0005730;GO:0005737;GO:0005829;GO:0006357;GO:0006364;GO:0006396;GO:0008186;GO:0010586;GO:0016020;GO:0016607;GO:0030520;GO:0030521;GO:0031047;GO:0045445;GO:0045944;GO:0051607;GO:1990904;GO:2001014	GO:0000122;GO:0000244;GO:0000387;GO:0003677;GO:0003723;GO:0003724;GO:0005515;GO:0005524;GO:0005634;GO:0005654;GO:0005737;GO:0005829;GO:0005856;GO:0006396;GO:0008285;GO:0016020;GO:0019904;GO:0030674;GO:0032797;GO:0034719;GO:0042826;GO:0043065;GO:0048477;GO:0050810;GO:0051170;GO:0070491;GO:0090571;GO:0097504
48XRJ;491Y6	DDX20	DDX17	mmusculus	DIV10/DIV0	0.392767	0.00649597	2.06302e-05	6	4	1.06156	GO:0000380;GO:0000381;GO:0001837;GO:0003713;GO:0003723;GO:0003724;GO:0005515;GO:0005524;GO:0005634;GO:0005654;GO:0005730;GO:0005737;GO:0005829;GO:0006357;GO:0006364;GO:0006396;GO:0008186;GO:0010586;GO:0016020;GO:0016607;GO:0030520;GO:0030521;GO:0031047;GO:0045445;GO:0045944;GO:0051607;GO:1990904;GO:2001014	GO:0000122;GO:0000244;GO:0000387;GO:0003677;GO:0003723;GO:0003724;GO:0005515;GO:0005524;GO:0005634;GO:0005654;GO:0005737;GO:0005829;GO:0005856;GO:0006396;GO:0008285;GO:0016020;GO:0019904;GO:0030674;GO:0032797;GO:0034719;GO:0042826;GO:0043065;GO:0048477;GO:0050810;GO:0051170;GO:0070491;GO:0090571;GO:0097504
48XRJ;491Y6	DDX20	DDX5	mmusculus	DIV10/DIV0	0.299464	0.0359816	2.06302e-05	6	4	1.06156	GO:0000122;GO:0000380;GO:0000381;GO:0000398;GO:0000956;GO:0001837;GO:0003723;GO:0003724;GO:0003730;GO:0005515;GO:0005516;GO:0005524;GO:0005634;GO:0005654;GO:0005730;GO:0005737;GO:0006357;GO:0009299;GO:0016020;GO:0019899;GO:0030509;GO:0030520;GO:0030521;GO:0035500;GO:0036002;GO:0043021;GO:0043517;GO:0045069;GO:0045445;GO:0045667;GO:0046332;GO:0048306;GO:0048511;GO:0050681;GO:0060765;GO:0061614;GO:…	GO:0000122;GO:0000244;GO:0000387;GO:0003677;GO:0003723;GO:0003724;GO:0005515;GO:0005524;GO:0005634;GO:0005654;GO:0005737;GO:0005829;GO:0005856;GO:0006396;GO:0008285;GO:0016020;GO:0019904;GO:0030674;GO:0032797;GO:0034719;GO:0042826;GO:0043065;GO:0048477;GO:0050810;GO:0051170;GO:0070491;GO:0090571;GO:0097504
48XRJ;491Y6	DDX20	DDX5	mmusculus	DIV3/DIV0	0.91568	4.60424e-05	2.06302e-05	6	4	1.06156	GO:0000122;GO:0000380;GO:0000381;GO:0000398;GO:0000956;GO:0001837;GO:0003723;GO:0003724;GO:0003730;GO:0005515;GO:0005516;GO:0005524;GO:0005634;GO:0005654;GO:0005730;GO:0005737;GO:0006357;GO:0009299;GO:0016020;GO:0019899;GO:0030509;GO:0030520;GO:0030521;GO:0035500;GO:0036002;GO:0043021;GO:0043517;GO:0045069;GO:0045445;GO:0045667;GO:0046332;GO:0048306;GO:0048511;GO:0050681;GO:0060765;GO:0061614;GO:…	GO:0000122;GO:0000244;GO:0000387;GO:0003677;GO:0003723;GO:0003724;GO:0005515;GO:0005524;GO:0005634;GO:0005654;GO:0005737;GO:0005829;GO:0005856;GO:0006396;GO:0008285;GO:0016020;GO:0019904;GO:0030674;GO:0032797;GO:0034719;GO:0042826;GO:0043065;GO:0048477;GO:0050810;GO:0051170;GO:0070491;GO:0090571;GO:0097504
48XRJ;491Y6	DDX20	DDX5	hsapiens	NPC/iPS	1.35216	0.0399024	2.06302e-05	6	4	1.06156	GO:0000122;GO:0000380;GO:0000381;GO:0000398;GO:0000956;GO:0001837;GO:0003723;GO:0003724;GO:0003730;GO:0005515;GO:0005516;GO:0005524;GO:0005634;GO:0005654;GO:0005730;GO:0005737;GO:0006357;GO:0009299;GO:0016020;GO:0019899;GO:0030509;GO:0030520;GO:0030521;GO:0035500;GO:0036002;GO:0043021;GO:0043517;GO:0045069;GO:0045445;GO:0045667;GO:0046332;GO:0048306;GO:0048511;GO:0050681;GO:0060765;GO:0061614;GO:…	GO:0000122;GO:0000244;GO:0000387;GO:0003677;GO:0003723;GO:0003724;GO:0005515;GO:0005524;GO:0005634;GO:0005654;GO:0005737;GO:0005829;GO:0005856;GO:0006396;GO:0008285;GO:0016020;GO:0019904;GO:0030674;GO:0032797;GO:0034719;GO:0042826;GO:0043065;GO:0048477;GO:0050810;GO:0051170;GO:0070491;GO:0090571;GO:0097504
48XRJ;491Y6	DDX20	DDX5	rnorvegicus	DIV14/DIV01	-0.191483	0.905999	2.06302e-05	6	4	1.06156	GO:0000122;GO:0000380;GO:0000381;GO:0000398;GO:0000956;GO:0001837;GO:0003723;GO:0003724;GO:0003730;GO:0005515;GO:0005516;GO:0005524;GO:0005634;GO:0005654;GO:0005730;GO:0005737;GO:0006357;GO:0009299;GO:0016020;GO:0019899;GO:0030509;GO:0030520;GO:0030521;GO:0035500;GO:0036002;GO:0043021;GO:0043517;GO:0045069;GO:0045445;GO:0045667;GO:0046332;GO:0048306;GO:0048511;GO:0050681;GO:0060765;GO:0061614;GO:…	GO:0000122;GO:0000244;GO:0000387;GO:0003677;GO:0003723;GO:0003724;GO:0005515;GO:0005524;GO:0005634;GO:0005654;GO:0005737;GO:0005829;GO:0005856;GO:0006396;GO:0008285;GO:0016020;GO:0019904;GO:0030674;GO:0032797;GO:0034719;GO:0042826;GO:0043065;GO:0048477;GO:0050810;GO:0051170;GO:0070491;GO:0090571;GO:0097504
48XRJ;491Y6	DDX20	DDX17	hsapiens	NPC/iPS	1.33559	0.0277612	2.06302e-05	6	4	1.06156	GO:0000380;GO:0000381;GO:0001837;GO:0003713;GO:0003723;GO:0003724;GO:0005515;GO:0005524;GO:0005634;GO:0005654;GO:0005730;GO:0005737;GO:0005829;GO:0006357;GO:0006364;GO:0006396;GO:0008186;GO:0010586;GO:0016020;GO:0016607;GO:0030520;GO:0030521;GO:0031047;GO:0045445;GO:0045944;GO:0051607;GO:1990904;GO:2001014	GO:0000122;GO:0000244;GO:0000387;GO:0003677;GO:0003723;GO:0003724;GO:0005515;GO:0005524;GO:0005634;GO:0005654;GO:0005737;GO:0005829;GO:0005856;GO:0006396;GO:0008285;GO:0016020;GO:0019904;GO:0030674;GO:0032797;GO:0034719;GO:0042826;GO:0043065;GO:0048477;GO:0050810;GO:0051170;GO:0070491;GO:0090571;GO:0097504
4952Q;491Y6	DDX20	EIF4A3	rnorvegicus	DIV5/DIV01	0.0470756	0.953026	2.59267e-09	6	4	1.0509	GO:0000184;GO:0000398;GO:0003723;GO:0003724;GO:0003729;GO:0005515;GO:0005524;GO:0005634;GO:0005654;GO:0005730;GO:0005737;GO:0005829;GO:0006364;GO:0006405;GO:0006406;GO:0008143;GO:0008306;GO:0014070;GO:0016020;GO:0016607;GO:0017148;GO:0030425;GO:0031124;GO:0035145;GO:0035368;GO:0035613;GO:0035640;GO:0043021;GO:0043025;GO:0045182;GO:0045727;GO:0048701;GO:0071006;GO:0071013;GO:0072715;GO:0090394;GO:…	GO:0000122;GO:0000244;GO:0000387;GO:0003677;GO:0003723;GO:0003724;GO:0005515;GO:0005524;GO:0005634;GO:0005654;GO:0005737;GO:0005829;GO:0005856;GO:0006396;GO:0008285;GO:0016020;GO:0019904;GO:0030674;GO:0032797;GO:0034719;GO:0042826;GO:0043065;GO:0048477;GO:0050810;GO:0051170;GO:0070491;GO:0090571;GO:0097504
4952Q;491Y6	DDX20	EIF4A3	rnorvegicus	DIV14/DIV01	-0.601347	0.470149	2.59267e-09	6	4	1.0509	GO:0000184;GO:0000398;GO:0003723;GO:0003724;GO:0003729;GO:0005515;GO:0005524;GO:0005634;GO:0005654;GO:0005730;GO:0005737;GO:0005829;GO:0006364;GO:0006405;GO:0006406;GO:0008143;GO:0008306;GO:0014070;GO:0016020;GO:0016607;GO:0017148;GO:0030425;GO:0031124;GO:0035145;GO:0035368;GO:0035613;GO:0035640;GO:0043021;GO:0043025;GO:0045182;GO:0045727;GO:0048701;GO:0071006;GO:0071013;GO:0072715;GO:0090394;GO:…	GO:0000122;GO:0000244;GO:0000387;GO:0003677;GO:0003723;GO:0003724;GO:0005515;GO:0005524;GO:0005634;GO:0005654;GO:0005737;GO:0005829;GO:0005856;GO:0006396;GO:0008285;GO:0016020;GO:0019904;GO:0030674;GO:0032797;GO:0034719;GO:0042826;GO:0043065;GO:0048477;GO:0050810;GO:0051170;GO:0070491;GO:0090571;GO:0097504
4952Q;491Y6	DDX20	EIF4A3	drerio	Neur/Stem	2.81277	0.0112683	2.59267e-09	6	4	1.0509	GO:0000184;GO:0000398;GO:0003723;GO:0003724;GO:0003729;GO:0005515;GO:0005524;GO:0005634;GO:0005654;GO:0005730;GO:0005737;GO:0005829;GO:0006364;GO:0006405;GO:0006406;GO:0008143;GO:0008306;GO:0014070;GO:0016020;GO:0016607;GO:0017148;GO:0030425;GO:0031124;GO:0035145;GO:0035368;GO:0035613;GO:0035640;GO:0043021;GO:0043025;GO:0045182;GO:0045727;GO:0048701;GO:0071006;GO:0071013;GO:0072715;GO:0090394;GO:…	GO:0000122;GO:0000244;GO:0000387;GO:0003677;GO:0003723;GO:0003724;GO:0005515;GO:0005524;GO:0005634;GO:0005654;GO:0005737;GO:0005829;GO:0005856;GO:0006396;GO:0008285;GO:0016020;GO:0019904;GO:0030674;GO:0032797;GO:0034719;GO:0042826;GO:0043065;GO:0048477;GO:0050810;GO:0051170;GO:0070491;GO:0090571;GO:0097504
4952Q;491Y6	DDX20	EIF4A3	hsapiens	Neu/iPS	2.11549	0.000494761	2.59267e-09	6	4	1.0509	GO:0000184;GO:0000398;GO:0003723;GO:0003724;GO:0003729;GO:0005515;GO:0005524;GO:0005634;GO:0005654;GO:0005730;GO:0005737;GO:0005829;GO:0006364;GO:0006405;GO:0006406;GO:0008143;GO:0008306;GO:0014070;GO:0016020;GO:0016607;GO:0017148;GO:0030425;GO:0031124;GO:0035145;GO:0035368;GO:0035613;GO:0035640;GO:0043021;GO:0043025;GO:0045182;GO:0045727;GO:0048701;GO:0071006;GO:0071013;GO:0072715;GO:0090394;GO:…	GO:0000122;GO:0000244;GO:0000387;GO:0003677;GO:0003723;GO:0003724;GO:0005515;GO:0005524;GO:0005634;GO:0005654;GO:0005737;GO:0005829;GO:0005856;GO:0006396;GO:0008285;GO:0016020;GO:0019904;GO:0030674;GO:0032797;GO:0034719;GO:0042826;GO:0043065;GO:0048477;GO:0050810;GO:0051170;GO:0070491;GO:0090571;GO:0097504
4952Q;491Y6	DDX20	EIF4A3	mmusculus	DIV3/DIV0	1.08393	7.26559e-06	2.59267e-09	6	4	1.0509	GO:0000184;GO:0000398;GO:0003723;GO:0003724;GO:0003729;GO:0005515;GO:0005524;GO:0005634;GO:0005654;GO:0005730;GO:0005737;GO:0005829;GO:0006364;GO:0006405;GO:0006406;GO:0008143;GO:0008306;GO:0014070;GO:0016020;GO:0016607;GO:0017148;GO:0030425;GO:0031124;GO:0035145;GO:0035368;GO:0035613;GO:0035640;GO:0043021;GO:0043025;GO:0045182;GO:0045727;GO:0048701;GO:0071006;GO:0071013;GO:0072715;GO:0090394;GO:…	GO:0000122;GO:0000244;GO:0000387;GO:0003677;GO:0003723;GO:0003724;GO:0005515;GO:0005524;GO:0005634;GO:0005654;GO:0005737;GO:0005829;GO:0005856;GO:0006396;GO:0008285;GO:0016020;GO:0019904;GO:0030674;GO:0032797;GO:0034719;GO:0042826;GO:0043065;GO:0048477;GO:0050810;GO:0051170;GO:0070491;GO:0090571;GO:0097504
4952Q;491Y6	DDX20	EIF4A3	mmusculus	DIV10/DIV0	0.550942	0.000982999	2.59267e-09	6	4	1.0509	GO:0000184;GO:0000398;GO:0003723;GO:0003724;GO:0003729;GO:0005515;GO:0005524;GO:0005634;GO:0005654;GO:0005730;GO:0005737;GO:0005829;GO:0006364;GO:0006405;GO:0006406;GO:0008143;GO:0008306;GO:0014070;GO:0016020;GO:0016607;GO:0017148;GO:0030425;GO:0031124;GO:0035145;GO:0035368;GO:0035613;GO:0035640;GO:0043021;GO:0043025;GO:0045182;GO:0045727;GO:0048701;GO:0071006;GO:0071013;GO:0072715;GO:0090394;GO:…	GO:0000122;GO:0000244;GO:0000387;GO:0003677;GO:0003723;GO:0003724;GO:0005515;GO:0005524;GO:0005634;GO:0005654;GO:0005737;GO:0005829;GO:0005856;GO:0006396;GO:0008285;GO:0016020;GO:0019904;GO:0030674;GO:0032797;GO:0034719;GO:0042826;GO:0043065;GO:0048477;GO:0050810;GO:0051170;GO:0070491;GO:0090571;GO:0097504
4952Q;491Y6	DDX20	EIF4A3	hsapiens	NPC/iPS	1.34741	0.00280146	2.59267e-09	6	4	1.0509	GO:0000184;GO:0000398;GO:0003723;GO:0003724;GO:0003729;GO:0005515;GO:0005524;GO:0005634;GO:0005654;GO:0005730;GO:0005737;GO:0005829;GO:0006364;GO:0006405;GO:0006406;GO:0008143;GO:0008306;GO:0014070;GO:0016020;GO:0016607;GO:0017148;GO:0030425;GO:0031124;GO:0035145;GO:0035368;GO:0035613;GO:0035640;GO:0043021;GO:0043025;GO:0045182;GO:0045727;GO:0048701;GO:0071006;GO:0071013;GO:0072715;GO:0090394;GO:…	GO:0000122;GO:0000244;GO:0000387;GO:0003677;GO:0003723;GO:0003724;GO:0005515;GO:0005524;GO:0005634;GO:0005654;GO:0005737;GO:0005829;GO:0005856;GO:0006396;GO:0008285;GO:0016020;GO:0019904;GO:0030674;GO:0032797;GO:0034719;GO:0042826;GO:0043065;GO:0048477;GO:0050810;GO:0051170;GO:0070491;GO:0090571;GO:0097504
4939H;494BP	SUCLG2	SUCLA2	hsapiens	NPC/iPS	-0.831198	0.120475	1.32588e-09	6	4	1.02233	GO:0000287;GO:0004775;GO:0004776;GO:0005515;GO:0005524;GO:0005739;GO:0005759;GO:0006099;GO:0006104;GO:0006105;GO:0006781;GO:0042709;GO:0070062	GO:0000287;GO:0004775;GO:0004776;GO:0005515;GO:0005524;GO:0005525;GO:0005739;GO:0005759;GO:0005886;GO:0006099;GO:0006104;GO:0006105;GO:0019003;GO:0042709;GO:0044877;GO:0045244
4939H;494BP	SUCLG2	SUCLA2	rnorvegicus	DIV14/DIV01	1.3656	0.267771	1.32588e-09	6	4	1.02233	GO:0000287;GO:0004775;GO:0004776;GO:0005515;GO:0005524;GO:0005739;GO:0005759;GO:0006099;GO:0006104;GO:0006105;GO:0006781;GO:0042709;GO:0070062	GO:0000287;GO:0004775;GO:0004776;GO:0005515;GO:0005524;GO:0005525;GO:0005739;GO:0005759;GO:0005886;GO:0006099;GO:0006104;GO:0006105;GO:0019003;GO:0042709;GO:0044877;GO:0045244
4939H;494BP	SUCLG2	SUCLA2	hsapiens	Neu/iPS	1.70217	0.00625789	1.32588e-09	6	4	1.02233	GO:0000287;GO:0004775;GO:0004776;GO:0005515;GO:0005524;GO:0005739;GO:0005759;GO:0006099;GO:0006104;GO:0006105;GO:0006781;GO:0042709;GO:0070062	GO:0000287;GO:0004775;GO:0004776;GO:0005515;GO:0005524;GO:0005525;GO:0005739;GO:0005759;GO:0005886;GO:0006099;GO:0006104;GO:0006105;GO:0019003;GO:0042709;GO:0044877;GO:0045244
4939H;494BP	SUCLG2	SUCLA2	drerio	Neur/Stem	1.03507	0.12379	1.32588e-09	6	4	1.02233	GO:0000287;GO:0004775;GO:0004776;GO:0005515;GO:0005524;GO:0005739;GO:0005759;GO:0006099;GO:0006104;GO:0006105;GO:0006781;GO:0042709;GO:0070062	GO:0000287;GO:0004775;GO:0004776;GO:0005515;GO:0005524;GO:0005525;GO:0005739;GO:0005759;GO:0005886;GO:0006099;GO:0006104;GO:0006105;GO:0019003;GO:0042709;GO:0044877;GO:0045244
4939H;494BP	SUCLG2	SUCLA2	rnorvegicus	DIV5/DIV01	1.09936	0.357335	1.32588e-09	6	4	1.02233	GO:0000287;GO:0004775;GO:0004776;GO:0005515;GO:0005524;GO:0005739;GO:0005759;GO:0006099;GO:0006104;GO:0006105;GO:0006781;GO:0042709;GO:0070062	GO:0000287;GO:0004775;GO:0004776;GO:0005515;GO:0005524;GO:0005525;GO:0005739;GO:0005759;GO:0005886;GO:0006099;GO:0006104;GO:0006105;GO:0019003;GO:0042709;GO:0044877;GO:0045244
4939H;494BP	SUCLG2	SUCLA2	mmusculus	DIV3/DIV0	1.15914	5.71797e-06	1.32588e-09	6	4	1.02233	GO:0000287;GO:0004775;GO:0004776;GO:0005515;GO:0005524;GO:0005739;GO:0005759;GO:0006099;GO:0006104;GO:0006105;GO:0006781;GO:0042709;GO:0070062	GO:0000287;GO:0004775;GO:0004776;GO:0005515;GO:0005524;GO:0005525;GO:0005739;GO:0005759;GO:0005886;GO:0006099;GO:0006104;GO:0006105;GO:0019003;GO:0042709;GO:0044877;GO:0045244
4939H;494BP	SUCLG2	SUCLA2	mmusculus	DIV10/DIV0	1.62621	3.78944e-07	1.32588e-09	6	4	1.02233	GO:0000287;GO:0004775;GO:0004776;GO:0005515;GO:0005524;GO:0005739;GO:0005759;GO:0006099;GO:0006104;GO:0006105;GO:0006781;GO:0042709;GO:0070062	GO:0000287;GO:0004775;GO:0004776;GO:0005515;GO:0005524;GO:0005525;GO:0005739;GO:0005759;GO:0005886;GO:0006099;GO:0006104;GO:0006105;GO:0019003;GO:0042709;GO:0044877;GO:0045244
48VF7;498B2	PRDX1	PRDX3	rnorvegicus	DIV5/DIV01	0.18165	0.65654	1.47701e-11	7	4	1.02151	GO:0001893;GO:0005515;GO:0005737;GO:0005739;GO:0005759;GO:0005769;GO:0005829;GO:0006915;GO:0006979;GO:0007005;GO:0008022;GO:0008284;GO:0008379;GO:0008785;GO:0018171;GO:0019900;GO:0019901;GO:0030099;GO:0032496;GO:0032991;GO:0033673;GO:0034599;GO:0034614;GO:0042542;GO:0042744;GO:0042802;GO:0043027;GO:0043066;GO:0043154;GO:0045454;GO:0051092;GO:0051881;GO:0098869	GO:0001501;GO:0001895;GO:0003723;GO:0004601;GO:0005515;GO:0005615;GO:0005634;GO:0005737;GO:0005829;GO:0006979;GO:0008283;GO:0008379;GO:0019430;GO:0030101;GO:0032872;GO:0033554;GO:0034101;GO:0034599;GO:0042267;GO:0042470;GO:0042744;GO:0042802;GO:0045296;GO:0045321;GO:0045454;GO:0055114;GO:0070062;GO:1901222
48VF7;498B2	PRDX1	PRDX3	mmusculus	DIV10/DIV0	1.8909	6.60538e-07	1.47701e-11	7	4	1.02151	GO:0001893;GO:0005515;GO:0005737;GO:0005739;GO:0005759;GO:0005769;GO:0005829;GO:0006915;GO:0006979;GO:0007005;GO:0008022;GO:0008284;GO:0008379;GO:0008785;GO:0018171;GO:0019900;GO:0019901;GO:0030099;GO:0032496;GO:0032991;GO:0033673;GO:0034599;GO:0034614;GO:0042542;GO:0042744;GO:0042802;GO:0043027;GO:0043066;GO:0043154;GO:0045454;GO:0051092;GO:0051881;GO:0098869	GO:0001501;GO:0001895;GO:0003723;GO:0004601;GO:0005515;GO:0005615;GO:0005634;GO:0005737;GO:0005829;GO:0006979;GO:0008283;GO:0008379;GO:0019430;GO:0030101;GO:0032872;GO:0033554;GO:0034101;GO:0034599;GO:0042267;GO:0042470;GO:0042744;GO:0042802;GO:0045296;GO:0045321;GO:0045454;GO:0055114;GO:0070062;GO:1901222
48VF7;498B2	PRDX1	PRDX3	hsapiens	NPC/iPS	0.423643	0.0591921	1.47701e-11	7	4	1.02151	GO:0001893;GO:0005515;GO:0005737;GO:0005739;GO:0005759;GO:0005769;GO:0005829;GO:0006915;GO:0006979;GO:0007005;GO:0008022;GO:0008284;GO:0008379;GO:0008785;GO:0018171;GO:0019900;GO:0019901;GO:0030099;GO:0032496;GO:0032991;GO:0033673;GO:0034599;GO:0034614;GO:0042542;GO:0042744;GO:0042802;GO:0043027;GO:0043066;GO:0043154;GO:0045454;GO:0051092;GO:0051881;GO:0098869	GO:0001501;GO:0001895;GO:0003723;GO:0004601;GO:0005515;GO:0005615;GO:0005634;GO:0005737;GO:0005829;GO:0006979;GO:0008283;GO:0008379;GO:0019430;GO:0030101;GO:0032872;GO:0033554;GO:0034101;GO:0034599;GO:0042267;GO:0042470;GO:0042744;GO:0042802;GO:0045296;GO:0045321;GO:0045454;GO:0055114;GO:0070062;GO:1901222
48VF7;498B2	PRDX1	PRDX3	drerio	Neur/Stem	0.51983	0.186111	1.47701e-11	7	4	1.02151	GO:0001893;GO:0005515;GO:0005737;GO:0005739;GO:0005759;GO:0005769;GO:0005829;GO:0006915;GO:0006979;GO:0007005;GO:0008022;GO:0008284;GO:0008379;GO:0008785;GO:0018171;GO:0019900;GO:0019901;GO:0030099;GO:0032496;GO:0032991;GO:0033673;GO:0034599;GO:0034614;GO:0042542;GO:0042744;GO:0042802;GO:0043027;GO:0043066;GO:0043154;GO:0045454;GO:0051092;GO:0051881;GO:0098869	GO:0001501;GO:0001895;GO:0003723;GO:0004601;GO:0005515;GO:0005615;GO:0005634;GO:0005737;GO:0005829;GO:0006979;GO:0008283;GO:0008379;GO:0019430;GO:0030101;GO:0032872;GO:0033554;GO:0034101;GO:0034599;GO:0042267;GO:0042470;GO:0042744;GO:0042802;GO:0045296;GO:0045321;GO:0045454;GO:0055114;GO:0070062;GO:1901222
48VF7;498B2	PRDX1	PRDX3	rnorvegicus	DIV14/DIV01	0.246968	0.550478	1.47701e-11	7	4	1.02151	GO:0001893;GO:0005515;GO:0005737;GO:0005739;GO:0005759;GO:0005769;GO:0005829;GO:0006915;GO:0006979;GO:0007005;GO:0008022;GO:0008284;GO:0008379;GO:0008785;GO:0018171;GO:0019900;GO:0019901;GO:0030099;GO:0032496;GO:0032991;GO:0033673;GO:0034599;GO:0034614;GO:0042542;GO:0042744;GO:0042802;GO:0043027;GO:0043066;GO:0043154;GO:0045454;GO:0051092;GO:0051881;GO:0098869	GO:0001501;GO:0001895;GO:0003723;GO:0004601;GO:0005515;GO:0005615;GO:0005634;GO:0005737;GO:0005829;GO:0006979;GO:0008283;GO:0008379;GO:0019430;GO:0030101;GO:0032872;GO:0033554;GO:0034101;GO:0034599;GO:0042267;GO:0042470;GO:0042744;GO:0042802;GO:0045296;GO:0045321;GO:0045454;GO:0055114;GO:0070062;GO:1901222
48VF7;498B2	PRDX1	PRDX3	hsapiens	Neu/iPS	1.67157	5.08875e-05	1.47701e-11	7	4	1.02151	GO:0001893;GO:0005515;GO:0005737;GO:0005739;GO:0005759;GO:0005769;GO:0005829;GO:0006915;GO:0006979;GO:0007005;GO:0008022;GO:0008284;GO:0008379;GO:0008785;GO:0018171;GO:0019900;GO:0019901;GO:0030099;GO:0032496;GO:0032991;GO:0033673;GO:0034599;GO:0034614;GO:0042542;GO:0042744;GO:0042802;GO:0043027;GO:0043066;GO:0043154;GO:0045454;GO:0051092;GO:0051881;GO:0098869	GO:0001501;GO:0001895;GO:0003723;GO:0004601;GO:0005515;GO:0005615;GO:0005634;GO:0005737;GO:0005829;GO:0006979;GO:0008283;GO:0008379;GO:0019430;GO:0030101;GO:0032872;GO:0033554;GO:0034101;GO:0034599;GO:0042267;GO:0042470;GO:0042744;GO:0042802;GO:0045296;GO:0045321;GO:0045454;GO:0055114;GO:0070062;GO:1901222
48VF7;498B2	PRDX1	PRDX3	mmusculus	DIV3/DIV0	2.21602	1.8131e-07	1.47701e-11	7	4	1.02151	GO:0001893;GO:0005515;GO:0005737;GO:0005739;GO:0005759;GO:0005769;GO:0005829;GO:0006915;GO:0006979;GO:0007005;GO:0008022;GO:0008284;GO:0008379;GO:0008785;GO:0018171;GO:0019900;GO:0019901;GO:0030099;GO:0032496;GO:0032991;GO:0033673;GO:0034599;GO:0034614;GO:0042542;GO:0042744;GO:0042802;GO:0043027;GO:0043066;GO:0043154;GO:0045454;GO:0051092;GO:0051881;GO:0098869	GO:0001501;GO:0001895;GO:0003723;GO:0004601;GO:0005515;GO:0005615;GO:0005634;GO:0005737;GO:0005829;GO:0006979;GO:0008283;GO:0008379;GO:0019430;GO:0030101;GO:0032872;GO:0033554;GO:0034101;GO:0034599;GO:0042267;GO:0042470;GO:0042744;GO:0042802;GO:0045296;GO:0045321;GO:0045454;GO:0055114;GO:0070062;GO:1901222
48VWH;48YCQ	FKBP3	FKBP2	hsapiens	NPC/iPS	-0.363687	0.486397	7.14544e-07	6	4	1.01807	GO:0000413;GO:0003755;GO:0005515;GO:0005528;GO:0005783;GO:0005789	GO:0000413;GO:0003723;GO:0003755;GO:0005515;GO:0005528;GO:0005634;GO:0038023
48VWH;48YCQ	FKBP3	FKBP2	drerio	Neur/Stem	0.112194	0.845844	7.14544e-07	6	4	1.01807	GO:0000413;GO:0003755;GO:0005515;GO:0005528;GO:0005783;GO:0005789	GO:0000413;GO:0003723;GO:0003755;GO:0005515;GO:0005528;GO:0005634;GO:0038023
48VWH;48YCQ	FKBP3	FKBP2	rnorvegicus	DIV14/DIV01	0.773232	0.687851	7.14544e-07	6	4	1.01807	GO:0000413;GO:0003755;GO:0005515;GO:0005528;GO:0005783;GO:0005789	GO:0000413;GO:0003723;GO:0003755;GO:0005515;GO:0005528;GO:0005634;GO:0038023
48VWH;48YCQ	FKBP3	FKBP2	mmusculus	DIV3/DIV0	2.91788	5.97927e-07	7.14544e-07	6	4	1.01807	GO:0000413;GO:0003755;GO:0005515;GO:0005528;GO:0005783;GO:0005789	GO:0000413;GO:0003723;GO:0003755;GO:0005515;GO:0005528;GO:0005634;GO:0038023
48VWH;48YCQ	FKBP3	FKBP2	rnorvegicus	DIV5/DIV01	0.651691	0.733972	7.14544e-07	6	4	1.01807	GO:0000413;GO:0003755;GO:0005515;GO:0005528;GO:0005783;GO:0005789	GO:0000413;GO:0003723;GO:0003755;GO:0005515;GO:0005528;GO:0005634;GO:0038023
48VWH;48YCQ	FKBP3	FKBP2	mmusculus	DIV10/DIV0	1.90447	1.75435e-05	7.14544e-07	6	4	1.01807	GO:0000413;GO:0003755;GO:0005515;GO:0005528;GO:0005783;GO:0005789	GO:0000413;GO:0003723;GO:0003755;GO:0005515;GO:0005528;GO:0005634;GO:0038023
48VWH;48YCQ	FKBP3	FKBP2	hsapiens	Neu/iPS	1.13073	0.0567727	7.14544e-07	6	4	1.01807	GO:0000413;GO:0003755;GO:0005515;GO:0005528;GO:0005783;GO:0005789	GO:0000413;GO:0003723;GO:0003755;GO:0005515;GO:0005528;GO:0005634;GO:0038023
48V3P;494M6	HSD17B4	HSD17B10	rnorvegicus	DIV5/DIV01	0.836168	0.184928	0.00616418	7	4	0.993207	GO:0000049;GO:0003723;GO:0003857;GO:0005515;GO:0005737;GO:0005739;GO:0005759;GO:0005886;GO:0006629;GO:0007005;GO:0008709;GO:0009083;GO:0030283;GO:0030678;GO:0035410;GO:0047015;GO:0051289;GO:0055114;GO:0070901;GO:0090646;GO:0097745;GO:1990180	GO:0000038;GO:0001649;GO:0003857;GO:0004300;GO:0005777;GO:0005778;GO:0005782;GO:0005829;GO:0006625;GO:0006635;GO:0006699;GO:0008209;GO:0008210;GO:0016020;GO:0016508;GO:0016853;GO:0033540;GO:0033989;GO:0036109;GO:0036111;GO:0036112;GO:0042803;GO:0044594;GO:0060009
48V3P;494M6	HSD17B4	HSD17B10	drerio	Neur/Stem	0.797583	0.15543	0.00616418	7	4	0.993207	GO:0000049;GO:0003723;GO:0003857;GO:0005515;GO:0005737;GO:0005739;GO:0005759;GO:0005886;GO:0006629;GO:0007005;GO:0008709;GO:0009083;GO:0030283;GO:0030678;GO:0035410;GO:0047015;GO:0051289;GO:0055114;GO:0070901;GO:0090646;GO:0097745;GO:1990180	GO:0000038;GO:0001649;GO:0003857;GO:0004300;GO:0005777;GO:0005778;GO:0005782;GO:0005829;GO:0006625;GO:0006635;GO:0006699;GO:0008209;GO:0008210;GO:0016020;GO:0016508;GO:0016853;GO:0033540;GO:0033989;GO:0036109;GO:0036111;GO:0036112;GO:0042803;GO:0044594;GO:0060009
48V3P;494M6	HSD17B4	HSD17B10	hsapiens	NPC/iPS	1.7276	0.0390417	0.00616418	7	4	0.993207	GO:0000049;GO:0003723;GO:0003857;GO:0005515;GO:0005737;GO:0005739;GO:0005759;GO:0005886;GO:0006629;GO:0007005;GO:0008709;GO:0009083;GO:0030283;GO:0030678;GO:0035410;GO:0047015;GO:0051289;GO:0055114;GO:0070901;GO:0090646;GO:0097745;GO:1990180	GO:0000038;GO:0001649;GO:0003857;GO:0004300;GO:0005777;GO:0005778;GO:0005782;GO:0005829;GO:0006625;GO:0006635;GO:0006699;GO:0008209;GO:0008210;GO:0016020;GO:0016508;GO:0016853;GO:0033540;GO:0033989;GO:0036109;GO:0036111;GO:0036112;GO:0042803;GO:0044594;GO:0060009
48V3P;494M6	HSD17B4	HSD17B10	mmusculus	DIV10/DIV0	0.184021	0.367035	0.00616418	7	4	0.993207	GO:0000049;GO:0003723;GO:0003857;GO:0005515;GO:0005737;GO:0005739;GO:0005759;GO:0005886;GO:0006629;GO:0007005;GO:0008709;GO:0009083;GO:0030283;GO:0030678;GO:0035410;GO:0047015;GO:0051289;GO:0055114;GO:0070901;GO:0090646;GO:0097745;GO:1990180	GO:0000038;GO:0001649;GO:0003857;GO:0004300;GO:0005777;GO:0005778;GO:0005782;GO:0005829;GO:0006625;GO:0006635;GO:0006699;GO:0008209;GO:0008210;GO:0016020;GO:0016508;GO:0016853;GO:0033540;GO:0033989;GO:0036109;GO:0036111;GO:0036112;GO:0042803;GO:0044594;GO:0060009
48V3P;494M6	HSD17B4	HSD17B10	rnorvegicus	DIV14/DIV01	0.890726	0.164194	0.00616418	7	4	0.993207	GO:0000049;GO:0003723;GO:0003857;GO:0005515;GO:0005737;GO:0005739;GO:0005759;GO:0005886;GO:0006629;GO:0007005;GO:0008709;GO:0009083;GO:0030283;GO:0030678;GO:0035410;GO:0047015;GO:0051289;GO:0055114;GO:0070901;GO:0090646;GO:0097745;GO:1990180	GO:0000038;GO:0001649;GO:0003857;GO:0004300;GO:0005777;GO:0005778;GO:0005782;GO:0005829;GO:0006625;GO:0006635;GO:0006699;GO:0008209;GO:0008210;GO:0016020;GO:0016508;GO:0016853;GO:0033540;GO:0033989;GO:0036109;GO:0036111;GO:0036112;GO:0042803;GO:0044594;GO:0060009
48V3P;494M6	HSD17B4	HSD17B10	mmusculus	DIV3/DIV0	0.383119	0.0805846	0.00616418	7	4	0.993207	GO:0000049;GO:0003723;GO:0003857;GO:0005515;GO:0005737;GO:0005739;GO:0005759;GO:0005886;GO:0006629;GO:0007005;GO:0008709;GO:0009083;GO:0030283;GO:0030678;GO:0035410;GO:0047015;GO:0051289;GO:0055114;GO:0070901;GO:0090646;GO:0097745;GO:1990180	GO:0000038;GO:0001649;GO:0003857;GO:0004300;GO:0005777;GO:0005778;GO:0005782;GO:0005829;GO:0006625;GO:0006635;GO:0006699;GO:0008209;GO:0008210;GO:0016020;GO:0016508;GO:0016853;GO:0033540;GO:0033989;GO:0036109;GO:0036111;GO:0036112;GO:0042803;GO:0044594;GO:0060009
48V3P;494M6	HSD17B4	HSD17B10	hsapiens	Neu/iPS	2.13323	0.0167506	0.00616418	7	4	0.993207	GO:0000049;GO:0003723;GO:0003857;GO:0005515;GO:0005737;GO:0005739;GO:0005759;GO:0005886;GO:0006629;GO:0007005;GO:0008709;GO:0009083;GO:0030283;GO:0030678;GO:0035410;GO:0047015;GO:0051289;GO:0055114;GO:0070901;GO:0090646;GO:0097745;GO:1990180	GO:0000038;GO:0001649;GO:0003857;GO:0004300;GO:0005777;GO:0005778;GO:0005782;GO:0005829;GO:0006625;GO:0006635;GO:0006699;GO:0008209;GO:0008210;GO:0016020;GO:0016508;GO:0016853;GO:0033540;GO:0033989;GO:0036109;GO:0036111;GO:0036112;GO:0042803;GO:0044594;GO:0060009
48ZRU;48XGG	SF3B4	SYNCRIP	rnorvegicus	DIV14/DIV01	1.22182	0.000546901	2.37359e-05	6	4	0.938869	GO:0000398;GO:0001649;GO:0003723;GO:0003729;GO:0005515;GO:0005634;GO:0005654;GO:0005783;GO:0006396;GO:0008143;GO:0008380;GO:0016020;GO:0016032;GO:0017148;GO:0048027;GO:0070934;GO:0070937;GO:0071013;GO:0071204;GO:0071346;GO:0097452;GO:1990904	GO:0000375;GO:0000398;GO:0003723;GO:0005515;GO:0005634;GO:0005654;GO:0005681;GO:0005689;GO:0005730;GO:0006397;GO:0008380;GO:0048026;GO:0071005;GO:1990935
48ZRU;48XGG	SF3B4	SYNCRIP	hsapiens	Neu/iPS	0.276253	0.3683	2.37359e-05	6	4	0.938869	GO:0000398;GO:0001649;GO:0003723;GO:0003729;GO:0005515;GO:0005634;GO:0005654;GO:0005783;GO:0006396;GO:0008143;GO:0008380;GO:0016020;GO:0016032;GO:0017148;GO:0048027;GO:0070934;GO:0070937;GO:0071013;GO:0071204;GO:0071346;GO:0097452;GO:1990904	GO:0000375;GO:0000398;GO:0003723;GO:0005515;GO:0005634;GO:0005654;GO:0005681;GO:0005689;GO:0005730;GO:0006397;GO:0008380;GO:0048026;GO:0071005;GO:1990935
48ZRU;48XGG	SF3B4	SYNCRIP	mmusculus	DIV10/DIV0	0.785048	0.000865536	2.37359e-05	6	4	0.938869	GO:0000398;GO:0001649;GO:0003723;GO:0003729;GO:0005515;GO:0005634;GO:0005654;GO:0005783;GO:0006396;GO:0008143;GO:0008380;GO:0016020;GO:0016032;GO:0017148;GO:0048027;GO:0070934;GO:0070937;GO:0071013;GO:0071204;GO:0071346;GO:0097452;GO:1990904	GO:0000375;GO:0000398;GO:0003723;GO:0005515;GO:0005634;GO:0005654;GO:0005681;GO:0005689;GO:0005730;GO:0006397;GO:0008380;GO:0048026;GO:0071005;GO:1990935
48ZRU;48XGG	SF3B4	SYNCRIP	hsapiens	NPC/iPS	0.322767	0.298384	2.37359e-05	6	4	0.938869	GO:0000398;GO:0001649;GO:0003723;GO:0003729;GO:0005515;GO:0005634;GO:0005654;GO:0005783;GO:0006396;GO:0008143;GO:0008380;GO:0016020;GO:0016032;GO:0017148;GO:0048027;GO:0070934;GO:0070937;GO:0071013;GO:0071204;GO:0071346;GO:0097452;GO:1990904	GO:0000375;GO:0000398;GO:0003723;GO:0005515;GO:0005634;GO:0005654;GO:0005681;GO:0005689;GO:0005730;GO:0006397;GO:0008380;GO:0048026;GO:0071005;GO:1990935
48ZRU;48XGG	SF3B4	SYNCRIP	drerio	Neur/Stem	3.31791	0.133003	2.37359e-05	6	4	0.938869	GO:0000398;GO:0001649;GO:0003723;GO:0003729;GO:0005515;GO:0005634;GO:0005654;GO:0005783;GO:0006396;GO:0008143;GO:0008380;GO:0016020;GO:0016032;GO:0017148;GO:0048027;GO:0070934;GO:0070937;GO:0071013;GO:0071204;GO:0071346;GO:0097452;GO:1990904	GO:0000375;GO:0000398;GO:0003723;GO:0005515;GO:0005634;GO:0005654;GO:0005681;GO:0005689;GO:0005730;GO:0006397;GO:0008380;GO:0048026;GO:0071005;GO:1990935
48ZRU;48XGG	SF3B4	SYNCRIP	rnorvegicus	DIV5/DIV01	0.705927	0.00361748	2.37359e-05	6	4	0.938869	GO:0000398;GO:0001649;GO:0003723;GO:0003729;GO:0005515;GO:0005634;GO:0005654;GO:0005783;GO:0006396;GO:0008143;GO:0008380;GO:0016020;GO:0016032;GO:0017148;GO:0048027;GO:0070934;GO:0070937;GO:0071013;GO:0071204;GO:0071346;GO:0097452;GO:1990904	GO:0000375;GO:0000398;GO:0003723;GO:0005515;GO:0005634;GO:0005654;GO:0005681;GO:0005689;GO:0005730;GO:0006397;GO:0008380;GO:0048026;GO:0071005;GO:1990935
48ZRU;48XGG	SF3B4	SYNCRIP	mmusculus	DIV3/DIV0	-0.0576433	0.721379	2.37359e-05	6	4	0.938869	GO:0000398;GO:0001649;GO:0003723;GO:0003729;GO:0005515;GO:0005634;GO:0005654;GO:0005783;GO:0006396;GO:0008143;GO:0008380;GO:0016020;GO:0016032;GO:0017148;GO:0048027;GO:0070934;GO:0070937;GO:0071013;GO:0071204;GO:0071346;GO:0097452;GO:1990904	GO:0000375;GO:0000398;GO:0003723;GO:0005515;GO:0005634;GO:0005654;GO:0005681;GO:0005689;GO:0005730;GO:0006397;GO:0008380;GO:0048026;GO:0071005;GO:1990935
492G2;48YW1	VPS26A	VPS26B	mmusculus	DIV10/DIV0	0.0848193	0.352995	0.0011019	7	4	0.906886	GO:0005515;GO:0005768;GO:0005769;GO:0005770;GO:0005829;GO:0006886;GO:0016241;GO:0030904;GO:0030906;GO:0042147;GO:0045335;GO:0071346	GO:0005515;GO:0005764;GO:0005768;GO:0005769;GO:0005829;GO:0006886;GO:0010008;GO:0016055;GO:0016241;GO:0030904;GO:0030906;GO:0031982;GO:0042147;GO:0097422;GO:1990126
492G2;48YW1	VPS26A	VPS26B	drerio	Neur/Stem	1.17321	0.248978	0.0011019	7	4	0.906886	GO:0005515;GO:0005768;GO:0005769;GO:0005770;GO:0005829;GO:0006886;GO:0016241;GO:0030904;GO:0030906;GO:0042147;GO:0045335;GO:0071346	GO:0005515;GO:0005764;GO:0005768;GO:0005769;GO:0005829;GO:0006886;GO:0010008;GO:0016055;GO:0016241;GO:0030904;GO:0030906;GO:0031982;GO:0042147;GO:0097422;GO:1990126
492G2;48YW1	VPS26A	VPS26B	hsapiens	NPC/iPS	0.97147	0.293992	0.0011019	7	4	0.906886	GO:0005515;GO:0005768;GO:0005769;GO:0005770;GO:0005829;GO:0006886;GO:0016241;GO:0030904;GO:0030906;GO:0042147;GO:0045335;GO:0071346	GO:0005515;GO:0005764;GO:0005768;GO:0005769;GO:0005829;GO:0006886;GO:0010008;GO:0016055;GO:0016241;GO:0030904;GO:0030906;GO:0031982;GO:0042147;GO:0097422;GO:1990126
492G2;48YW1	VPS26A	VPS26B	hsapiens	Neu/iPS	2.04414	0.0487275	0.0011019	7	4	0.906886	GO:0005515;GO:0005768;GO:0005769;GO:0005770;GO:0005829;GO:0006886;GO:0016241;GO:0030904;GO:0030906;GO:0042147;GO:0045335;GO:0071346	GO:0005515;GO:0005764;GO:0005768;GO:0005769;GO:0005829;GO:0006886;GO:0010008;GO:0016055;GO:0016241;GO:0030904;GO:0030906;GO:0031982;GO:0042147;GO:0097422;GO:1990126
492G2;48YW1	VPS26A	VPS26B	mmusculus	DIV3/DIV0	0.652337	4.86737e-05	0.0011019	7	4	0.906886	GO:0005515;GO:0005768;GO:0005769;GO:0005770;GO:0005829;GO:0006886;GO:0016241;GO:0030904;GO:0030906;GO:0042147;GO:0045335;GO:0071346	GO:0005515;GO:0005764;GO:0005768;GO:0005769;GO:0005829;GO:0006886;GO:0010008;GO:0016055;GO:0016241;GO:0030904;GO:0030906;GO:0031982;GO:0042147;GO:0097422;GO:1990126
492G2;48YW1	VPS26A	VPS26B	rnorvegicus	DIV5/DIV01	0.917789	0.205624	0.0011019	7	4	0.906886	GO:0005515;GO:0005768;GO:0005769;GO:0005770;GO:0005829;GO:0006886;GO:0016241;GO:0030904;GO:0030906;GO:0042147;GO:0045335;GO:0071346	GO:0005515;GO:0005764;GO:0005768;GO:0005769;GO:0005829;GO:0006886;GO:0010008;GO:0016055;GO:0016241;GO:0030904;GO:0030906;GO:0031982;GO:0042147;GO:0097422;GO:1990126
492G2;48YW1	VPS26A	VPS26B	rnorvegicus	DIV14/DIV01	0.504431	0.449038	0.0011019	7	4	0.906886	GO:0005515;GO:0005768;GO:0005769;GO:0005770;GO:0005829;GO:0006886;GO:0016241;GO:0030904;GO:0030906;GO:0042147;GO:0045335;GO:0071346	GO:0005515;GO:0005764;GO:0005768;GO:0005769;GO:0005829;GO:0006886;GO:0010008;GO:0016055;GO:0016241;GO:0030904;GO:0030906;GO:0031982;GO:0042147;GO:0097422;GO:1990126
49263;48UTP	ALDH7A1	ALDH6A1	mmusculus	DIV10/DIV0	0.928132	2.46998e-05	8.11554e-07	7	4	0.88948	GO:0000062;GO:0003723;GO:0004491;GO:0005654;GO:0005739;GO:0005759;GO:0006210;GO:0006573;GO:0006574;GO:0009083;GO:0018478;GO:0019859;GO:0050873;GO:0055114	GO:0004029;GO:0004043;GO:0005515;GO:0005634;GO:0005739;GO:0005759;GO:0005829;GO:0006081;GO:0006554;GO:0007605;GO:0008802;GO:0019285;GO:0042426;GO:0043878;GO:0055114;GO:0070062
49263;48UTP	ALDH7A1	ALDH6A1	hsapiens	Neu/iPS	0.65639	0.374099	8.11554e-07	7	4	0.88948	GO:0000062;GO:0003723;GO:0004491;GO:0005654;GO:0005739;GO:0005759;GO:0006210;GO:0006573;GO:0006574;GO:0009083;GO:0018478;GO:0019859;GO:0050873;GO:0055114	GO:0004029;GO:0004043;GO:0005515;GO:0005634;GO:0005739;GO:0005759;GO:0005829;GO:0006081;GO:0006554;GO:0007605;GO:0008802;GO:0019285;GO:0042426;GO:0043878;GO:0055114;GO:0070062
49263;48UTP	ALDH7A1	ALDH6A1	rnorvegicus	DIV14/DIV01	1.38847	0.0558619	8.11554e-07	7	4	0.88948	GO:0000062;GO:0003723;GO:0004491;GO:0005654;GO:0005739;GO:0005759;GO:0006210;GO:0006573;GO:0006574;GO:0009083;GO:0018478;GO:0019859;GO:0050873;GO:0055114	GO:0004029;GO:0004043;GO:0005515;GO:0005634;GO:0005739;GO:0005759;GO:0005829;GO:0006081;GO:0006554;GO:0007605;GO:0008802;GO:0019285;GO:0042426;GO:0043878;GO:0055114;GO:0070062
49263;48UTP	ALDH7A1	ALDH6A1	drerio	Neur/Stem	0.00318193	0.993499	8.11554e-07	7	4	0.88948	GO:0000062;GO:0003723;GO:0004491;GO:0005654;GO:0005739;GO:0005759;GO:0006210;GO:0006573;GO:0006574;GO:0009083;GO:0018478;GO:0019859;GO:0050873;GO:0055114	GO:0004029;GO:0004043;GO:0005515;GO:0005634;GO:0005739;GO:0005759;GO:0005829;GO:0006081;GO:0006554;GO:0007605;GO:0008802;GO:0019285;GO:0042426;GO:0043878;GO:0055114;GO:0070062
49263;48UTP	ALDH7A1	ALDH6A1	rnorvegicus	DIV5/DIV01	0.0411617	0.938437	8.11554e-07	7	4	0.88948	GO:0000062;GO:0003723;GO:0004491;GO:0005654;GO:0005739;GO:0005759;GO:0006210;GO:0006573;GO:0006574;GO:0009083;GO:0018478;GO:0019859;GO:0050873;GO:0055114	GO:0004029;GO:0004043;GO:0005515;GO:0005634;GO:0005739;GO:0005759;GO:0005829;GO:0006081;GO:0006554;GO:0007605;GO:0008802;GO:0019285;GO:0042426;GO:0043878;GO:0055114;GO:0070062
49263;48UTP	ALDH7A1	ALDH6A1	mmusculus	DIV3/DIV0	0.940135	2.23945e-05	8.11554e-07	7	4	0.88948	GO:0000062;GO:0003723;GO:0004491;GO:0005654;GO:0005739;GO:0005759;GO:0006210;GO:0006573;GO:0006574;GO:0009083;GO:0018478;GO:0019859;GO:0050873;GO:0055114	GO:0004029;GO:0004043;GO:0005515;GO:0005634;GO:0005739;GO:0005759;GO:0005829;GO:0006081;GO:0006554;GO:0007605;GO:0008802;GO:0019285;GO:0042426;GO:0043878;GO:0055114;GO:0070062
49263;48UTP	ALDH7A1	ALDH6A1	hsapiens	NPC/iPS	2.26889	0.013745	8.11554e-07	7	4	0.88948	GO:0000062;GO:0003723;GO:0004491;GO:0005654;GO:0005739;GO:0005759;GO:0006210;GO:0006573;GO:0006574;GO:0009083;GO:0018478;GO:0019859;GO:0050873;GO:0055114	GO:0004029;GO:0004043;GO:0005515;GO:0005634;GO:0005739;GO:0005759;GO:0005829;GO:0006081;GO:0006554;GO:0007605;GO:0008802;GO:0019285;GO:0042426;GO:0043878;GO:0055114;GO:0070062
48WZN;492TB	SCFD1	VPS45	mmusculus	DIV3/DIV0	0.360671	0.0935002	0.0133461	7	4	0.82824	GO:0000139;GO:0003674;GO:0005515;GO:0005575;GO:0005794;GO:0006886;GO:0006904;GO:0007596;GO:0008021;GO:0010008;GO:0016021;GO:0016192	GO:0000139;GO:0000902;GO:0001666;GO:0005515;GO:0005789;GO:0005798;GO:0005801;GO:0005829;GO:0005886;GO:0006886;GO:0006888;GO:0006890;GO:0006892;GO:0006904;GO:0009636;GO:0016192;GO:0019905;GO:0032580;GO:0044877;GO:0047485;GO:0048208;GO:0051223;GO:0060628;GO:1901998;GO:1902902
48WZN;492TB	SCFD1	VPS45	rnorvegicus	DIV5/DIV01	0.17332	0.716631	0.0133461	7	4	0.82824	GO:0000139;GO:0003674;GO:0005515;GO:0005575;GO:0005794;GO:0006886;GO:0006904;GO:0007596;GO:0008021;GO:0010008;GO:0016021;GO:0016192	GO:0000139;GO:0000902;GO:0001666;GO:0005515;GO:0005789;GO:0005798;GO:0005801;GO:0005829;GO:0005886;GO:0006886;GO:0006888;GO:0006890;GO:0006892;GO:0006904;GO:0009636;GO:0016192;GO:0019905;GO:0032580;GO:0044877;GO:0047485;GO:0048208;GO:0051223;GO:0060628;GO:1901998;GO:1902902
48WZN;492TB	SCFD1	VPS45	drerio	Neur/Stem	0.642254	0.270739	0.0133461	7	4	0.82824	GO:0000139;GO:0003674;GO:0005515;GO:0005575;GO:0005794;GO:0006886;GO:0006904;GO:0007596;GO:0008021;GO:0010008;GO:0016021;GO:0016192	GO:0000139;GO:0000902;GO:0001666;GO:0005515;GO:0005789;GO:0005798;GO:0005801;GO:0005829;GO:0005886;GO:0006886;GO:0006888;GO:0006890;GO:0006892;GO:0006904;GO:0009636;GO:0016192;GO:0019905;GO:0032580;GO:0044877;GO:0047485;GO:0048208;GO:0051223;GO:0060628;GO:1901998;GO:1902902
48WZN;492TB	SCFD1	VPS45	rnorvegicus	DIV14/DIV01	0.360156	0.465066	0.0133461	7	4	0.82824	GO:0000139;GO:0003674;GO:0005515;GO:0005575;GO:0005794;GO:0006886;GO:0006904;GO:0007596;GO:0008021;GO:0010008;GO:0016021;GO:0016192	GO:0000139;GO:0000902;GO:0001666;GO:0005515;GO:0005789;GO:0005798;GO:0005801;GO:0005829;GO:0005886;GO:0006886;GO:0006888;GO:0006890;GO:0006892;GO:0006904;GO:0009636;GO:0016192;GO:0019905;GO:0032580;GO:0044877;GO:0047485;GO:0048208;GO:0051223;GO:0060628;GO:1901998;GO:1902902
48WZN;492TB	SCFD1	VPS45	mmusculus	DIV10/DIV0	1.16517	0.000229881	0.0133461	7	4	0.82824	GO:0000139;GO:0003674;GO:0005515;GO:0005575;GO:0005794;GO:0006886;GO:0006904;GO:0007596;GO:0008021;GO:0010008;GO:0016021;GO:0016192	GO:0000139;GO:0000902;GO:0001666;GO:0005515;GO:0005789;GO:0005798;GO:0005801;GO:0005829;GO:0005886;GO:0006886;GO:0006888;GO:0006890;GO:0006892;GO:0006904;GO:0009636;GO:0016192;GO:0019905;GO:0032580;GO:0044877;GO:0047485;GO:0048208;GO:0051223;GO:0060628;GO:1901998;GO:1902902
48WZN;492TB	SCFD1	VPS45	hsapiens	NPC/iPS	1.93609	0.364847	0.0133461	7	4	0.82824	GO:0000139;GO:0003674;GO:0005515;GO:0005575;GO:0005794;GO:0006886;GO:0006904;GO:0007596;GO:0008021;GO:0010008;GO:0016021;GO:0016192	GO:0000139;GO:0000902;GO:0001666;GO:0005515;GO:0005789;GO:0005798;GO:0005801;GO:0005829;GO:0005886;GO:0006886;GO:0006888;GO:0006890;GO:0006892;GO:0006904;GO:0009636;GO:0016192;GO:0019905;GO:0032580;GO:0044877;GO:0047485;GO:0048208;GO:0051223;GO:0060628;GO:1901998;GO:1902902
48WZN;492TB	SCFD1	VPS45	hsapiens	Neu/iPS	1.16002	0.481759	0.0133461	7	4	0.82824	GO:0000139;GO:0003674;GO:0005515;GO:0005575;GO:0005794;GO:0006886;GO:0006904;GO:0007596;GO:0008021;GO:0010008;GO:0016021;GO:0016192	GO:0000139;GO:0000902;GO:0001666;GO:0005515;GO:0005789;GO:0005798;GO:0005801;GO:0005829;GO:0005886;GO:0006886;GO:0006888;GO:0006890;GO:0006892;GO:0006904;GO:0009636;GO:0016192;GO:0019905;GO:0032580;GO:0044877;GO:0047485;GO:0048208;GO:0051223;GO:0060628;GO:1901998;GO:1902902
490ZR;490T6	PDIA4	ERP44	rnorvegicus	DIV14/DIV01	1.27946	0.0842757	4.36353e-06	6	4	0.818741	GO:0003756;GO:0005515;GO:0005576;GO:0005788;GO:0005789;GO:0005793;GO:0006457;GO:0006986;GO:0009100;GO:0009986;GO:0034976;GO:0035580;GO:0043312;GO:0045454;GO:0070062	GO:0003723;GO:0003756;GO:0005515;GO:0005615;GO:0005783;GO:0005788;GO:0006457;GO:0009306;GO:0009986;GO:0015037;GO:0034976;GO:0042470;GO:0045454;GO:0055114;GO:0061077
490ZR;490T6	PDIA4	ERP44	hsapiens	NPC/iPS	-0.0625767	0.700235	4.36353e-06	6	4	0.818741	GO:0003756;GO:0005515;GO:0005576;GO:0005788;GO:0005789;GO:0005793;GO:0006457;GO:0006986;GO:0009100;GO:0009986;GO:0034976;GO:0035580;GO:0043312;GO:0045454;GO:0070062	GO:0003723;GO:0003756;GO:0005515;GO:0005615;GO:0005783;GO:0005788;GO:0006457;GO:0009306;GO:0009986;GO:0015037;GO:0034976;GO:0042470;GO:0045454;GO:0055114;GO:0061077
490ZR;490T6	PDIA4	ERP44	mmusculus	DIV10/DIV0	0.547977	0.0228736	4.36353e-06	6	4	0.818741	GO:0003756;GO:0005515;GO:0005576;GO:0005788;GO:0005789;GO:0005793;GO:0006457;GO:0006986;GO:0009100;GO:0009986;GO:0034976;GO:0035580;GO:0043312;GO:0045454;GO:0070062	GO:0003723;GO:0003756;GO:0005515;GO:0005615;GO:0005783;GO:0005788;GO:0006457;GO:0009306;GO:0009986;GO:0015037;GO:0034976;GO:0042470;GO:0045454;GO:0055114;GO:0061077
490ZR;490T6	PDIA4	ERP44	hsapiens	Neu/iPS	1.72036	1.27227e-05	4.36353e-06	6	4	0.818741	GO:0003756;GO:0005515;GO:0005576;GO:0005788;GO:0005789;GO:0005793;GO:0006457;GO:0006986;GO:0009100;GO:0009986;GO:0034976;GO:0035580;GO:0043312;GO:0045454;GO:0070062	GO:0003723;GO:0003756;GO:0005515;GO:0005615;GO:0005783;GO:0005788;GO:0006457;GO:0009306;GO:0009986;GO:0015037;GO:0034976;GO:0042470;GO:0045454;GO:0055114;GO:0061077
490ZR;490T6	PDIA4	ERP44	drerio	Neur/Stem	1.21998	0.00433585	4.36353e-06	6	4	0.818741	GO:0003756;GO:0005515;GO:0005576;GO:0005788;GO:0005789;GO:0005793;GO:0006457;GO:0006986;GO:0009100;GO:0009986;GO:0034976;GO:0035580;GO:0043312;GO:0045454;GO:0070062	GO:0003723;GO:0003756;GO:0005515;GO:0005615;GO:0005783;GO:0005788;GO:0006457;GO:0009306;GO:0009986;GO:0015037;GO:0034976;GO:0042470;GO:0045454;GO:0055114;GO:0061077
490ZR;490T6	PDIA4	ERP44	mmusculus	DIV3/DIV0	0.416783	0.0659759	4.36353e-06	6	4	0.818741	GO:0003756;GO:0005515;GO:0005576;GO:0005788;GO:0005789;GO:0005793;GO:0006457;GO:0006986;GO:0009100;GO:0009986;GO:0034976;GO:0035580;GO:0043312;GO:0045454;GO:0070062	GO:0003723;GO:0003756;GO:0005515;GO:0005615;GO:0005783;GO:0005788;GO:0006457;GO:0009306;GO:0009986;GO:0015037;GO:0034976;GO:0042470;GO:0045454;GO:0055114;GO:0061077
490ZR;490T6	PDIA4	ERP44	rnorvegicus	DIV5/DIV01	0.609206	0.328564	4.36353e-06	6	4	0.818741	GO:0003756;GO:0005515;GO:0005576;GO:0005788;GO:0005789;GO:0005793;GO:0006457;GO:0006986;GO:0009100;GO:0009986;GO:0034976;GO:0035580;GO:0043312;GO:0045454;GO:0070062	GO:0003723;GO:0003756;GO:0005515;GO:0005615;GO:0005783;GO:0005788;GO:0006457;GO:0009306;GO:0009986;GO:0015037;GO:0034976;GO:0042470;GO:0045454;GO:0055114;GO:0061077
493JR;48VES	IPO4	TNPO1	rnorvegicus	DIV14/DIV01	-0.151664	0.709469	5.45559e-06	7	4	0.815317	GO:0003723;GO:0005515;GO:0005634;GO:0005737;GO:0005829;GO:0005929;GO:0006606;GO:0008139;GO:0008536;GO:0016032;GO:0035735;GO:0043488;GO:0061608;GO:0070062	GO:0000790;GO:0005515;GO:0005634;GO:0005737;GO:0006335;GO:0006336;GO:0006606;GO:0008139;GO:0008536;GO:0016020;GO:0032991;GO:0061608
493JR;48VES	IPO4	TNPO2	mmusculus	DIV10/DIV0	0.579506	0.00188921	5.45559e-06	7	4	0.815317	GO:0005515;GO:0005634;GO:0005737;GO:0006606;GO:0008139;GO:0008536;GO:0061608	GO:0000790;GO:0005515;GO:0005634;GO:0005737;GO:0006335;GO:0006336;GO:0006606;GO:0008139;GO:0008536;GO:0016020;GO:0032991;GO:0061608
493JR;48VES	IPO4	TNPO1	rnorvegicus	DIV5/DIV01	-0.123857	0.760098	5.45559e-06	7	4	0.815317	GO:0003723;GO:0005515;GO:0005634;GO:0005737;GO:0005829;GO:0005929;GO:0006606;GO:0008139;GO:0008536;GO:0016032;GO:0035735;GO:0043488;GO:0061608;GO:0070062	GO:0000790;GO:0005515;GO:0005634;GO:0005737;GO:0006335;GO:0006336;GO:0006606;GO:0008139;GO:0008536;GO:0016020;GO:0032991;GO:0061608
493JR;48VES	IPO4	TNPO1	mmusculus	DIV3/DIV0	0.429184	0.0182579	5.45559e-06	7	4	0.815317	GO:0003723;GO:0005515;GO:0005634;GO:0005737;GO:0005829;GO:0005929;GO:0006606;GO:0008139;GO:0008536;GO:0016032;GO:0035735;GO:0043488;GO:0061608;GO:0070062	GO:0000790;GO:0005515;GO:0005634;GO:0005737;GO:0006335;GO:0006336;GO:0006606;GO:0008139;GO:0008536;GO:0016020;GO:0032991;GO:0061608
493JR;48VES	IPO4	TNPO1	hsapiens	NPC/iPS	1.5567	0.0252934	5.45559e-06	7	4	0.815317	GO:0003723;GO:0005515;GO:0005634;GO:0005737;GO:0005829;GO:0005929;GO:0006606;GO:0008139;GO:0008536;GO:0016032;GO:0035735;GO:0043488;GO:0061608;GO:0070062	GO:0000790;GO:0005515;GO:0005634;GO:0005737;GO:0006335;GO:0006336;GO:0006606;GO:0008139;GO:0008536;GO:0016020;GO:0032991;GO:0061608
493JR;48VES	IPO4	TNPO1	mmusculus	DIV10/DIV0	-0.976879	0.000126178	5.45559e-06	7	4	0.815317	GO:0003723;GO:0005515;GO:0005634;GO:0005737;GO:0005829;GO:0005929;GO:0006606;GO:0008139;GO:0008536;GO:0016032;GO:0035735;GO:0043488;GO:0061608;GO:0070062	GO:0000790;GO:0005515;GO:0005634;GO:0005737;GO:0006335;GO:0006336;GO:0006606;GO:0008139;GO:0008536;GO:0016020;GO:0032991;GO:0061608
493JR;48VES	IPO4	TNPO2	mmusculus	DIV3/DIV0	1.06427	2.74641e-05	5.45559e-06	7	4	0.815317	GO:0005515;GO:0005634;GO:0005737;GO:0006606;GO:0008139;GO:0008536;GO:0061608	GO:0000790;GO:0005515;GO:0005634;GO:0005737;GO:0006335;GO:0006336;GO:0006606;GO:0008139;GO:0008536;GO:0016020;GO:0032991;GO:0061608
493JR;48VES	IPO4	TNPO2	drerio	Neur/Stem	1.34391	0.017264	5.45559e-06	7	4	0.815317	GO:0005515;GO:0005634;GO:0005737;GO:0006606;GO:0008139;GO:0008536;GO:0061608	GO:0000790;GO:0005515;GO:0005634;GO:0005737;GO:0006335;GO:0006336;GO:0006606;GO:0008139;GO:0008536;GO:0016020;GO:0032991;GO:0061608
493JR;48VES	IPO4	TNPO1	hsapiens	Neu/iPS	2.87351	0.00125104	5.45559e-06	7	4	0.815317	GO:0003723;GO:0005515;GO:0005634;GO:0005737;GO:0005829;GO:0005929;GO:0006606;GO:0008139;GO:0008536;GO:0016032;GO:0035735;GO:0043488;GO:0061608;GO:0070062	GO:0000790;GO:0005515;GO:0005634;GO:0005737;GO:0006335;GO:0006336;GO:0006606;GO:0008139;GO:0008536;GO:0016020;GO:0032991;GO:0061608
493JR;48VES	IPO4	TNPO2	rnorvegicus	DIV14/DIV01	0.123175	0.472133	5.45559e-06	7	4	0.815317	GO:0005515;GO:0005634;GO:0005737;GO:0006606;GO:0008139;GO:0008536;GO:0061608	GO:0000790;GO:0005515;GO:0005634;GO:0005737;GO:0006335;GO:0006336;GO:0006606;GO:0008139;GO:0008536;GO:0016020;GO:0032991;GO:0061608
493JR;48VES	IPO4	TNPO1	drerio	Neur/Stem	2.46078	0.048608	5.45559e-06	7	4	0.815317	GO:0003723;GO:0005515;GO:0005634;GO:0005737;GO:0005829;GO:0005929;GO:0006606;GO:0008139;GO:0008536;GO:0016032;GO:0035735;GO:0043488;GO:0061608;GO:0070062	GO:0000790;GO:0005515;GO:0005634;GO:0005737;GO:0006335;GO:0006336;GO:0006606;GO:0008139;GO:0008536;GO:0016020;GO:0032991;GO:0061608
493JR;48VES	IPO4	TNPO2	rnorvegicus	DIV5/DIV01	0.605172	0.0209697	5.45559e-06	7	4	0.815317	GO:0005515;GO:0005634;GO:0005737;GO:0006606;GO:0008139;GO:0008536;GO:0061608	GO:0000790;GO:0005515;GO:0005634;GO:0005737;GO:0006335;GO:0006336;GO:0006606;GO:0008139;GO:0008536;GO:0016020;GO:0032991;GO:0061608
48XN4;4919E	AQR	UPF1	rnorvegicus	DIV5/DIV01	1.60155	0.0198086	0.000382926	5	4	0.80947	GO:0000184;GO:0000294;GO:0000784;GO:0000785;GO:0000932;GO:0000956;GO:0003682;GO:0003723;GO:0003724;GO:0004386;GO:0005515;GO:0005524;GO:0005634;GO:0005654;GO:0005737;GO:0005829;GO:0006260;GO:0006281;GO:0006406;GO:0006449;GO:0008270;GO:0009048;GO:0016032;GO:0032201;GO:0032204;GO:0035145;GO:0042162;GO:0044530;GO:0044770;GO:0061014;GO:0061158;GO:0071044;GO:0071222;GO:0071347	GO:0000398;GO:0003723;GO:0003724;GO:0003729;GO:0005515;GO:0005524;GO:0005634;GO:0005654;GO:0005681;GO:0006283;GO:0016020;GO:0071007;GO:0071013
48XN4;4919E	AQR	UPF1	mmusculus	DIV3/DIV0	-0.0577822	0.600149	0.000382926	5	4	0.80947	GO:0000184;GO:0000294;GO:0000784;GO:0000785;GO:0000932;GO:0000956;GO:0003682;GO:0003723;GO:0003724;GO:0004386;GO:0005515;GO:0005524;GO:0005634;GO:0005654;GO:0005737;GO:0005829;GO:0006260;GO:0006281;GO:0006406;GO:0006449;GO:0008270;GO:0009048;GO:0016032;GO:0032201;GO:0032204;GO:0035145;GO:0042162;GO:0044530;GO:0044770;GO:0061014;GO:0061158;GO:0071044;GO:0071222;GO:0071347	GO:0000398;GO:0003723;GO:0003724;GO:0003729;GO:0005515;GO:0005524;GO:0005634;GO:0005654;GO:0005681;GO:0006283;GO:0016020;GO:0071007;GO:0071013
48XN4;4919E	AQR	UPF1	mmusculus	DIV10/DIV0	0.539896	0.000794878	0.000382926	5	4	0.80947	GO:0000184;GO:0000294;GO:0000784;GO:0000785;GO:0000932;GO:0000956;GO:0003682;GO:0003723;GO:0003724;GO:0004386;GO:0005515;GO:0005524;GO:0005634;GO:0005654;GO:0005737;GO:0005829;GO:0006260;GO:0006281;GO:0006406;GO:0006449;GO:0008270;GO:0009048;GO:0016032;GO:0032201;GO:0032204;GO:0035145;GO:0042162;GO:0044530;GO:0044770;GO:0061014;GO:0061158;GO:0071044;GO:0071222;GO:0071347	GO:0000398;GO:0003723;GO:0003724;GO:0003729;GO:0005515;GO:0005524;GO:0005634;GO:0005654;GO:0005681;GO:0006283;GO:0016020;GO:0071007;GO:0071013
48XN4;4919E	AQR	UPF1	hsapiens	Neu/iPS	-0.120442	0.798055	0.000382926	5	4	0.80947	GO:0000184;GO:0000294;GO:0000784;GO:0000785;GO:0000932;GO:0000956;GO:0003682;GO:0003723;GO:0003724;GO:0004386;GO:0005515;GO:0005524;GO:0005634;GO:0005654;GO:0005737;GO:0005829;GO:0006260;GO:0006281;GO:0006406;GO:0006449;GO:0008270;GO:0009048;GO:0016032;GO:0032201;GO:0032204;GO:0035145;GO:0042162;GO:0044530;GO:0044770;GO:0061014;GO:0061158;GO:0071044;GO:0071222;GO:0071347	GO:0000398;GO:0003723;GO:0003724;GO:0003729;GO:0005515;GO:0005524;GO:0005634;GO:0005654;GO:0005681;GO:0006283;GO:0016020;GO:0071007;GO:0071013
48XN4;4919E	AQR	UPF1	drerio	Neur/Stem	0.664833	0.0813287	0.000382926	5	4	0.80947	GO:0000184;GO:0000294;GO:0000784;GO:0000785;GO:0000932;GO:0000956;GO:0003682;GO:0003723;GO:0003724;GO:0004386;GO:0005515;GO:0005524;GO:0005634;GO:0005654;GO:0005737;GO:0005829;GO:0006260;GO:0006281;GO:0006406;GO:0006449;GO:0008270;GO:0009048;GO:0016032;GO:0032201;GO:0032204;GO:0035145;GO:0042162;GO:0044530;GO:0044770;GO:0061014;GO:0061158;GO:0071044;GO:0071222;GO:0071347	GO:0000398;GO:0003723;GO:0003724;GO:0003729;GO:0005515;GO:0005524;GO:0005634;GO:0005654;GO:0005681;GO:0006283;GO:0016020;GO:0071007;GO:0071013
48XN4;4919E	AQR	UPF1	rnorvegicus	DIV14/DIV01	2.44939	0.00509932	0.000382926	5	4	0.80947	GO:0000184;GO:0000294;GO:0000784;GO:0000785;GO:0000932;GO:0000956;GO:0003682;GO:0003723;GO:0003724;GO:0004386;GO:0005515;GO:0005524;GO:0005634;GO:0005654;GO:0005737;GO:0005829;GO:0006260;GO:0006281;GO:0006406;GO:0006449;GO:0008270;GO:0009048;GO:0016032;GO:0032201;GO:0032204;GO:0035145;GO:0042162;GO:0044530;GO:0044770;GO:0061014;GO:0061158;GO:0071044;GO:0071222;GO:0071347	GO:0000398;GO:0003723;GO:0003724;GO:0003729;GO:0005515;GO:0005524;GO:0005634;GO:0005654;GO:0005681;GO:0006283;GO:0016020;GO:0071007;GO:0071013
48XN4;4919E	AQR	UPF1	hsapiens	NPC/iPS	0.588843	0.351078	0.000382926	5	4	0.80947	GO:0000184;GO:0000294;GO:0000784;GO:0000785;GO:0000932;GO:0000956;GO:0003682;GO:0003723;GO:0003724;GO:0004386;GO:0005515;GO:0005524;GO:0005634;GO:0005654;GO:0005737;GO:0005829;GO:0006260;GO:0006281;GO:0006406;GO:0006449;GO:0008270;GO:0009048;GO:0016032;GO:0032201;GO:0032204;GO:0035145;GO:0042162;GO:0044530;GO:0044770;GO:0061014;GO:0061158;GO:0071044;GO:0071222;GO:0071347	GO:0000398;GO:0003723;GO:0003724;GO:0003729;GO:0005515;GO:0005524;GO:0005634;GO:0005654;GO:0005681;GO:0006283;GO:0016020;GO:0071007;GO:0071013
48VI2;491TQ	IGF2BP1	FUBP1	mmusculus	DIV3/DIV0	0.152803	0.453816	0.00218976	7	4	0.78244	GO:0003697;GO:0003723;GO:0003729;GO:0005515;GO:0005634;GO:0005654;GO:0005737;GO:0010468;GO:0010628	GO:0003723;GO:0003729;GO:0003730;GO:0005515;GO:0005634;GO:0005654;GO:0005737;GO:0005829;GO:0007399;GO:0010468;GO:0010494;GO:0010610;GO:0017148;GO:0022013;GO:0030027;GO:0030175;GO:0030426;GO:0042035;GO:0043197;GO:0043488;GO:0045182;GO:0048027;GO:0048471;GO:0051028;GO:0051252;GO:0070934;GO:0070937;GO:0097150;GO:1990904
48VI2;491TQ	IGF2BP3	FUBP1	rnorvegicus	DIV14/DIV01	-0.627271	0.168663	0.00218976	7	4	0.78244	GO:0003697;GO:0003723;GO:0003729;GO:0005515;GO:0005634;GO:0005654;GO:0005737;GO:0010468;GO:0010628	GO:0003723;GO:0003729;GO:0003730;GO:0005515;GO:0005634;GO:0005737;GO:0005829;GO:0006412;GO:0007399;GO:0009653;GO:0010468;GO:0017148;GO:0042035;GO:0043488;GO:0045182;GO:0048027;GO:0051028;GO:0051252
48VI2;491TQ	IGF2BP3	FUBP1	hsapiens	NPC/iPS	0.859983	0.0545286	0.00218976	7	4	0.78244	GO:0003697;GO:0003723;GO:0003729;GO:0005515;GO:0005634;GO:0005654;GO:0005737;GO:0010468;GO:0010628	GO:0003723;GO:0003729;GO:0003730;GO:0005515;GO:0005634;GO:0005737;GO:0005829;GO:0006412;GO:0007399;GO:0009653;GO:0010468;GO:0017148;GO:0042035;GO:0043488;GO:0045182;GO:0048027;GO:0051028;GO:0051252
48VI2;491TQ	IGF2BP1	FUBP1	mmusculus	DIV10/DIV0	0.838004	0.00227965	0.00218976	7	4	0.78244	GO:0003697;GO:0003723;GO:0003729;GO:0005515;GO:0005634;GO:0005654;GO:0005737;GO:0010468;GO:0010628	GO:0003723;GO:0003729;GO:0003730;GO:0005515;GO:0005634;GO:0005654;GO:0005737;GO:0005829;GO:0007399;GO:0010468;GO:0010494;GO:0010610;GO:0017148;GO:0022013;GO:0030027;GO:0030175;GO:0030426;GO:0042035;GO:0043197;GO:0043488;GO:0045182;GO:0048027;GO:0048471;GO:0051028;GO:0051252;GO:0070934;GO:0070937;GO:0097150;GO:1990904
48VI2;491TQ	IGF2BP3	FUBP1	rnorvegicus	DIV5/DIV01	-0.150047	0.703917	0.00218976	7	4	0.78244	GO:0003697;GO:0003723;GO:0003729;GO:0005515;GO:0005634;GO:0005654;GO:0005737;GO:0010468;GO:0010628	GO:0003723;GO:0003729;GO:0003730;GO:0005515;GO:0005634;GO:0005737;GO:0005829;GO:0006412;GO:0007399;GO:0009653;GO:0010468;GO:0017148;GO:0042035;GO:0043488;GO:0045182;GO:0048027;GO:0051028;GO:0051252
48VI2;491TQ	IGF2BP3	FUBP1	mmusculus	DIV3/DIV0	0.055463	0.781734	0.00218976	7	4	0.78244	GO:0003697;GO:0003723;GO:0003729;GO:0005515;GO:0005634;GO:0005654;GO:0005737;GO:0010468;GO:0010628	GO:0003723;GO:0003729;GO:0003730;GO:0005515;GO:0005634;GO:0005737;GO:0005829;GO:0006412;GO:0007399;GO:0009653;GO:0010468;GO:0017148;GO:0042035;GO:0043488;GO:0045182;GO:0048027;GO:0051028;GO:0051252
48VI2;491TQ	IGF2BP3	FUBP1	hsapiens	Neu/iPS	0.788713	0.0721996	0.00218976	7	4	0.78244	GO:0003697;GO:0003723;GO:0003729;GO:0005515;GO:0005634;GO:0005654;GO:0005737;GO:0010468;GO:0010628	GO:0003723;GO:0003729;GO:0003730;GO:0005515;GO:0005634;GO:0005737;GO:0005829;GO:0006412;GO:0007399;GO:0009653;GO:0010468;GO:0017148;GO:0042035;GO:0043488;GO:0045182;GO:0048027;GO:0051028;GO:0051252
48VI2;491TQ	IGF2BP1	FUBP1	rnorvegicus	DIV5/DIV01	1.81898	0.110525	0.00218976	7	4	0.78244	GO:0003697;GO:0003723;GO:0003729;GO:0005515;GO:0005634;GO:0005654;GO:0005737;GO:0010468;GO:0010628	GO:0003723;GO:0003729;GO:0003730;GO:0005515;GO:0005634;GO:0005654;GO:0005737;GO:0005829;GO:0007399;GO:0010468;GO:0010494;GO:0010610;GO:0017148;GO:0022013;GO:0030027;GO:0030175;GO:0030426;GO:0042035;GO:0043197;GO:0043488;GO:0045182;GO:0048027;GO:0048471;GO:0051028;GO:0051252;GO:0070934;GO:0070937;GO:0097150;GO:1990904
48VI2;491TQ	IGF2BP1	FUBP1	rnorvegicus	DIV14/DIV01	2.70592	0.0746372	0.00218976	7	4	0.78244	GO:0003697;GO:0003723;GO:0003729;GO:0005515;GO:0005634;GO:0005654;GO:0005737;GO:0010468;GO:0010628	GO:0003723;GO:0003729;GO:0003730;GO:0005515;GO:0005634;GO:0005654;GO:0005737;GO:0005829;GO:0007399;GO:0010468;GO:0010494;GO:0010610;GO:0017148;GO:0022013;GO:0030027;GO:0030175;GO:0030426;GO:0042035;GO:0043197;GO:0043488;GO:0045182;GO:0048027;GO:0048471;GO:0051028;GO:0051252;GO:0070934;GO:0070937;GO:0097150;GO:1990904
48VI2;491TQ	IGF2BP3	FUBP1	drerio	Neur/Stem	2.9625	3.42238e-05	0.00218976	7	4	0.78244	GO:0003697;GO:0003723;GO:0003729;GO:0005515;GO:0005634;GO:0005654;GO:0005737;GO:0010468;GO:0010628	GO:0003723;GO:0003729;GO:0003730;GO:0005515;GO:0005634;GO:0005737;GO:0005829;GO:0006412;GO:0007399;GO:0009653;GO:0010468;GO:0017148;GO:0042035;GO:0043488;GO:0045182;GO:0048027;GO:0051028;GO:0051252
48VI2;491TQ	IGF2BP1	FUBP1	hsapiens	Neu/iPS	0.596483	0.278711	0.00218976	7	4	0.78244	GO:0003697;GO:0003723;GO:0003729;GO:0005515;GO:0005634;GO:0005654;GO:0005737;GO:0010468;GO:0010628	GO:0003723;GO:0003729;GO:0003730;GO:0005515;GO:0005634;GO:0005654;GO:0005737;GO:0005829;GO:0007399;GO:0010468;GO:0010494;GO:0010610;GO:0017148;GO:0022013;GO:0030027;GO:0030175;GO:0030426;GO:0042035;GO:0043197;GO:0043488;GO:0045182;GO:0048027;GO:0048471;GO:0051028;GO:0051252;GO:0070934;GO:0070937;GO:0097150;GO:1990904
48VI2;491TQ	IGF2BP3	FUBP1	mmusculus	DIV10/DIV0	0.190371	0.353455	0.00218976	7	4	0.78244	GO:0003697;GO:0003723;GO:0003729;GO:0005515;GO:0005634;GO:0005654;GO:0005737;GO:0010468;GO:0010628	GO:0003723;GO:0003729;GO:0003730;GO:0005515;GO:0005634;GO:0005737;GO:0005829;GO:0006412;GO:0007399;GO:0009653;GO:0010468;GO:0017148;GO:0042035;GO:0043488;GO:0045182;GO:0048027;GO:0051028;GO:0051252
48VI2;491TQ	IGF2BP1	FUBP1	hsapiens	NPC/iPS	-0.0201767	0.969399	0.00218976	7	4	0.78244	GO:0003697;GO:0003723;GO:0003729;GO:0005515;GO:0005634;GO:0005654;GO:0005737;GO:0010468;GO:0010628	GO:0003723;GO:0003729;GO:0003730;GO:0005515;GO:0005634;GO:0005654;GO:0005737;GO:0005829;GO:0007399;GO:0010468;GO:0010494;GO:0010610;GO:0017148;GO:0022013;GO:0030027;GO:0030175;GO:0030426;GO:0042035;GO:0043197;GO:0043488;GO:0045182;GO:0048027;GO:0048471;GO:0051028;GO:0051252;GO:0070934;GO:0070937;GO:0097150;GO:1990904
48WZV;491GQ	EIF5B	GTPBP1	mmusculus	DIV10/DIV0	0.720077	6.48756e-05	0.000196186	7	4	0.748275	GO:0000177;GO:0003723;GO:0003746;GO:0003924;GO:0005515;GO:0005525;GO:0005829;GO:0006414;GO:0006955;GO:0007165;GO:0016020;GO:0046039;GO:0061014	GO:0003723;GO:0003743;GO:0003924;GO:0005515;GO:0005525;GO:0005737;GO:0005829;GO:0006413;GO:0006446;GO:0046872
48WZV;491GQ	EIF5B	GTPBP1	drerio	Neur/Stem	2.13177	0.124184	0.000196186	7	4	0.748275	GO:0000177;GO:0003723;GO:0003746;GO:0003924;GO:0005515;GO:0005525;GO:0005829;GO:0006414;GO:0006955;GO:0007165;GO:0016020;GO:0046039;GO:0061014	GO:0003723;GO:0003743;GO:0003924;GO:0005515;GO:0005525;GO:0005737;GO:0005829;GO:0006413;GO:0006446;GO:0046872
48WZV;491GQ	EIF5B	GTPBP1	rnorvegicus	DIV5/DIV01	0.139221	0.780877	0.000196186	7	4	0.748275	GO:0000177;GO:0003723;GO:0003746;GO:0003924;GO:0005515;GO:0005525;GO:0005829;GO:0006414;GO:0006955;GO:0007165;GO:0016020;GO:0046039;GO:0061014	GO:0003723;GO:0003743;GO:0003924;GO:0005515;GO:0005525;GO:0005737;GO:0005829;GO:0006413;GO:0006446;GO:0046872
48WZV;491GQ	EIF5B	GTPBP1	hsapiens	NPC/iPS	0.743687	0.0592127	0.000196186	7	4	0.748275	GO:0000177;GO:0003723;GO:0003746;GO:0003924;GO:0005515;GO:0005525;GO:0005829;GO:0006414;GO:0006955;GO:0007165;GO:0016020;GO:0046039;GO:0061014	GO:0003723;GO:0003743;GO:0003924;GO:0005515;GO:0005525;GO:0005737;GO:0005829;GO:0006413;GO:0006446;GO:0046872
48WZV;491GQ	EIF5B	GTPBP1	mmusculus	DIV3/DIV0	0.171518	0.119445	0.000196186	7	4	0.748275	GO:0000177;GO:0003723;GO:0003746;GO:0003924;GO:0005515;GO:0005525;GO:0005829;GO:0006414;GO:0006955;GO:0007165;GO:0016020;GO:0046039;GO:0061014	GO:0003723;GO:0003743;GO:0003924;GO:0005515;GO:0005525;GO:0005737;GO:0005829;GO:0006413;GO:0006446;GO:0046872
48WZV;491GQ	EIF5B	GTPBP1	hsapiens	Neu/iPS	1.05718	0.0152456	0.000196186	7	4	0.748275	GO:0000177;GO:0003723;GO:0003746;GO:0003924;GO:0005515;GO:0005525;GO:0005829;GO:0006414;GO:0006955;GO:0007165;GO:0016020;GO:0046039;GO:0061014	GO:0003723;GO:0003743;GO:0003924;GO:0005515;GO:0005525;GO:0005737;GO:0005829;GO:0006413;GO:0006446;GO:0046872
48WZV;491GQ	EIF5B	GTPBP1	rnorvegicus	DIV14/DIV01	0.27447	0.589709	0.000196186	7	4	0.748275	GO:0000177;GO:0003723;GO:0003746;GO:0003924;GO:0005515;GO:0005525;GO:0005829;GO:0006414;GO:0006955;GO:0007165;GO:0016020;GO:0046039;GO:0061014	GO:0003723;GO:0003743;GO:0003924;GO:0005515;GO:0005525;GO:0005737;GO:0005829;GO:0006413;GO:0006446;GO:0046872
492YW;48WXB	USP10	USP5	hsapiens	NPC/iPS	0.895707	0.0421299	0.000522288	7	4	0.68287	GO:0004197;GO:0004843;GO:0005515;GO:0005634;GO:0005764;GO:0005829;GO:0006511;GO:0008270;GO:0016567;GO:0016579;GO:0032436;GO:0043130;GO:0071108	GO:0002039;GO:0003723;GO:0004197;GO:0004843;GO:0005515;GO:0005634;GO:0005654;GO:0005737;GO:0005769;GO:0005829;GO:0006511;GO:0006914;GO:0006974;GO:0010506;GO:0016579;GO:0019985;GO:0030330;GO:0032991;GO:0043124;GO:0044325;GO:0071347
492YW;48WXB	USP10	USP5	mmusculus	DIV10/DIV0	0.747467	0.00145944	0.000522288	7	4	0.68287	GO:0004197;GO:0004843;GO:0005515;GO:0005634;GO:0005764;GO:0005829;GO:0006511;GO:0008270;GO:0016567;GO:0016579;GO:0032436;GO:0043130;GO:0071108	GO:0002039;GO:0003723;GO:0004197;GO:0004843;GO:0005515;GO:0005634;GO:0005654;GO:0005737;GO:0005769;GO:0005829;GO:0006511;GO:0006914;GO:0006974;GO:0010506;GO:0016579;GO:0019985;GO:0030330;GO:0032991;GO:0043124;GO:0044325;GO:0071347
492YW;48WXB	USP10	USP5	hsapiens	Neu/iPS	1.55527	0.00360827	0.000522288	7	4	0.68287	GO:0004197;GO:0004843;GO:0005515;GO:0005634;GO:0005764;GO:0005829;GO:0006511;GO:0008270;GO:0016567;GO:0016579;GO:0032436;GO:0043130;GO:0071108	GO:0002039;GO:0003723;GO:0004197;GO:0004843;GO:0005515;GO:0005634;GO:0005654;GO:0005737;GO:0005769;GO:0005829;GO:0006511;GO:0006914;GO:0006974;GO:0010506;GO:0016579;GO:0019985;GO:0030330;GO:0032991;GO:0043124;GO:0044325;GO:0071347
492YW;48WXB	USP10	USP5	drerio	Neur/Stem	0.645131	0.12064	0.000522288	7	4	0.68287	GO:0004197;GO:0004843;GO:0005515;GO:0005634;GO:0005764;GO:0005829;GO:0006511;GO:0008270;GO:0016567;GO:0016579;GO:0032436;GO:0043130;GO:0071108	GO:0002039;GO:0003723;GO:0004197;GO:0004843;GO:0005515;GO:0005634;GO:0005654;GO:0005737;GO:0005769;GO:0005829;GO:0006511;GO:0006914;GO:0006974;GO:0010506;GO:0016579;GO:0019985;GO:0030330;GO:0032991;GO:0043124;GO:0044325;GO:0071347
492YW;48WXB	USP10	USP5	rnorvegicus	DIV14/DIV01	0.576017	0.281686	0.000522288	7	4	0.68287	GO:0004197;GO:0004843;GO:0005515;GO:0005634;GO:0005764;GO:0005829;GO:0006511;GO:0008270;GO:0016567;GO:0016579;GO:0032436;GO:0043130;GO:0071108	GO:0002039;GO:0003723;GO:0004197;GO:0004843;GO:0005515;GO:0005634;GO:0005654;GO:0005737;GO:0005769;GO:0005829;GO:0006511;GO:0006914;GO:0006974;GO:0010506;GO:0016579;GO:0019985;GO:0030330;GO:0032991;GO:0043124;GO:0044325;GO:0071347
492YW;48WXB	USP10	USP5	rnorvegicus	DIV5/DIV01	0.196667	0.690314	0.000522288	7	4	0.68287	GO:0004197;GO:0004843;GO:0005515;GO:0005634;GO:0005764;GO:0005829;GO:0006511;GO:0008270;GO:0016567;GO:0016579;GO:0032436;GO:0043130;GO:0071108	GO:0002039;GO:0003723;GO:0004197;GO:0004843;GO:0005515;GO:0005634;GO:0005654;GO:0005737;GO:0005769;GO:0005829;GO:0006511;GO:0006914;GO:0006974;GO:0010506;GO:0016579;GO:0019985;GO:0030330;GO:0032991;GO:0043124;GO:0044325;GO:0071347
492YW;48WXB	USP10	USP5	mmusculus	DIV3/DIV0	0.163831	0.338473	0.000522288	7	4	0.68287	GO:0004197;GO:0004843;GO:0005515;GO:0005634;GO:0005764;GO:0005829;GO:0006511;GO:0008270;GO:0016567;GO:0016579;GO:0032436;GO:0043130;GO:0071108	GO:0002039;GO:0003723;GO:0004197;GO:0004843;GO:0005515;GO:0005634;GO:0005654;GO:0005737;GO:0005769;GO:0005829;GO:0006511;GO:0006914;GO:0006974;GO:0010506;GO:0016579;GO:0019985;GO:0030330;GO:0032991;GO:0043124;GO:0044325;GO:0071347
490G0;48XGG	SF3B4	TARDBP	hsapiens	NPC/iPS	0.26878	0.445464	0.0162999	6	4	0.679384	GO:0000978;GO:0001933;GO:0003690;GO:0003700;GO:0003723;GO:0003730;GO:0005515;GO:0005634;GO:0005654;GO:0005726;GO:0006355;GO:0006366;GO:0006397;GO:0008380;GO:0010494;GO:0010629;GO:0016607;GO:0031647;GO:0032024;GO:0034976;GO:0035061;GO:0042307;GO:0042752;GO:0042802;GO:0042981;GO:0043922;GO:0048511;GO:0051726;GO:0061158;GO:0070935;GO:0071765;GO:0097157	GO:0000375;GO:0000398;GO:0003723;GO:0005515;GO:0005634;GO:0005654;GO:0005681;GO:0005689;GO:0005730;GO:0006397;GO:0008380;GO:0048026;GO:0071005;GO:1990935
490G0;48XGG	SF3B4	TARDBP	drerio	Neur/Stem	1.9001	0.077044	0.0162999	6	4	0.679384	GO:0000978;GO:0001933;GO:0003690;GO:0003700;GO:0003723;GO:0003730;GO:0005515;GO:0005634;GO:0005654;GO:0005726;GO:0006355;GO:0006366;GO:0006397;GO:0008380;GO:0010494;GO:0010629;GO:0016607;GO:0031647;GO:0032024;GO:0034976;GO:0035061;GO:0042307;GO:0042752;GO:0042802;GO:0042981;GO:0043922;GO:0048511;GO:0051726;GO:0061158;GO:0070935;GO:0071765;GO:0097157	GO:0000375;GO:0000398;GO:0003723;GO:0005515;GO:0005634;GO:0005654;GO:0005681;GO:0005689;GO:0005730;GO:0006397;GO:0008380;GO:0048026;GO:0071005;GO:1990935
490G0;48XGG	SF3B4	TARDBP	mmusculus	DIV10/DIV0	-0.0778126	0.652369	0.0162999	6	4	0.679384	GO:0000978;GO:0001933;GO:0003690;GO:0003700;GO:0003723;GO:0003730;GO:0005515;GO:0005634;GO:0005654;GO:0005726;GO:0006355;GO:0006366;GO:0006397;GO:0008380;GO:0010494;GO:0010629;GO:0016607;GO:0031647;GO:0032024;GO:0034976;GO:0035061;GO:0042307;GO:0042752;GO:0042802;GO:0042981;GO:0043922;GO:0048511;GO:0051726;GO:0061158;GO:0070935;GO:0071765;GO:0097157	GO:0000375;GO:0000398;GO:0003723;GO:0005515;GO:0005634;GO:0005654;GO:0005681;GO:0005689;GO:0005730;GO:0006397;GO:0008380;GO:0048026;GO:0071005;GO:1990935
490G0;48XGG	SF3B4	TARDBP	rnorvegicus	DIV14/DIV01	0.741217	0.108646	0.0162999	6	4	0.679384	GO:0000978;GO:0001933;GO:0003690;GO:0003700;GO:0003723;GO:0003730;GO:0005515;GO:0005634;GO:0005654;GO:0005726;GO:0006355;GO:0006366;GO:0006397;GO:0008380;GO:0010494;GO:0010629;GO:0016607;GO:0031647;GO:0032024;GO:0034976;GO:0035061;GO:0042307;GO:0042752;GO:0042802;GO:0042981;GO:0043922;GO:0048511;GO:0051726;GO:0061158;GO:0070935;GO:0071765;GO:0097157	GO:0000375;GO:0000398;GO:0003723;GO:0005515;GO:0005634;GO:0005654;GO:0005681;GO:0005689;GO:0005730;GO:0006397;GO:0008380;GO:0048026;GO:0071005;GO:1990935
490G0;48XGG	SF3B4	TARDBP	mmusculus	DIV3/DIV0	0.359107	0.0614835	0.0162999	6	4	0.679384	GO:0000978;GO:0001933;GO:0003690;GO:0003700;GO:0003723;GO:0003730;GO:0005515;GO:0005634;GO:0005654;GO:0005726;GO:0006355;GO:0006366;GO:0006397;GO:0008380;GO:0010494;GO:0010629;GO:0016607;GO:0031647;GO:0032024;GO:0034976;GO:0035061;GO:0042307;GO:0042752;GO:0042802;GO:0042981;GO:0043922;GO:0048511;GO:0051726;GO:0061158;GO:0070935;GO:0071765;GO:0097157	GO:0000375;GO:0000398;GO:0003723;GO:0005515;GO:0005634;GO:0005654;GO:0005681;GO:0005689;GO:0005730;GO:0006397;GO:0008380;GO:0048026;GO:0071005;GO:1990935
490G0;48XGG	SF3B4	TARDBP	hsapiens	Neu/iPS	1.18404	0.00944364	0.0162999	6	4	0.679384	GO:0000978;GO:0001933;GO:0003690;GO:0003700;GO:0003723;GO:0003730;GO:0005515;GO:0005634;GO:0005654;GO:0005726;GO:0006355;GO:0006366;GO:0006397;GO:0008380;GO:0010494;GO:0010629;GO:0016607;GO:0031647;GO:0032024;GO:0034976;GO:0035061;GO:0042307;GO:0042752;GO:0042802;GO:0042981;GO:0043922;GO:0048511;GO:0051726;GO:0061158;GO:0070935;GO:0071765;GO:0097157	GO:0000375;GO:0000398;GO:0003723;GO:0005515;GO:0005634;GO:0005654;GO:0005681;GO:0005689;GO:0005730;GO:0006397;GO:0008380;GO:0048026;GO:0071005;GO:1990935
490G0;48XGG	SF3B4	TARDBP	rnorvegicus	DIV5/DIV01	0.380253	0.343075	0.0162999	6	4	0.679384	GO:0000978;GO:0001933;GO:0003690;GO:0003700;GO:0003723;GO:0003730;GO:0005515;GO:0005634;GO:0005654;GO:0005726;GO:0006355;GO:0006366;GO:0006397;GO:0008380;GO:0010494;GO:0010629;GO:0016607;GO:0031647;GO:0032024;GO:0034976;GO:0035061;GO:0042307;GO:0042752;GO:0042802;GO:0042981;GO:0043922;GO:0048511;GO:0051726;GO:0061158;GO:0070935;GO:0071765;GO:0097157	GO:0000375;GO:0000398;GO:0003723;GO:0005515;GO:0005634;GO:0005654;GO:0005681;GO:0005689;GO:0005730;GO:0006397;GO:0008380;GO:0048026;GO:0071005;GO:1990935
493K7;491Y6	DDX20	DDX6	mmusculus	DIV10/DIV0	0.479595	0.0123283	0.0016276	6	4	0.655979	GO:0000792;GO:0000932;GO:0001520;GO:0003723;GO:0003724;GO:0003729;GO:0004386;GO:0005515;GO:0005524;GO:0005634;GO:0005730;GO:0005737;GO:0005739;GO:0005829;GO:0010494;GO:0016020;GO:0016442;GO:0019074;GO:0019827;GO:0019904;GO:0033391;GO:0033962;GO:0034063;GO:0036464;GO:0043928;GO:0045296;GO:0045665;GO:0048471;GO:0048515;GO:0061830;GO:0097227	GO:0000122;GO:0000244;GO:0000387;GO:0003677;GO:0003723;GO:0003724;GO:0005515;GO:0005524;GO:0005634;GO:0005654;GO:0005737;GO:0005829;GO:0005856;GO:0006396;GO:0008285;GO:0016020;GO:0019904;GO:0030674;GO:0032797;GO:0034719;GO:0042826;GO:0043065;GO:0048477;GO:0050810;GO:0051170;GO:0070491;GO:0090571;GO:0097504
493K7;491Y6	DDX20	DDX6	mmusculus	DIV3/DIV0	0.421448	0.022545	0.0016276	6	4	0.655979	GO:0000792;GO:0000932;GO:0001520;GO:0003723;GO:0003724;GO:0003729;GO:0004386;GO:0005515;GO:0005524;GO:0005634;GO:0005730;GO:0005737;GO:0005739;GO:0005829;GO:0010494;GO:0016020;GO:0016442;GO:0019074;GO:0019827;GO:0019904;GO:0033391;GO:0033962;GO:0034063;GO:0036464;GO:0043928;GO:0045296;GO:0045665;GO:0048471;GO:0048515;GO:0061830;GO:0097227	GO:0000122;GO:0000244;GO:0000387;GO:0003677;GO:0003723;GO:0003724;GO:0005515;GO:0005524;GO:0005634;GO:0005654;GO:0005737;GO:0005829;GO:0005856;GO:0006396;GO:0008285;GO:0016020;GO:0019904;GO:0030674;GO:0032797;GO:0034719;GO:0042826;GO:0043065;GO:0048477;GO:0050810;GO:0051170;GO:0070491;GO:0090571;GO:0097504
493K7;491Y6	DDX20	DDX6	rnorvegicus	DIV5/DIV01	0.33828	0.735446	0.0016276	6	4	0.655979	GO:0000792;GO:0000932;GO:0001520;GO:0003723;GO:0003724;GO:0003729;GO:0004386;GO:0005515;GO:0005524;GO:0005634;GO:0005730;GO:0005737;GO:0005739;GO:0005829;GO:0010494;GO:0016020;GO:0016442;GO:0019074;GO:0019827;GO:0019904;GO:0033391;GO:0033962;GO:0034063;GO:0036464;GO:0043928;GO:0045296;GO:0045665;GO:0048471;GO:0048515;GO:0061830;GO:0097227	GO:0000122;GO:0000244;GO:0000387;GO:0003677;GO:0003723;GO:0003724;GO:0005515;GO:0005524;GO:0005634;GO:0005654;GO:0005737;GO:0005829;GO:0005856;GO:0006396;GO:0008285;GO:0016020;GO:0019904;GO:0030674;GO:0032797;GO:0034719;GO:0042826;GO:0043065;GO:0048477;GO:0050810;GO:0051170;GO:0070491;GO:0090571;GO:0097504
493K7;491Y6	DDX20	DDX6	hsapiens	NPC/iPS	1.55725	0.0126282	0.0016276	6	4	0.655979	GO:0000792;GO:0000932;GO:0001520;GO:0003723;GO:0003724;GO:0003729;GO:0004386;GO:0005515;GO:0005524;GO:0005634;GO:0005730;GO:0005737;GO:0005739;GO:0005829;GO:0010494;GO:0016020;GO:0016442;GO:0019074;GO:0019827;GO:0019904;GO:0033391;GO:0033962;GO:0034063;GO:0036464;GO:0043928;GO:0045296;GO:0045665;GO:0048471;GO:0048515;GO:0061830;GO:0097227	GO:0000122;GO:0000244;GO:0000387;GO:0003677;GO:0003723;GO:0003724;GO:0005515;GO:0005524;GO:0005634;GO:0005654;GO:0005737;GO:0005829;GO:0005856;GO:0006396;GO:0008285;GO:0016020;GO:0019904;GO:0030674;GO:0032797;GO:0034719;GO:0042826;GO:0043065;GO:0048477;GO:0050810;GO:0051170;GO:0070491;GO:0090571;GO:0097504
493K7;491Y6	DDX20	DDX6	hsapiens	Neu/iPS	1.95065	0.00770496	0.0016276	6	4	0.655979	GO:0000792;GO:0000932;GO:0001520;GO:0003723;GO:0003724;GO:0003729;GO:0004386;GO:0005515;GO:0005524;GO:0005634;GO:0005730;GO:0005737;GO:0005739;GO:0005829;GO:0010494;GO:0016020;GO:0016442;GO:0019074;GO:0019827;GO:0019904;GO:0033391;GO:0033962;GO:0034063;GO:0036464;GO:0043928;GO:0045296;GO:0045665;GO:0048471;GO:0048515;GO:0061830;GO:0097227	GO:0000122;GO:0000244;GO:0000387;GO:0003677;GO:0003723;GO:0003724;GO:0005515;GO:0005524;GO:0005634;GO:0005654;GO:0005737;GO:0005829;GO:0005856;GO:0006396;GO:0008285;GO:0016020;GO:0019904;GO:0030674;GO:0032797;GO:0034719;GO:0042826;GO:0043065;GO:0048477;GO:0050810;GO:0051170;GO:0070491;GO:0090571;GO:0097504
493K7;491Y6	DDX20	DDX6	rnorvegicus	DIV14/DIV01	-0.305321	0.760009	0.0016276	6	4	0.655979	GO:0000792;GO:0000932;GO:0001520;GO:0003723;GO:0003724;GO:0003729;GO:0004386;GO:0005515;GO:0005524;GO:0005634;GO:0005730;GO:0005737;GO:0005739;GO:0005829;GO:0010494;GO:0016020;GO:0016442;GO:0019074;GO:0019827;GO:0019904;GO:0033391;GO:0033962;GO:0034063;GO:0036464;GO:0043928;GO:0045296;GO:0045665;GO:0048471;GO:0048515;GO:0061830;GO:0097227	GO:0000122;GO:0000244;GO:0000387;GO:0003677;GO:0003723;GO:0003724;GO:0005515;GO:0005524;GO:0005634;GO:0005654;GO:0005737;GO:0005829;GO:0005856;GO:0006396;GO:0008285;GO:0016020;GO:0019904;GO:0030674;GO:0032797;GO:0034719;GO:0042826;GO:0043065;GO:0048477;GO:0050810;GO:0051170;GO:0070491;GO:0090571;GO:0097504
493K7;491Y6	DDX20	DDX6	drerio	Neur/Stem	0.149949	0.694408	0.0016276	6	4	0.655979	GO:0000792;GO:0000932;GO:0001520;GO:0003723;GO:0003724;GO:0003729;GO:0004386;GO:0005515;GO:0005524;GO:0005634;GO:0005730;GO:0005737;GO:0005739;GO:0005829;GO:0010494;GO:0016020;GO:0016442;GO:0019074;GO:0019827;GO:0019904;GO:0033391;GO:0033962;GO:0034063;GO:0036464;GO:0043928;GO:0045296;GO:0045665;GO:0048471;GO:0048515;GO:0061830;GO:0097227	GO:0000122;GO:0000244;GO:0000387;GO:0003677;GO:0003723;GO:0003724;GO:0005515;GO:0005524;GO:0005634;GO:0005654;GO:0005737;GO:0005829;GO:0005856;GO:0006396;GO:0008285;GO:0016020;GO:0019904;GO:0030674;GO:0032797;GO:0034719;GO:0042826;GO:0043065;GO:0048477;GO:0050810;GO:0051170;GO:0070491;GO:0090571;GO:0097504
48VF7;492N7	PRDX4	PRDX3	rnorvegicus	DIV14/DIV01	0.888261	0.121105	1.31034e-08	6	4	0.644576	GO:0001893;GO:0005515;GO:0005737;GO:0005739;GO:0005759;GO:0005769;GO:0005829;GO:0006915;GO:0006979;GO:0007005;GO:0008022;GO:0008284;GO:0008379;GO:0008785;GO:0018171;GO:0019900;GO:0019901;GO:0030099;GO:0032496;GO:0032991;GO:0033673;GO:0034599;GO:0034614;GO:0042542;GO:0042744;GO:0042802;GO:0043027;GO:0043066;GO:0043154;GO:0045454;GO:0051092;GO:0051881;GO:0098869	GO:0005515;GO:0005576;GO:0005634;GO:0005737;GO:0005783;GO:0005790;GO:0005829;GO:0006979;GO:0007252;GO:0007283;GO:0008379;GO:0008584;GO:0018401;GO:0022417;GO:0030198;GO:0033554;GO:0034774;GO:0042744;GO:0043312;GO:0045454;GO:0055114;GO:0070062;GO:0072593;GO:0098869;GO:1904813;GO:2000255
48VF7;492N7	PRDX4	PRDX3	drerio	Neur/Stem	0.0809903	0.827658	1.31034e-08	6	4	0.644576	GO:0001893;GO:0005515;GO:0005737;GO:0005739;GO:0005759;GO:0005769;GO:0005829;GO:0006915;GO:0006979;GO:0007005;GO:0008022;GO:0008284;GO:0008379;GO:0008785;GO:0018171;GO:0019900;GO:0019901;GO:0030099;GO:0032496;GO:0032991;GO:0033673;GO:0034599;GO:0034614;GO:0042542;GO:0042744;GO:0042802;GO:0043027;GO:0043066;GO:0043154;GO:0045454;GO:0051092;GO:0051881;GO:0098869	GO:0005515;GO:0005576;GO:0005634;GO:0005737;GO:0005783;GO:0005790;GO:0005829;GO:0006979;GO:0007252;GO:0007283;GO:0008379;GO:0008584;GO:0018401;GO:0022417;GO:0030198;GO:0033554;GO:0034774;GO:0042744;GO:0043312;GO:0045454;GO:0055114;GO:0070062;GO:0072593;GO:0098869;GO:1904813;GO:2000255
48VF7;492N7	PRDX4	PRDX3	hsapiens	NPC/iPS	-0.34805	0.12757	1.31034e-08	6	4	0.644576	GO:0001893;GO:0005515;GO:0005737;GO:0005739;GO:0005759;GO:0005769;GO:0005829;GO:0006915;GO:0006979;GO:0007005;GO:0008022;GO:0008284;GO:0008379;GO:0008785;GO:0018171;GO:0019900;GO:0019901;GO:0030099;GO:0032496;GO:0032991;GO:0033673;GO:0034599;GO:0034614;GO:0042542;GO:0042744;GO:0042802;GO:0043027;GO:0043066;GO:0043154;GO:0045454;GO:0051092;GO:0051881;GO:0098869	GO:0005515;GO:0005576;GO:0005634;GO:0005737;GO:0005783;GO:0005790;GO:0005829;GO:0006979;GO:0007252;GO:0007283;GO:0008379;GO:0008584;GO:0018401;GO:0022417;GO:0030198;GO:0033554;GO:0034774;GO:0042744;GO:0043312;GO:0045454;GO:0055114;GO:0070062;GO:0072593;GO:0098869;GO:1904813;GO:2000255
48VF7;492N7	PRDX4	PRDX3	hsapiens	Neu/iPS	0.250707	0.25287	1.31034e-08	6	4	0.644576	GO:0001893;GO:0005515;GO:0005737;GO:0005739;GO:0005759;GO:0005769;GO:0005829;GO:0006915;GO:0006979;GO:0007005;GO:0008022;GO:0008284;GO:0008379;GO:0008785;GO:0018171;GO:0019900;GO:0019901;GO:0030099;GO:0032496;GO:0032991;GO:0033673;GO:0034599;GO:0034614;GO:0042542;GO:0042744;GO:0042802;GO:0043027;GO:0043066;GO:0043154;GO:0045454;GO:0051092;GO:0051881;GO:0098869	GO:0005515;GO:0005576;GO:0005634;GO:0005737;GO:0005783;GO:0005790;GO:0005829;GO:0006979;GO:0007252;GO:0007283;GO:0008379;GO:0008584;GO:0018401;GO:0022417;GO:0030198;GO:0033554;GO:0034774;GO:0042744;GO:0043312;GO:0045454;GO:0055114;GO:0070062;GO:0072593;GO:0098869;GO:1904813;GO:2000255
48VF7;492N7	PRDX4	PRDX3	rnorvegicus	DIV5/DIV01	0.419529	0.398854	1.31034e-08	6	4	0.644576	GO:0001893;GO:0005515;GO:0005737;GO:0005739;GO:0005759;GO:0005769;GO:0005829;GO:0006915;GO:0006979;GO:0007005;GO:0008022;GO:0008284;GO:0008379;GO:0008785;GO:0018171;GO:0019900;GO:0019901;GO:0030099;GO:0032496;GO:0032991;GO:0033673;GO:0034599;GO:0034614;GO:0042542;GO:0042744;GO:0042802;GO:0043027;GO:0043066;GO:0043154;GO:0045454;GO:0051092;GO:0051881;GO:0098869	GO:0005515;GO:0005576;GO:0005634;GO:0005737;GO:0005783;GO:0005790;GO:0005829;GO:0006979;GO:0007252;GO:0007283;GO:0008379;GO:0008584;GO:0018401;GO:0022417;GO:0030198;GO:0033554;GO:0034774;GO:0042744;GO:0043312;GO:0045454;GO:0055114;GO:0070062;GO:0072593;GO:0098869;GO:1904813;GO:2000255
48VF7;492N7	PRDX4	PRDX3	mmusculus	DIV3/DIV0	1.03972	1.18799e-05	1.31034e-08	6	4	0.644576	GO:0001893;GO:0005515;GO:0005737;GO:0005739;GO:0005759;GO:0005769;GO:0005829;GO:0006915;GO:0006979;GO:0007005;GO:0008022;GO:0008284;GO:0008379;GO:0008785;GO:0018171;GO:0019900;GO:0019901;GO:0030099;GO:0032496;GO:0032991;GO:0033673;GO:0034599;GO:0034614;GO:0042542;GO:0042744;GO:0042802;GO:0043027;GO:0043066;GO:0043154;GO:0045454;GO:0051092;GO:0051881;GO:0098869	GO:0005515;GO:0005576;GO:0005634;GO:0005737;GO:0005783;GO:0005790;GO:0005829;GO:0006979;GO:0007252;GO:0007283;GO:0008379;GO:0008584;GO:0018401;GO:0022417;GO:0030198;GO:0033554;GO:0034774;GO:0042744;GO:0043312;GO:0045454;GO:0055114;GO:0070062;GO:0072593;GO:0098869;GO:1904813;GO:2000255
48VF7;492N7	PRDX4	PRDX3	mmusculus	DIV10/DIV0	2.18087	2.9997e-08	1.31034e-08	6	4	0.644576	GO:0001893;GO:0005515;GO:0005737;GO:0005739;GO:0005759;GO:0005769;GO:0005829;GO:0006915;GO:0006979;GO:0007005;GO:0008022;GO:0008284;GO:0008379;GO:0008785;GO:0018171;GO:0019900;GO:0019901;GO:0030099;GO:0032496;GO:0032991;GO:0033673;GO:0034599;GO:0034614;GO:0042542;GO:0042744;GO:0042802;GO:0043027;GO:0043066;GO:0043154;GO:0045454;GO:0051092;GO:0051881;GO:0098869	GO:0005515;GO:0005576;GO:0005634;GO:0005737;GO:0005783;GO:0005790;GO:0005829;GO:0006979;GO:0007252;GO:0007283;GO:0008379;GO:0008584;GO:0018401;GO:0022417;GO:0030198;GO:0033554;GO:0034774;GO:0042744;GO:0043312;GO:0045454;GO:0055114;GO:0070062;GO:0072593;GO:0098869;GO:1904813;GO:2000255
48WIF;48UU9	DHX15	DHX9	mmusculus	DIV10/DIV0	0.919876	4.74735e-05	1.5403e-06	7	4	0.624225	GO:0000380;GO:0000398;GO:0000978;GO:0000993;GO:0001069;GO:0001085;GO:0001649;GO:0003677;GO:0003678;GO:0003688;GO:0003690;GO:0003697;GO:0003712;GO:0003713;GO:0003723;GO:0003724;GO:0003725;GO:0003727;GO:0003729;GO:0005515;GO:0005524;GO:0005622;GO:0005634;GO:0005654;GO:0005726;GO:0005730;GO:0005737;GO:0005813;GO:0005829;GO:0005844;GO:0006260;GO:0006353;GO:0006357;GO:0006954;GO:0010501;GO:0015629;GO:…	GO:0000398;GO:0003723;GO:0003724;GO:0003725;GO:0005515;GO:0005524;GO:0005622;GO:0005634;GO:0005654;GO:0005681;GO:0005689;GO:0005730;GO:0006397;GO:0008380;GO:0009636;GO:0016607;GO:0043279;GO:0071008
48WIF;48UU9	DHX15	DHX9	hsapiens	NPC/iPS	0.209583	0.303458	1.5403e-06	7	4	0.624225	GO:0000380;GO:0000398;GO:0000978;GO:0000993;GO:0001069;GO:0001085;GO:0001649;GO:0003677;GO:0003678;GO:0003688;GO:0003690;GO:0003697;GO:0003712;GO:0003713;GO:0003723;GO:0003724;GO:0003725;GO:0003727;GO:0003729;GO:0005515;GO:0005524;GO:0005622;GO:0005634;GO:0005654;GO:0005726;GO:0005730;GO:0005737;GO:0005813;GO:0005829;GO:0005844;GO:0006260;GO:0006353;GO:0006357;GO:0006954;GO:0010501;GO:0015629;GO:…	GO:0000398;GO:0003723;GO:0003724;GO:0003725;GO:0005515;GO:0005524;GO:0005622;GO:0005634;GO:0005654;GO:0005681;GO:0005689;GO:0005730;GO:0006397;GO:0008380;GO:0009636;GO:0016607;GO:0043279;GO:0071008
48WIF;48UU9	DHX15	DHX9	hsapiens	Neu/iPS	0.378507	0.0853073	1.5403e-06	7	4	0.624225	GO:0000380;GO:0000398;GO:0000978;GO:0000993;GO:0001069;GO:0001085;GO:0001649;GO:0003677;GO:0003678;GO:0003688;GO:0003690;GO:0003697;GO:0003712;GO:0003713;GO:0003723;GO:0003724;GO:0003725;GO:0003727;GO:0003729;GO:0005515;GO:0005524;GO:0005622;GO:0005634;GO:0005654;GO:0005726;GO:0005730;GO:0005737;GO:0005813;GO:0005829;GO:0005844;GO:0006260;GO:0006353;GO:0006357;GO:0006954;GO:0010501;GO:0015629;GO:…	GO:0000398;GO:0003723;GO:0003724;GO:0003725;GO:0005515;GO:0005524;GO:0005622;GO:0005634;GO:0005654;GO:0005681;GO:0005689;GO:0005730;GO:0006397;GO:0008380;GO:0009636;GO:0016607;GO:0043279;GO:0071008
48WIF;48UU9	DHX15	DHX9	mmusculus	DIV3/DIV0	0.496079	0.0030978	1.5403e-06	7	4	0.624225	GO:0000380;GO:0000398;GO:0000978;GO:0000993;GO:0001069;GO:0001085;GO:0001649;GO:0003677;GO:0003678;GO:0003688;GO:0003690;GO:0003697;GO:0003712;GO:0003713;GO:0003723;GO:0003724;GO:0003725;GO:0003727;GO:0003729;GO:0005515;GO:0005524;GO:0005622;GO:0005634;GO:0005654;GO:0005726;GO:0005730;GO:0005737;GO:0005813;GO:0005829;GO:0005844;GO:0006260;GO:0006353;GO:0006357;GO:0006954;GO:0010501;GO:0015629;GO:…	GO:0000398;GO:0003723;GO:0003724;GO:0003725;GO:0005515;GO:0005524;GO:0005622;GO:0005634;GO:0005654;GO:0005681;GO:0005689;GO:0005730;GO:0006397;GO:0008380;GO:0009636;GO:0016607;GO:0043279;GO:0071008
48WIF;48UU9	DHX15	DHX9	drerio	Neur/Stem	1.76942	0.000648541	1.5403e-06	7	4	0.624225	GO:0000380;GO:0000398;GO:0000978;GO:0000993;GO:0001069;GO:0001085;GO:0001649;GO:0003677;GO:0003678;GO:0003688;GO:0003690;GO:0003697;GO:0003712;GO:0003713;GO:0003723;GO:0003724;GO:0003725;GO:0003727;GO:0003729;GO:0005515;GO:0005524;GO:0005622;GO:0005634;GO:0005654;GO:0005726;GO:0005730;GO:0005737;GO:0005813;GO:0005829;GO:0005844;GO:0006260;GO:0006353;GO:0006357;GO:0006954;GO:0010501;GO:0015629;GO:…	GO:0000398;GO:0003723;GO:0003724;GO:0003725;GO:0005515;GO:0005524;GO:0005622;GO:0005634;GO:0005654;GO:0005681;GO:0005689;GO:0005730;GO:0006397;GO:0008380;GO:0009636;GO:0016607;GO:0043279;GO:0071008
48WIF;48UU9	DHX15	DHX9	rnorvegicus	DIV14/DIV01	0.364145	0.302537	1.5403e-06	7	4	0.624225	GO:0000380;GO:0000398;GO:0000978;GO:0000993;GO:0001069;GO:0001085;GO:0001649;GO:0003677;GO:0003678;GO:0003688;GO:0003690;GO:0003697;GO:0003712;GO:0003713;GO:0003723;GO:0003724;GO:0003725;GO:0003727;GO:0003729;GO:0005515;GO:0005524;GO:0005622;GO:0005634;GO:0005654;GO:0005726;GO:0005730;GO:0005737;GO:0005813;GO:0005829;GO:0005844;GO:0006260;GO:0006353;GO:0006357;GO:0006954;GO:0010501;GO:0015629;GO:…	GO:0000398;GO:0003723;GO:0003724;GO:0003725;GO:0005515;GO:0005524;GO:0005622;GO:0005634;GO:0005654;GO:0005681;GO:0005689;GO:0005730;GO:0006397;GO:0008380;GO:0009636;GO:0016607;GO:0043279;GO:0071008
48WIF;48UU9	DHX15	DHX9	rnorvegicus	DIV5/DIV01	0.231967	0.490918	1.5403e-06	7	4	0.624225	GO:0000380;GO:0000398;GO:0000978;GO:0000993;GO:0001069;GO:0001085;GO:0001649;GO:0003677;GO:0003678;GO:0003688;GO:0003690;GO:0003697;GO:0003712;GO:0003713;GO:0003723;GO:0003724;GO:0003725;GO:0003727;GO:0003729;GO:0005515;GO:0005524;GO:0005622;GO:0005634;GO:0005654;GO:0005726;GO:0005730;GO:0005737;GO:0005813;GO:0005829;GO:0005844;GO:0006260;GO:0006353;GO:0006357;GO:0006954;GO:0010501;GO:0015629;GO:…	GO:0000398;GO:0003723;GO:0003724;GO:0003725;GO:0005515;GO:0005524;GO:0005622;GO:0005634;GO:0005654;GO:0005681;GO:0005689;GO:0005730;GO:0006397;GO:0008380;GO:0009636;GO:0016607;GO:0043279;GO:0071008
48YSQ;4905F	ACADM	IVD	mmusculus	DIV3/DIV0	0.28635	0.0359345	0.000232791	6	4	0.613445	GO:0004085;GO:0005515;GO:0005759;GO:0006552;GO:0008470;GO:0009083;GO:0031966;GO:0033539;GO:0042802;GO:0050660	GO:0003995;GO:0005634;GO:0005739;GO:0005759;GO:0006635;GO:0019216;GO:0019254;GO:0030424;GO:0031966;GO:0033539;GO:0042802;GO:0045329;GO:0050660;GO:0051791;GO:0051793;GO:0055114;GO:0070991
48YSQ;4905F	ACADM	IVD	rnorvegicus	DIV14/DIV01	0.460926	0.402027	0.000232791	6	4	0.613445	GO:0004085;GO:0005515;GO:0005759;GO:0006552;GO:0008470;GO:0009083;GO:0031966;GO:0033539;GO:0042802;GO:0050660	GO:0003995;GO:0005634;GO:0005739;GO:0005759;GO:0006635;GO:0019216;GO:0019254;GO:0030424;GO:0031966;GO:0033539;GO:0042802;GO:0045329;GO:0050660;GO:0051791;GO:0051793;GO:0055114;GO:0070991
48YSQ;4905F	ACADM	IVD	rnorvegicus	DIV5/DIV01	1.5781	0.0368952	0.000232791	6	4	0.613445	GO:0004085;GO:0005515;GO:0005759;GO:0006552;GO:0008470;GO:0009083;GO:0031966;GO:0033539;GO:0042802;GO:0050660	GO:0003995;GO:0005634;GO:0005739;GO:0005759;GO:0006635;GO:0019216;GO:0019254;GO:0030424;GO:0031966;GO:0033539;GO:0042802;GO:0045329;GO:0050660;GO:0051791;GO:0051793;GO:0055114;GO:0070991
48YSQ;4905F	ACADM	IVD	hsapiens	NPC/iPS	0.36162	0.844629	0.000232791	6	4	0.613445	GO:0004085;GO:0005515;GO:0005759;GO:0006552;GO:0008470;GO:0009083;GO:0031966;GO:0033539;GO:0042802;GO:0050660	GO:0003995;GO:0005634;GO:0005739;GO:0005759;GO:0006635;GO:0019216;GO:0019254;GO:0030424;GO:0031966;GO:0033539;GO:0042802;GO:0045329;GO:0050660;GO:0051791;GO:0051793;GO:0055114;GO:0070991
48YSQ;4905F	ACADM	IVD	mmusculus	DIV10/DIV0	-1.0466	1.17884e-05	0.000232791	6	4	0.613445	GO:0004085;GO:0005515;GO:0005759;GO:0006552;GO:0008470;GO:0009083;GO:0031966;GO:0033539;GO:0042802;GO:0050660	GO:0003995;GO:0005634;GO:0005739;GO:0005759;GO:0006635;GO:0019216;GO:0019254;GO:0030424;GO:0031966;GO:0033539;GO:0042802;GO:0045329;GO:0050660;GO:0051791;GO:0051793;GO:0055114;GO:0070991
48YSQ;4905F	ACADM	IVD	hsapiens	Neu/iPS	2.18892	0.214354	0.000232791	6	4	0.613445	GO:0004085;GO:0005515;GO:0005759;GO:0006552;GO:0008470;GO:0009083;GO:0031966;GO:0033539;GO:0042802;GO:0050660	GO:0003995;GO:0005634;GO:0005739;GO:0005759;GO:0006635;GO:0019216;GO:0019254;GO:0030424;GO:0031966;GO:0033539;GO:0042802;GO:0045329;GO:0050660;GO:0051791;GO:0051793;GO:0055114;GO:0070991
48YSQ;4905F	ACADM	IVD	drerio	Neur/Stem	0.464792	0.455031	0.000232791	6	4	0.613445	GO:0004085;GO:0005515;GO:0005759;GO:0006552;GO:0008470;GO:0009083;GO:0031966;GO:0033539;GO:0042802;GO:0050660	GO:0003995;GO:0005634;GO:0005739;GO:0005759;GO:0006635;GO:0019216;GO:0019254;GO:0030424;GO:0031966;GO:0033539;GO:0042802;GO:0045329;GO:0050660;GO:0051791;GO:0051793;GO:0055114;GO:0070991
495DC;491Y6	DDX20	DDX1	mmusculus	DIV3/DIV0	0.238856	0.0718299	0.00128443	6	4	0.605051	GO:0000245;GO:0002735;GO:0003677;GO:0003682;GO:0003712;GO:0003723;GO:0003724;GO:0003725;GO:0004386;GO:0004518;GO:0004527;GO:0005515;GO:0005524;GO:0005634;GO:0005654;GO:0005737;GO:0005739;GO:0005829;GO:0006302;GO:0006388;GO:0006446;GO:0007275;GO:0008143;GO:0010494;GO:0016020;GO:0016032;GO:0032508;GO:0033677;GO:0043123;GO:0043330;GO:0045087;GO:0051607;GO:0071920;GO:0072669;GO:0090305;GO:1903506;GO:…	GO:0000122;GO:0000244;GO:0000387;GO:0003677;GO:0003723;GO:0003724;GO:0005515;GO:0005524;GO:0005634;GO:0005654;GO:0005737;GO:0005829;GO:0005856;GO:0006396;GO:0008285;GO:0016020;GO:0019904;GO:0030674;GO:0032797;GO:0034719;GO:0042826;GO:0043065;GO:0048477;GO:0050810;GO:0051170;GO:0070491;GO:0090571;GO:0097504
495DC;491Y6	DDX20	DDX1	rnorvegicus	DIV5/DIV01	0.10234	0.923528	0.00128443	6	4	0.605051	GO:0000245;GO:0002735;GO:0003677;GO:0003682;GO:0003712;GO:0003723;GO:0003724;GO:0003725;GO:0004386;GO:0004518;GO:0004527;GO:0005515;GO:0005524;GO:0005634;GO:0005654;GO:0005737;GO:0005739;GO:0005829;GO:0006302;GO:0006388;GO:0006446;GO:0007275;GO:0008143;GO:0010494;GO:0016020;GO:0016032;GO:0032508;GO:0033677;GO:0043123;GO:0043330;GO:0045087;GO:0051607;GO:0071920;GO:0072669;GO:0090305;GO:1903506;GO:…	GO:0000122;GO:0000244;GO:0000387;GO:0003677;GO:0003723;GO:0003724;GO:0005515;GO:0005524;GO:0005634;GO:0005654;GO:0005737;GO:0005829;GO:0005856;GO:0006396;GO:0008285;GO:0016020;GO:0019904;GO:0030674;GO:0032797;GO:0034719;GO:0042826;GO:0043065;GO:0048477;GO:0050810;GO:0051170;GO:0070491;GO:0090571;GO:0097504
495DC;491Y6	DDX20	DDX1	hsapiens	Neu/iPS	1.99933	0.00532985	0.00128443	6	4	0.605051	GO:0000245;GO:0002735;GO:0003677;GO:0003682;GO:0003712;GO:0003723;GO:0003724;GO:0003725;GO:0004386;GO:0004518;GO:0004527;GO:0005515;GO:0005524;GO:0005634;GO:0005654;GO:0005737;GO:0005739;GO:0005829;GO:0006302;GO:0006388;GO:0006446;GO:0007275;GO:0008143;GO:0010494;GO:0016020;GO:0016032;GO:0032508;GO:0033677;GO:0043123;GO:0043330;GO:0045087;GO:0051607;GO:0071920;GO:0072669;GO:0090305;GO:1903506;GO:…	GO:0000122;GO:0000244;GO:0000387;GO:0003677;GO:0003723;GO:0003724;GO:0005515;GO:0005524;GO:0005634;GO:0005654;GO:0005737;GO:0005829;GO:0005856;GO:0006396;GO:0008285;GO:0016020;GO:0019904;GO:0030674;GO:0032797;GO:0034719;GO:0042826;GO:0043065;GO:0048477;GO:0050810;GO:0051170;GO:0070491;GO:0090571;GO:0097504
495DC;491Y6	DDX20	DDX1	mmusculus	DIV10/DIV0	0.481225	0.0028672	0.00128443	6	4	0.605051	GO:0000245;GO:0002735;GO:0003677;GO:0003682;GO:0003712;GO:0003723;GO:0003724;GO:0003725;GO:0004386;GO:0004518;GO:0004527;GO:0005515;GO:0005524;GO:0005634;GO:0005654;GO:0005737;GO:0005739;GO:0005829;GO:0006302;GO:0006388;GO:0006446;GO:0007275;GO:0008143;GO:0010494;GO:0016020;GO:0016032;GO:0032508;GO:0033677;GO:0043123;GO:0043330;GO:0045087;GO:0051607;GO:0071920;GO:0072669;GO:0090305;GO:1903506;GO:…	GO:0000122;GO:0000244;GO:0000387;GO:0003677;GO:0003723;GO:0003724;GO:0005515;GO:0005524;GO:0005634;GO:0005654;GO:0005737;GO:0005829;GO:0005856;GO:0006396;GO:0008285;GO:0016020;GO:0019904;GO:0030674;GO:0032797;GO:0034719;GO:0042826;GO:0043065;GO:0048477;GO:0050810;GO:0051170;GO:0070491;GO:0090571;GO:0097504
495DC;491Y6	DDX20	DDX1	rnorvegicus	DIV14/DIV01	-0.212707	0.842235	0.00128443	6	4	0.605051	GO:0000245;GO:0002735;GO:0003677;GO:0003682;GO:0003712;GO:0003723;GO:0003724;GO:0003725;GO:0004386;GO:0004518;GO:0004527;GO:0005515;GO:0005524;GO:0005634;GO:0005654;GO:0005737;GO:0005739;GO:0005829;GO:0006302;GO:0006388;GO:0006446;GO:0007275;GO:0008143;GO:0010494;GO:0016020;GO:0016032;GO:0032508;GO:0033677;GO:0043123;GO:0043330;GO:0045087;GO:0051607;GO:0071920;GO:0072669;GO:0090305;GO:1903506;GO:…	GO:0000122;GO:0000244;GO:0000387;GO:0003677;GO:0003723;GO:0003724;GO:0005515;GO:0005524;GO:0005634;GO:0005654;GO:0005737;GO:0005829;GO:0005856;GO:0006396;GO:0008285;GO:0016020;GO:0019904;GO:0030674;GO:0032797;GO:0034719;GO:0042826;GO:0043065;GO:0048477;GO:0050810;GO:0051170;GO:0070491;GO:0090571;GO:0097504
495DC;491Y6	DDX20	DDX1	hsapiens	NPC/iPS	1.60087	0.0087898	0.00128443	6	4	0.605051	GO:0000245;GO:0002735;GO:0003677;GO:0003682;GO:0003712;GO:0003723;GO:0003724;GO:0003725;GO:0004386;GO:0004518;GO:0004527;GO:0005515;GO:0005524;GO:0005634;GO:0005654;GO:0005737;GO:0005739;GO:0005829;GO:0006302;GO:0006388;GO:0006446;GO:0007275;GO:0008143;GO:0010494;GO:0016020;GO:0016032;GO:0032508;GO:0033677;GO:0043123;GO:0043330;GO:0045087;GO:0051607;GO:0071920;GO:0072669;GO:0090305;GO:1903506;GO:…	GO:0000122;GO:0000244;GO:0000387;GO:0003677;GO:0003723;GO:0003724;GO:0005515;GO:0005524;GO:0005634;GO:0005654;GO:0005737;GO:0005829;GO:0005856;GO:0006396;GO:0008285;GO:0016020;GO:0019904;GO:0030674;GO:0032797;GO:0034719;GO:0042826;GO:0043065;GO:0048477;GO:0050810;GO:0051170;GO:0070491;GO:0090571;GO:0097504
495DC;491Y6	DDX20	DDX1	drerio	Neur/Stem	0.0254475	0.964527	0.00128443	6	4	0.605051	GO:0000245;GO:0002735;GO:0003677;GO:0003682;GO:0003712;GO:0003723;GO:0003724;GO:0003725;GO:0004386;GO:0004518;GO:0004527;GO:0005515;GO:0005524;GO:0005634;GO:0005654;GO:0005737;GO:0005739;GO:0005829;GO:0006302;GO:0006388;GO:0006446;GO:0007275;GO:0008143;GO:0010494;GO:0016020;GO:0016032;GO:0032508;GO:0033677;GO:0043123;GO:0043330;GO:0045087;GO:0051607;GO:0071920;GO:0072669;GO:0090305;GO:1903506;GO:…	GO:0000122;GO:0000244;GO:0000387;GO:0003677;GO:0003723;GO:0003724;GO:0005515;GO:0005524;GO:0005634;GO:0005654;GO:0005737;GO:0005829;GO:0005856;GO:0006396;GO:0008285;GO:0016020;GO:0019904;GO:0030674;GO:0032797;GO:0034719;GO:0042826;GO:0043065;GO:0048477;GO:0050810;GO:0051170;GO:0070491;GO:0090571;GO:0097504
494MF;492MZ	GLO1	GLOD4	mmusculus	DIV10/DIV0	0.0564527	0.58207	0.00011521	6	4	0.584905	GO:0005739;GO:0045296;GO:0070062	GO:0004462;GO:0005515;GO:0005654;GO:0005737;GO:0005829;GO:0005886;GO:0005975;GO:0006090;GO:0006357;GO:0006749;GO:0008270;GO:0009438;GO:0030316;GO:0043066;GO:0070062
494MF;492MZ	GLO1	GLOD4	drerio	Neur/Stem	0.776205	0.787685	0.00011521	6	4	0.584905	GO:0005739;GO:0045296;GO:0070062	GO:0004462;GO:0005515;GO:0005654;GO:0005737;GO:0005829;GO:0005886;GO:0005975;GO:0006090;GO:0006357;GO:0006749;GO:0008270;GO:0009438;GO:0030316;GO:0043066;GO:0070062
494MF;492MZ	GLO1	GLOD4	rnorvegicus	DIV14/DIV01	-0.327335	0.2782	0.00011521	6	4	0.584905	GO:0005739;GO:0045296;GO:0070062	GO:0004462;GO:0005515;GO:0005654;GO:0005737;GO:0005829;GO:0005886;GO:0005975;GO:0006090;GO:0006357;GO:0006749;GO:0008270;GO:0009438;GO:0030316;GO:0043066;GO:0070062
494MF;492MZ	GLO1	GLOD4	hsapiens	Neu/iPS	1.9917	6.84402e-05	0.00011521	6	4	0.584905	GO:0005739;GO:0045296;GO:0070062	GO:0004462;GO:0005515;GO:0005654;GO:0005737;GO:0005829;GO:0005886;GO:0005975;GO:0006090;GO:0006357;GO:0006749;GO:0008270;GO:0009438;GO:0030316;GO:0043066;GO:0070062
494MF;492MZ	GLO1	GLOD4	hsapiens	NPC/iPS	0.91488	0.00606765	0.00011521	6	4	0.584905	GO:0005739;GO:0045296;GO:0070062	GO:0004462;GO:0005515;GO:0005654;GO:0005737;GO:0005829;GO:0005886;GO:0005975;GO:0006090;GO:0006357;GO:0006749;GO:0008270;GO:0009438;GO:0030316;GO:0043066;GO:0070062
494MF;492MZ	GLO1	GLOD4	mmusculus	DIV3/DIV0	0.296517	0.0158878	0.00011521	6	4	0.584905	GO:0005739;GO:0045296;GO:0070062	GO:0004462;GO:0005515;GO:0005654;GO:0005737;GO:0005829;GO:0005886;GO:0005975;GO:0006090;GO:0006357;GO:0006749;GO:0008270;GO:0009438;GO:0030316;GO:0043066;GO:0070062
494MF;492MZ	GLO1	GLOD4	rnorvegicus	DIV5/DIV01	0.385914	0.214813	0.00011521	6	4	0.584905	GO:0005739;GO:0045296;GO:0070062	GO:0004462;GO:0005515;GO:0005654;GO:0005737;GO:0005829;GO:0005886;GO:0005975;GO:0006090;GO:0006357;GO:0006749;GO:0008270;GO:0009438;GO:0030316;GO:0043066;GO:0070062
48WVN;48V1H	RAB8B	RAB2A	rnorvegicus	DIV14/DIV01	-0.388992	0.757115	0.00348412	5	4	0.583071	GO:0000139;GO:0003924;GO:0005515;GO:0005525;GO:0005634;GO:0005765;GO:0005789;GO:0005794;GO:0005829;GO:0007030;GO:0015031;GO:0019003;GO:0033116;GO:0042470;GO:0043687;GO:0070062	GO:0003924;GO:0005102;GO:0005515;GO:0005525;GO:0005654;GO:0005768;GO:0005778;GO:0005886;GO:0006904;GO:0008021;GO:0009306;GO:0016604;GO:0017157;GO:0019003;GO:0019882;GO:0030140;GO:0030670;GO:0030911;GO:0031346;GO:0032869;GO:0043231;GO:0045046;GO:0045335;GO:0048210;GO:0048471;GO:0051286;GO:0051461;GO:0055038;GO:0070062;GO:0072659
48WVN;48V1H	RAB8A	RAB2A	rnorvegicus	DIV14/DIV01	-0.171035	0.808968	0.00348412	5	4	0.583071	GO:0000139;GO:0003924;GO:0005515;GO:0005525;GO:0005634;GO:0005765;GO:0005789;GO:0005794;GO:0005829;GO:0007030;GO:0015031;GO:0019003;GO:0033116;GO:0042470;GO:0043687;GO:0070062	GO:0000139;GO:0003924;GO:0005515;GO:0005525;GO:0005768;GO:0005813;GO:0005814;GO:0005829;GO:0005886;GO:0005929;GO:0006904;GO:0006914;GO:0007409;GO:0008021;GO:0009306;GO:0010506;GO:0014069;GO:0017137;GO:0017157;GO:0019003;GO:0019901;GO:0030140;GO:0030496;GO:0030670;GO:0031489;GO:0032588;GO:0032869;GO:0036064;GO:0043025;GO:0043197;GO:0043687;GO:0045335;GO:0048169;GO:0048210;GO:0051223;GO:0055038;GO:…
48WVN;48V1H	RAB8B	RAB2B	rnorvegicus	DIV14/DIV01	-1.13192	0.486384	0.00348412	5	4	0.583071	GO:0000139;GO:0003924;GO:0005515;GO:0005525;GO:0005789;GO:0005794;GO:0005886;GO:0015031;GO:0016192;GO:0045921;GO:0070062;GO:0098793	GO:0003924;GO:0005102;GO:0005515;GO:0005525;GO:0005654;GO:0005768;GO:0005778;GO:0005886;GO:0006904;GO:0008021;GO:0009306;GO:0016604;GO:0017157;GO:0019003;GO:0019882;GO:0030140;GO:0030670;GO:0030911;GO:0031346;GO:0032869;GO:0043231;GO:0045046;GO:0045335;GO:0048210;GO:0048471;GO:0051286;GO:0051461;GO:0055038;GO:0070062;GO:0072659
48WVN;48V1H	RAB8A	RAB2B	rnorvegicus	DIV5/DIV01	0.216854	0.877457	0.00348412	5	4	0.583071	GO:0000139;GO:0003924;GO:0005515;GO:0005525;GO:0005789;GO:0005794;GO:0005886;GO:0015031;GO:0016192;GO:0045921;GO:0070062;GO:0098793	GO:0000139;GO:0003924;GO:0005515;GO:0005525;GO:0005768;GO:0005813;GO:0005814;GO:0005829;GO:0005886;GO:0005929;GO:0006904;GO:0006914;GO:0007409;GO:0008021;GO:0009306;GO:0010506;GO:0014069;GO:0017137;GO:0017157;GO:0019003;GO:0019901;GO:0030140;GO:0030496;GO:0030670;GO:0031489;GO:0032588;GO:0032869;GO:0036064;GO:0043025;GO:0043197;GO:0043687;GO:0045335;GO:0048169;GO:0048210;GO:0051223;GO:0055038;GO:…
48WVN;48V1H	RAB8B	RAB2A	hsapiens	NPC/iPS	-1.14841	0.224877	0.00348412	5	4	0.583071	GO:0000139;GO:0003924;GO:0005515;GO:0005525;GO:0005634;GO:0005765;GO:0005789;GO:0005794;GO:0005829;GO:0007030;GO:0015031;GO:0019003;GO:0033116;GO:0042470;GO:0043687;GO:0070062	GO:0003924;GO:0005102;GO:0005515;GO:0005525;GO:0005654;GO:0005768;GO:0005778;GO:0005886;GO:0006904;GO:0008021;GO:0009306;GO:0016604;GO:0017157;GO:0019003;GO:0019882;GO:0030140;GO:0030670;GO:0030911;GO:0031346;GO:0032869;GO:0043231;GO:0045046;GO:0045335;GO:0048210;GO:0048471;GO:0051286;GO:0051461;GO:0055038;GO:0070062;GO:0072659
48WVN;48V1H	RAB8A	RAB2A	rnorvegicus	DIV5/DIV01	0.396234	0.582715	0.00348412	5	4	0.583071	GO:0000139;GO:0003924;GO:0005515;GO:0005525;GO:0005634;GO:0005765;GO:0005789;GO:0005794;GO:0005829;GO:0007030;GO:0015031;GO:0019003;GO:0033116;GO:0042470;GO:0043687;GO:0070062	GO:0000139;GO:0003924;GO:0005515;GO:0005525;GO:0005768;GO:0005813;GO:0005814;GO:0005829;GO:0005886;GO:0005929;GO:0006904;GO:0006914;GO:0007409;GO:0008021;GO:0009306;GO:0010506;GO:0014069;GO:0017137;GO:0017157;GO:0019003;GO:0019901;GO:0030140;GO:0030496;GO:0030670;GO:0031489;GO:0032588;GO:0032869;GO:0036064;GO:0043025;GO:0043197;GO:0043687;GO:0045335;GO:0048169;GO:0048210;GO:0051223;GO:0055038;GO:…
48WVN;48V1H	RAB8B	RAB2A	hsapiens	Neu/iPS	1.43289	0.15429	0.00348412	5	4	0.583071	GO:0000139;GO:0003924;GO:0005515;GO:0005525;GO:0005634;GO:0005765;GO:0005789;GO:0005794;GO:0005829;GO:0007030;GO:0015031;GO:0019003;GO:0033116;GO:0042470;GO:0043687;GO:0070062	GO:0003924;GO:0005102;GO:0005515;GO:0005525;GO:0005654;GO:0005768;GO:0005778;GO:0005886;GO:0006904;GO:0008021;GO:0009306;GO:0016604;GO:0017157;GO:0019003;GO:0019882;GO:0030140;GO:0030670;GO:0030911;GO:0031346;GO:0032869;GO:0043231;GO:0045046;GO:0045335;GO:0048210;GO:0048471;GO:0051286;GO:0051461;GO:0055038;GO:0070062;GO:0072659
48WVN;48V1H	RAB8A	RAB2A	hsapiens	Neu/iPS	2.6908	0.00625618	0.00348412	5	4	0.583071	GO:0000139;GO:0003924;GO:0005515;GO:0005525;GO:0005634;GO:0005765;GO:0005789;GO:0005794;GO:0005829;GO:0007030;GO:0015031;GO:0019003;GO:0033116;GO:0042470;GO:0043687;GO:0070062	GO:0000139;GO:0003924;GO:0005515;GO:0005525;GO:0005768;GO:0005813;GO:0005814;GO:0005829;GO:0005886;GO:0005929;GO:0006904;GO:0006914;GO:0007409;GO:0008021;GO:0009306;GO:0010506;GO:0014069;GO:0017137;GO:0017157;GO:0019003;GO:0019901;GO:0030140;GO:0030496;GO:0030670;GO:0031489;GO:0032588;GO:0032869;GO:0036064;GO:0043025;GO:0043197;GO:0043687;GO:0045335;GO:0048169;GO:0048210;GO:0051223;GO:0055038;GO:…
48WVN;48V1H	RAB8A	RAB2A	mmusculus	DIV3/DIV0	0.853708	0.0144147	0.00348412	5	4	0.583071	GO:0000139;GO:0003924;GO:0005515;GO:0005525;GO:0005634;GO:0005765;GO:0005789;GO:0005794;GO:0005829;GO:0007030;GO:0015031;GO:0019003;GO:0033116;GO:0042470;GO:0043687;GO:0070062	GO:0000139;GO:0003924;GO:0005515;GO:0005525;GO:0005768;GO:0005813;GO:0005814;GO:0005829;GO:0005886;GO:0005929;GO:0006904;GO:0006914;GO:0007409;GO:0008021;GO:0009306;GO:0010506;GO:0014069;GO:0017137;GO:0017157;GO:0019003;GO:0019901;GO:0030140;GO:0030496;GO:0030670;GO:0031489;GO:0032588;GO:0032869;GO:0036064;GO:0043025;GO:0043197;GO:0043687;GO:0045335;GO:0048169;GO:0048210;GO:0051223;GO:0055038;GO:…
48WVN;48V1H	RAB8A	RAB2B	mmusculus	DIV10/DIV0	1.51926	1.39983e-05	0.00348412	5	4	0.583071	GO:0000139;GO:0003924;GO:0005515;GO:0005525;GO:0005789;GO:0005794;GO:0005886;GO:0015031;GO:0016192;GO:0045921;GO:0070062;GO:0098793	GO:0000139;GO:0003924;GO:0005515;GO:0005525;GO:0005768;GO:0005813;GO:0005814;GO:0005829;GO:0005886;GO:0005929;GO:0006904;GO:0006914;GO:0007409;GO:0008021;GO:0009306;GO:0010506;GO:0014069;GO:0017137;GO:0017157;GO:0019003;GO:0019901;GO:0030140;GO:0030496;GO:0030670;GO:0031489;GO:0032588;GO:0032869;GO:0036064;GO:0043025;GO:0043197;GO:0043687;GO:0045335;GO:0048169;GO:0048210;GO:0051223;GO:0055038;GO:…
48WVN;48V1H	RAB8A	RAB2A	hsapiens	NPC/iPS	-0.290997	0.610168	0.00348412	5	4	0.583071	GO:0000139;GO:0003924;GO:0005515;GO:0005525;GO:0005634;GO:0005765;GO:0005789;GO:0005794;GO:0005829;GO:0007030;GO:0015031;GO:0019003;GO:0033116;GO:0042470;GO:0043687;GO:0070062	GO:0000139;GO:0003924;GO:0005515;GO:0005525;GO:0005768;GO:0005813;GO:0005814;GO:0005829;GO:0005886;GO:0005929;GO:0006904;GO:0006914;GO:0007409;GO:0008021;GO:0009306;GO:0010506;GO:0014069;GO:0017137;GO:0017157;GO:0019003;GO:0019901;GO:0030140;GO:0030496;GO:0030670;GO:0031489;GO:0032588;GO:0032869;GO:0036064;GO:0043025;GO:0043197;GO:0043687;GO:0045335;GO:0048169;GO:0048210;GO:0051223;GO:0055038;GO:…
48WVN;48V1H	RAB8A	RAB2B	rnorvegicus	DIV14/DIV01	-0.913965	0.528082	0.00348412	5	4	0.583071	GO:0000139;GO:0003924;GO:0005515;GO:0005525;GO:0005789;GO:0005794;GO:0005886;GO:0015031;GO:0016192;GO:0045921;GO:0070062;GO:0098793	GO:0000139;GO:0003924;GO:0005515;GO:0005525;GO:0005768;GO:0005813;GO:0005814;GO:0005829;GO:0005886;GO:0005929;GO:0006904;GO:0006914;GO:0007409;GO:0008021;GO:0009306;GO:0010506;GO:0014069;GO:0017137;GO:0017157;GO:0019003;GO:0019901;GO:0030140;GO:0030496;GO:0030670;GO:0031489;GO:0032588;GO:0032869;GO:0036064;GO:0043025;GO:0043197;GO:0043687;GO:0045335;GO:0048169;GO:0048210;GO:0051223;GO:0055038;GO:…
48WVN;48V1H	RAB8B	RAB2B	mmusculus	DIV3/DIV0	1.12824	0.000220654	0.00348412	5	4	0.583071	GO:0000139;GO:0003924;GO:0005515;GO:0005525;GO:0005789;GO:0005794;GO:0005886;GO:0015031;GO:0016192;GO:0045921;GO:0070062;GO:0098793	GO:0003924;GO:0005102;GO:0005515;GO:0005525;GO:0005654;GO:0005768;GO:0005778;GO:0005886;GO:0006904;GO:0008021;GO:0009306;GO:0016604;GO:0017157;GO:0019003;GO:0019882;GO:0030140;GO:0030670;GO:0030911;GO:0031346;GO:0032869;GO:0043231;GO:0045046;GO:0045335;GO:0048210;GO:0048471;GO:0051286;GO:0051461;GO:0055038;GO:0070062;GO:0072659
48WVN;48V1H	RAB8B	RAB2B	mmusculus	DIV10/DIV0	1.81619	6.21562e-06	0.00348412	5	4	0.583071	GO:0000139;GO:0003924;GO:0005515;GO:0005525;GO:0005789;GO:0005794;GO:0005886;GO:0015031;GO:0016192;GO:0045921;GO:0070062;GO:0098793	GO:0003924;GO:0005102;GO:0005515;GO:0005525;GO:0005654;GO:0005768;GO:0005778;GO:0005886;GO:0006904;GO:0008021;GO:0009306;GO:0016604;GO:0017157;GO:0019003;GO:0019882;GO:0030140;GO:0030670;GO:0030911;GO:0031346;GO:0032869;GO:0043231;GO:0045046;GO:0045335;GO:0048210;GO:0048471;GO:0051286;GO:0051461;GO:0055038;GO:0070062;GO:0072659
48WVN;48V1H	RAB8A	RAB2A	drerio	Neur/Stem	1.01352	0.732374	0.00348412	5	4	0.583071	GO:0000139;GO:0003924;GO:0005515;GO:0005525;GO:0005634;GO:0005765;GO:0005789;GO:0005794;GO:0005829;GO:0007030;GO:0015031;GO:0019003;GO:0033116;GO:0042470;GO:0043687;GO:0070062	GO:0000139;GO:0003924;GO:0005515;GO:0005525;GO:0005768;GO:0005813;GO:0005814;GO:0005829;GO:0005886;GO:0005929;GO:0006904;GO:0006914;GO:0007409;GO:0008021;GO:0009306;GO:0010506;GO:0014069;GO:0017137;GO:0017157;GO:0019003;GO:0019901;GO:0030140;GO:0030496;GO:0030670;GO:0031489;GO:0032588;GO:0032869;GO:0036064;GO:0043025;GO:0043197;GO:0043687;GO:0045335;GO:0048169;GO:0048210;GO:0051223;GO:0055038;GO:…
48WVN;48V1H	RAB8B	RAB2B	rnorvegicus	DIV5/DIV01	0.0962955	0.950951	0.00348412	5	4	0.583071	GO:0000139;GO:0003924;GO:0005515;GO:0005525;GO:0005789;GO:0005794;GO:0005886;GO:0015031;GO:0016192;GO:0045921;GO:0070062;GO:0098793	GO:0003924;GO:0005102;GO:0005515;GO:0005525;GO:0005654;GO:0005768;GO:0005778;GO:0005886;GO:0006904;GO:0008021;GO:0009306;GO:0016604;GO:0017157;GO:0019003;GO:0019882;GO:0030140;GO:0030670;GO:0030911;GO:0031346;GO:0032869;GO:0043231;GO:0045046;GO:0045335;GO:0048210;GO:0048471;GO:0051286;GO:0051461;GO:0055038;GO:0070062;GO:0072659
48WVN;48V1H	RAB8B	RAB2A	rnorvegicus	DIV5/DIV01	0.275675	0.825877	0.00348412	5	4	0.583071	GO:0000139;GO:0003924;GO:0005515;GO:0005525;GO:0005634;GO:0005765;GO:0005789;GO:0005794;GO:0005829;GO:0007030;GO:0015031;GO:0019003;GO:0033116;GO:0042470;GO:0043687;GO:0070062	GO:0003924;GO:0005102;GO:0005515;GO:0005525;GO:0005654;GO:0005768;GO:0005778;GO:0005886;GO:0006904;GO:0008021;GO:0009306;GO:0016604;GO:0017157;GO:0019003;GO:0019882;GO:0030140;GO:0030670;GO:0030911;GO:0031346;GO:0032869;GO:0043231;GO:0045046;GO:0045335;GO:0048210;GO:0048471;GO:0051286;GO:0051461;GO:0055038;GO:0070062;GO:0072659
48WVN;48V1H	RAB8B	RAB2A	mmusculus	DIV10/DIV0	1.58257	0.000483318	0.00348412	5	4	0.583071	GO:0000139;GO:0003924;GO:0005515;GO:0005525;GO:0005634;GO:0005765;GO:0005789;GO:0005794;GO:0005829;GO:0007030;GO:0015031;GO:0019003;GO:0033116;GO:0042470;GO:0043687;GO:0070062	GO:0003924;GO:0005102;GO:0005515;GO:0005525;GO:0005654;GO:0005768;GO:0005778;GO:0005886;GO:0006904;GO:0008021;GO:0009306;GO:0016604;GO:0017157;GO:0019003;GO:0019882;GO:0030140;GO:0030670;GO:0030911;GO:0031346;GO:0032869;GO:0043231;GO:0045046;GO:0045335;GO:0048210;GO:0048471;GO:0051286;GO:0051461;GO:0055038;GO:0070062;GO:0072659
48WVN;48V1H	RAB8A	RAB2B	mmusculus	DIV3/DIV0	0.967916	0.00038238	0.00348412	5	4	0.583071	GO:0000139;GO:0003924;GO:0005515;GO:0005525;GO:0005789;GO:0005794;GO:0005886;GO:0015031;GO:0016192;GO:0045921;GO:0070062;GO:0098793	GO:0000139;GO:0003924;GO:0005515;GO:0005525;GO:0005768;GO:0005813;GO:0005814;GO:0005829;GO:0005886;GO:0005929;GO:0006904;GO:0006914;GO:0007409;GO:0008021;GO:0009306;GO:0010506;GO:0014069;GO:0017137;GO:0017157;GO:0019003;GO:0019901;GO:0030140;GO:0030496;GO:0030670;GO:0031489;GO:0032588;GO:0032869;GO:0036064;GO:0043025;GO:0043197;GO:0043687;GO:0045335;GO:0048169;GO:0048210;GO:0051223;GO:0055038;GO:…
48WVN;48V1H	RAB8A	RAB2A	mmusculus	DIV10/DIV0	1.28563	0.00147755	0.00348412	5	4	0.583071	GO:0000139;GO:0003924;GO:0005515;GO:0005525;GO:0005634;GO:0005765;GO:0005789;GO:0005794;GO:0005829;GO:0007030;GO:0015031;GO:0019003;GO:0033116;GO:0042470;GO:0043687;GO:0070062	GO:0000139;GO:0003924;GO:0005515;GO:0005525;GO:0005768;GO:0005813;GO:0005814;GO:0005829;GO:0005886;GO:0005929;GO:0006904;GO:0006914;GO:0007409;GO:0008021;GO:0009306;GO:0010506;GO:0014069;GO:0017137;GO:0017157;GO:0019003;GO:0019901;GO:0030140;GO:0030496;GO:0030670;GO:0031489;GO:0032588;GO:0032869;GO:0036064;GO:0043025;GO:0043197;GO:0043687;GO:0045335;GO:0048169;GO:0048210;GO:0051223;GO:0055038;GO:…
48WVN;48V1H	RAB8B	RAB2A	mmusculus	DIV3/DIV0	1.01403	0.00726448	0.00348412	5	4	0.583071	GO:0000139;GO:0003924;GO:0005515;GO:0005525;GO:0005634;GO:0005765;GO:0005789;GO:0005794;GO:0005829;GO:0007030;GO:0015031;GO:0019003;GO:0033116;GO:0042470;GO:0043687;GO:0070062	GO:0003924;GO:0005102;GO:0005515;GO:0005525;GO:0005654;GO:0005768;GO:0005778;GO:0005886;GO:0006904;GO:0008021;GO:0009306;GO:0016604;GO:0017157;GO:0019003;GO:0019882;GO:0030140;GO:0030670;GO:0030911;GO:0031346;GO:0032869;GO:0043231;GO:0045046;GO:0045335;GO:0048210;GO:0048471;GO:0051286;GO:0051461;GO:0055038;GO:0070062;GO:0072659
48WDC;493Y2	CRNKL1	PRPF6	mmusculus	DIV3/DIV0	0.37008	0.0368594	0.0078918	6	4	0.579866	GO:0000244;GO:0000245;GO:0000375;GO:0000398;GO:0003713;GO:0003723;GO:0005515;GO:0005634;GO:0005654;GO:0005681;GO:0005682;GO:0006403;GO:0008380;GO:0016020;GO:0016607;GO:0043021;GO:0045944;GO:0046540;GO:0050681;GO:0071005;GO:0071013	GO:0000245;GO:0000398;GO:0000974;GO:0003723;GO:0005515;GO:0005634;GO:0005654;GO:0005681;GO:0016607;GO:0071007;GO:0071013;GO:0071014
48WDC;493Y2	CRNKL1	PRPF6	rnorvegicus	DIV14/DIV01	0.284043	0.74976	0.0078918	6	4	0.579866	GO:0000244;GO:0000245;GO:0000375;GO:0000398;GO:0003713;GO:0003723;GO:0005515;GO:0005634;GO:0005654;GO:0005681;GO:0005682;GO:0006403;GO:0008380;GO:0016020;GO:0016607;GO:0043021;GO:0045944;GO:0046540;GO:0050681;GO:0071005;GO:0071013	GO:0000245;GO:0000398;GO:0000974;GO:0003723;GO:0005515;GO:0005634;GO:0005654;GO:0005681;GO:0016607;GO:0071007;GO:0071013;GO:0071014
48WDC;493Y2	CRNKL1	PRPF6	hsapiens	Neu/iPS	1.37003	0.185281	0.0078918	6	4	0.579866	GO:0000244;GO:0000245;GO:0000375;GO:0000398;GO:0003713;GO:0003723;GO:0005515;GO:0005634;GO:0005654;GO:0005681;GO:0005682;GO:0006403;GO:0008380;GO:0016020;GO:0016607;GO:0043021;GO:0045944;GO:0046540;GO:0050681;GO:0071005;GO:0071013	GO:0000245;GO:0000398;GO:0000974;GO:0003723;GO:0005515;GO:0005634;GO:0005654;GO:0005681;GO:0016607;GO:0071007;GO:0071013;GO:0071014
48WDC;493Y2	CRNKL1	PRPF6	drerio	Neur/Stem	0.391022	0.0896568	0.0078918	6	4	0.579866	GO:0000244;GO:0000245;GO:0000375;GO:0000398;GO:0003713;GO:0003723;GO:0005515;GO:0005634;GO:0005654;GO:0005681;GO:0005682;GO:0006403;GO:0008380;GO:0016020;GO:0016607;GO:0043021;GO:0045944;GO:0046540;GO:0050681;GO:0071005;GO:0071013	GO:0000245;GO:0000398;GO:0000974;GO:0003723;GO:0005515;GO:0005634;GO:0005654;GO:0005681;GO:0016607;GO:0071007;GO:0071013;GO:0071014
48WDC;493Y2	CRNKL1	PRPF6	mmusculus	DIV10/DIV0	0.651479	0.00212062	0.0078918	6	4	0.579866	GO:0000244;GO:0000245;GO:0000375;GO:0000398;GO:0003713;GO:0003723;GO:0005515;GO:0005634;GO:0005654;GO:0005681;GO:0005682;GO:0006403;GO:0008380;GO:0016020;GO:0016607;GO:0043021;GO:0045944;GO:0046540;GO:0050681;GO:0071005;GO:0071013	GO:0000245;GO:0000398;GO:0000974;GO:0003723;GO:0005515;GO:0005634;GO:0005654;GO:0005681;GO:0016607;GO:0071007;GO:0071013;GO:0071014
48WDC;493Y2	CRNKL1	PRPF6	rnorvegicus	DIV5/DIV01	0.41254	0.646035	0.0078918	6	4	0.579866	GO:0000244;GO:0000245;GO:0000375;GO:0000398;GO:0003713;GO:0003723;GO:0005515;GO:0005634;GO:0005654;GO:0005681;GO:0005682;GO:0006403;GO:0008380;GO:0016020;GO:0016607;GO:0043021;GO:0045944;GO:0046540;GO:0050681;GO:0071005;GO:0071013	GO:0000245;GO:0000398;GO:0000974;GO:0003723;GO:0005515;GO:0005634;GO:0005654;GO:0005681;GO:0016607;GO:0071007;GO:0071013;GO:0071014
490ZR;4980X	PDIA3	ERP44	rnorvegicus	DIV14/DIV01	0.533908	0.0885879	6.3665e-05	7	4	0.55146	GO:0003756;GO:0005515;GO:0005576;GO:0005788;GO:0005789;GO:0005793;GO:0006457;GO:0006986;GO:0009100;GO:0009986;GO:0034976;GO:0035580;GO:0043312;GO:0045454;GO:0070062	GO:0002474;GO:0002479;GO:0003723;GO:0003756;GO:0004197;GO:0004629;GO:0005515;GO:0005615;GO:0005634;GO:0005783;GO:0005788;GO:0005925;GO:0006457;GO:0006508;GO:0009986;GO:0015036;GO:0015037;GO:0034975;GO:0034976;GO:0042470;GO:0042802;GO:0042824;GO:0045335;GO:0045454;GO:0055038;GO:0055114;GO:0070062;GO:0098761;GO:2001238
490ZR;4980X	PDIA3	ERP44	hsapiens	Neu/iPS	1.72874	0.000161664	6.3665e-05	7	4	0.55146	GO:0003756;GO:0005515;GO:0005576;GO:0005788;GO:0005789;GO:0005793;GO:0006457;GO:0006986;GO:0009100;GO:0009986;GO:0034976;GO:0035580;GO:0043312;GO:0045454;GO:0070062	GO:0002474;GO:0002479;GO:0003723;GO:0003756;GO:0004197;GO:0004629;GO:0005515;GO:0005615;GO:0005634;GO:0005783;GO:0005788;GO:0005925;GO:0006457;GO:0006508;GO:0009986;GO:0015036;GO:0015037;GO:0034975;GO:0034976;GO:0042470;GO:0042802;GO:0042824;GO:0045335;GO:0045454;GO:0055038;GO:0055114;GO:0070062;GO:0098761;GO:2001238
490ZR;4980X	PDIA3	ERP44	drerio	Neur/Stem	0.654119	0.00466155	6.3665e-05	7	4	0.55146	GO:0003756;GO:0005515;GO:0005576;GO:0005788;GO:0005789;GO:0005793;GO:0006457;GO:0006986;GO:0009100;GO:0009986;GO:0034976;GO:0035580;GO:0043312;GO:0045454;GO:0070062	GO:0002474;GO:0002479;GO:0003723;GO:0003756;GO:0004197;GO:0004629;GO:0005515;GO:0005615;GO:0005634;GO:0005783;GO:0005788;GO:0005925;GO:0006457;GO:0006508;GO:0009986;GO:0015036;GO:0015037;GO:0034975;GO:0034976;GO:0042470;GO:0042802;GO:0042824;GO:0045335;GO:0045454;GO:0055038;GO:0055114;GO:0070062;GO:0098761;GO:2001238
490ZR;4980X	PDIA3	ERP44	rnorvegicus	DIV5/DIV01	0.356373	0.204048	6.3665e-05	7	4	0.55146	GO:0003756;GO:0005515;GO:0005576;GO:0005788;GO:0005789;GO:0005793;GO:0006457;GO:0006986;GO:0009100;GO:0009986;GO:0034976;GO:0035580;GO:0043312;GO:0045454;GO:0070062	GO:0002474;GO:0002479;GO:0003723;GO:0003756;GO:0004197;GO:0004629;GO:0005515;GO:0005615;GO:0005634;GO:0005783;GO:0005788;GO:0005925;GO:0006457;GO:0006508;GO:0009986;GO:0015036;GO:0015037;GO:0034975;GO:0034976;GO:0042470;GO:0042802;GO:0042824;GO:0045335;GO:0045454;GO:0055038;GO:0055114;GO:0070062;GO:0098761;GO:2001238
490ZR;4980X	PDIA3	ERP44	hsapiens	NPC/iPS	0.0997233	0.681937	6.3665e-05	7	4	0.55146	GO:0003756;GO:0005515;GO:0005576;GO:0005788;GO:0005789;GO:0005793;GO:0006457;GO:0006986;GO:0009100;GO:0009986;GO:0034976;GO:0035580;GO:0043312;GO:0045454;GO:0070062	GO:0002474;GO:0002479;GO:0003723;GO:0003756;GO:0004197;GO:0004629;GO:0005515;GO:0005615;GO:0005634;GO:0005783;GO:0005788;GO:0005925;GO:0006457;GO:0006508;GO:0009986;GO:0015036;GO:0015037;GO:0034975;GO:0034976;GO:0042470;GO:0042802;GO:0042824;GO:0045335;GO:0045454;GO:0055038;GO:0055114;GO:0070062;GO:0098761;GO:2001238
490ZR;4980X	PDIA3	ERP44	mmusculus	DIV3/DIV0	0.378578	0.0189345	6.3665e-05	7	4	0.55146	GO:0003756;GO:0005515;GO:0005576;GO:0005788;GO:0005789;GO:0005793;GO:0006457;GO:0006986;GO:0009100;GO:0009986;GO:0034976;GO:0035580;GO:0043312;GO:0045454;GO:0070062	GO:0002474;GO:0002479;GO:0003723;GO:0003756;GO:0004197;GO:0004629;GO:0005515;GO:0005615;GO:0005634;GO:0005783;GO:0005788;GO:0005925;GO:0006457;GO:0006508;GO:0009986;GO:0015036;GO:0015037;GO:0034975;GO:0034976;GO:0042470;GO:0042802;GO:0042824;GO:0045335;GO:0045454;GO:0055038;GO:0055114;GO:0070062;GO:0098761;GO:2001238
490ZR;4980X	PDIA3	ERP44	mmusculus	DIV10/DIV0	0.108782	0.428493	6.3665e-05	7	4	0.55146	GO:0003756;GO:0005515;GO:0005576;GO:0005788;GO:0005789;GO:0005793;GO:0006457;GO:0006986;GO:0009100;GO:0009986;GO:0034976;GO:0035580;GO:0043312;GO:0045454;GO:0070062	GO:0002474;GO:0002479;GO:0003723;GO:0003756;GO:0004197;GO:0004629;GO:0005515;GO:0005615;GO:0005634;GO:0005783;GO:0005788;GO:0005925;GO:0006457;GO:0006508;GO:0009986;GO:0015036;GO:0015037;GO:0034975;GO:0034976;GO:0042470;GO:0042802;GO:0042824;GO:0045335;GO:0045454;GO:0055038;GO:0055114;GO:0070062;GO:0098761;GO:2001238
493JR;493P4	KPNB1	TNPO1	mmusculus	DIV3/DIV0	0.170797	0.143223	0.000601185	6	4	0.550469	GO:0003723;GO:0005515;GO:0005634;GO:0005737;GO:0005829;GO:0005929;GO:0006606;GO:0008139;GO:0008536;GO:0016032;GO:0035735;GO:0043488;GO:0061608;GO:0070062	GO:0003723;GO:0005515;GO:0005576;GO:0005634;GO:0005635;GO:0005643;GO:0005654;GO:0005737;GO:0005829;GO:0006309;GO:0006606;GO:0006607;GO:0006610;GO:0007079;GO:0007080;GO:0008139;GO:0008270;GO:0008536;GO:0010494;GO:0016020;GO:0019054;GO:0019899;GO:0019904;GO:0030953;GO:0031291;GO:0031965;GO:0035580;GO:0040001;GO:0043312;GO:0043657;GO:0045184;GO:0045540;GO:0051879;GO:0061608;GO:0061676;GO:0070062;GO:…
493JR;493P4	KPNB1	TNPO1	mmusculus	DIV10/DIV0	-0.664484	0.00018854	0.000601185	6	4	0.550469	GO:0003723;GO:0005515;GO:0005634;GO:0005737;GO:0005829;GO:0005929;GO:0006606;GO:0008139;GO:0008536;GO:0016032;GO:0035735;GO:0043488;GO:0061608;GO:0070062	GO:0003723;GO:0005515;GO:0005576;GO:0005634;GO:0005635;GO:0005643;GO:0005654;GO:0005737;GO:0005829;GO:0006309;GO:0006606;GO:0006607;GO:0006610;GO:0007079;GO:0007080;GO:0008139;GO:0008270;GO:0008536;GO:0010494;GO:0016020;GO:0019054;GO:0019899;GO:0019904;GO:0030953;GO:0031291;GO:0031965;GO:0035580;GO:0040001;GO:0043312;GO:0043657;GO:0045184;GO:0045540;GO:0051879;GO:0061608;GO:0061676;GO:0070062;GO:…
493JR;493P4	KPNB1	TNPO1	rnorvegicus	DIV14/DIV01	0.189151	0.733273	0.000601185	6	4	0.550469	GO:0003723;GO:0005515;GO:0005634;GO:0005737;GO:0005829;GO:0005929;GO:0006606;GO:0008139;GO:0008536;GO:0016032;GO:0035735;GO:0043488;GO:0061608;GO:0070062	GO:0003723;GO:0005515;GO:0005576;GO:0005634;GO:0005635;GO:0005643;GO:0005654;GO:0005737;GO:0005829;GO:0006309;GO:0006606;GO:0006607;GO:0006610;GO:0007079;GO:0007080;GO:0008139;GO:0008270;GO:0008536;GO:0010494;GO:0016020;GO:0019054;GO:0019899;GO:0019904;GO:0030953;GO:0031291;GO:0031965;GO:0035580;GO:0040001;GO:0043312;GO:0043657;GO:0045184;GO:0045540;GO:0051879;GO:0061608;GO:0061676;GO:0070062;GO:…
493JR;493P4	KPNB1	TNPO1	hsapiens	Neu/iPS	0.416037	0.506068	0.000601185	6	4	0.550469	GO:0003723;GO:0005515;GO:0005634;GO:0005737;GO:0005829;GO:0005929;GO:0006606;GO:0008139;GO:0008536;GO:0016032;GO:0035735;GO:0043488;GO:0061608;GO:0070062	GO:0003723;GO:0005515;GO:0005576;GO:0005634;GO:0005635;GO:0005643;GO:0005654;GO:0005737;GO:0005829;GO:0006309;GO:0006606;GO:0006607;GO:0006610;GO:0007079;GO:0007080;GO:0008139;GO:0008270;GO:0008536;GO:0010494;GO:0016020;GO:0019054;GO:0019899;GO:0019904;GO:0030953;GO:0031291;GO:0031965;GO:0035580;GO:0040001;GO:0043312;GO:0043657;GO:0045184;GO:0045540;GO:0051879;GO:0061608;GO:0061676;GO:0070062;GO:…
493JR;493P4	KPNB1	TNPO2	mmusculus	DIV10/DIV0	0.891901	8.62605e-06	0.000601185	6	4	0.550469	GO:0005515;GO:0005634;GO:0005737;GO:0006606;GO:0008139;GO:0008536;GO:0061608	GO:0003723;GO:0005515;GO:0005576;GO:0005634;GO:0005635;GO:0005643;GO:0005654;GO:0005737;GO:0005829;GO:0006309;GO:0006606;GO:0006607;GO:0006610;GO:0007079;GO:0007080;GO:0008139;GO:0008270;GO:0008536;GO:0010494;GO:0016020;GO:0019054;GO:0019899;GO:0019904;GO:0030953;GO:0031291;GO:0031965;GO:0035580;GO:0040001;GO:0043312;GO:0043657;GO:0045184;GO:0045540;GO:0051879;GO:0061608;GO:0061676;GO:0070062;GO:…
493JR;493P4	KPNB1	TNPO1	rnorvegicus	DIV5/DIV01	-0.00501301	0.992728	0.000601185	6	4	0.550469	GO:0003723;GO:0005515;GO:0005634;GO:0005737;GO:0005829;GO:0005929;GO:0006606;GO:0008139;GO:0008536;GO:0016032;GO:0035735;GO:0043488;GO:0061608;GO:0070062	GO:0003723;GO:0005515;GO:0005576;GO:0005634;GO:0005635;GO:0005643;GO:0005654;GO:0005737;GO:0005829;GO:0006309;GO:0006606;GO:0006607;GO:0006610;GO:0007079;GO:0007080;GO:0008139;GO:0008270;GO:0008536;GO:0010494;GO:0016020;GO:0019054;GO:0019899;GO:0019904;GO:0030953;GO:0031291;GO:0031965;GO:0035580;GO:0040001;GO:0043312;GO:0043657;GO:0045184;GO:0045540;GO:0051879;GO:0061608;GO:0061676;GO:0070062;GO:…
493JR;493P4	KPNB1	TNPO2	mmusculus	DIV3/DIV0	0.805882	1.89018e-05	0.000601185	6	4	0.550469	GO:0005515;GO:0005634;GO:0005737;GO:0006606;GO:0008139;GO:0008536;GO:0061608	GO:0003723;GO:0005515;GO:0005576;GO:0005634;GO:0005635;GO:0005643;GO:0005654;GO:0005737;GO:0005829;GO:0006309;GO:0006606;GO:0006607;GO:0006610;GO:0007079;GO:0007080;GO:0008139;GO:0008270;GO:0008536;GO:0010494;GO:0016020;GO:0019054;GO:0019899;GO:0019904;GO:0030953;GO:0031291;GO:0031965;GO:0035580;GO:0040001;GO:0043312;GO:0043657;GO:0045184;GO:0045540;GO:0051879;GO:0061608;GO:0061676;GO:0070062;GO:…
493JR;493P4	KPNB1	TNPO1	drerio	Neur/Stem	2.82337	0.0196605	0.000601185	6	4	0.550469	GO:0003723;GO:0005515;GO:0005634;GO:0005737;GO:0005829;GO:0005929;GO:0006606;GO:0008139;GO:0008536;GO:0016032;GO:0035735;GO:0043488;GO:0061608;GO:0070062	GO:0003723;GO:0005515;GO:0005576;GO:0005634;GO:0005635;GO:0005643;GO:0005654;GO:0005737;GO:0005829;GO:0006309;GO:0006606;GO:0006607;GO:0006610;GO:0007079;GO:0007080;GO:0008139;GO:0008270;GO:0008536;GO:0010494;GO:0016020;GO:0019054;GO:0019899;GO:0019904;GO:0030953;GO:0031291;GO:0031965;GO:0035580;GO:0040001;GO:0043312;GO:0043657;GO:0045184;GO:0045540;GO:0051879;GO:0061608;GO:0061676;GO:0070062;GO:…
493JR;493P4	KPNB1	TNPO2	rnorvegicus	DIV5/DIV01	0.724015	0.0206121	0.000601185	6	4	0.550469	GO:0005515;GO:0005634;GO:0005737;GO:0006606;GO:0008139;GO:0008536;GO:0061608	GO:0003723;GO:0005515;GO:0005576;GO:0005634;GO:0005635;GO:0005643;GO:0005654;GO:0005737;GO:0005829;GO:0006309;GO:0006606;GO:0006607;GO:0006610;GO:0007079;GO:0007080;GO:0008139;GO:0008270;GO:0008536;GO:0010494;GO:0016020;GO:0019054;GO:0019899;GO:0019904;GO:0030953;GO:0031291;GO:0031965;GO:0035580;GO:0040001;GO:0043312;GO:0043657;GO:0045184;GO:0045540;GO:0051879;GO:0061608;GO:0061676;GO:0070062;GO:…
493JR;493P4	KPNB1	TNPO2	rnorvegicus	DIV14/DIV01	0.46399	0.0711994	0.000601185	6	4	0.550469	GO:0005515;GO:0005634;GO:0005737;GO:0006606;GO:0008139;GO:0008536;GO:0061608	GO:0003723;GO:0005515;GO:0005576;GO:0005634;GO:0005635;GO:0005643;GO:0005654;GO:0005737;GO:0005829;GO:0006309;GO:0006606;GO:0006607;GO:0006610;GO:0007079;GO:0007080;GO:0008139;GO:0008270;GO:0008536;GO:0010494;GO:0016020;GO:0019054;GO:0019899;GO:0019904;GO:0030953;GO:0031291;GO:0031965;GO:0035580;GO:0040001;GO:0043312;GO:0043657;GO:0045184;GO:0045540;GO:0051879;GO:0061608;GO:0061676;GO:0070062;GO:…
493JR;493P4	KPNB1	TNPO1	hsapiens	NPC/iPS	-0.916523	0.166981	0.000601185	6	4	0.550469	GO:0003723;GO:0005515;GO:0005634;GO:0005737;GO:0005829;GO:0005929;GO:0006606;GO:0008139;GO:0008536;GO:0016032;GO:0035735;GO:0043488;GO:0061608;GO:0070062	GO:0003723;GO:0005515;GO:0005576;GO:0005634;GO:0005635;GO:0005643;GO:0005654;GO:0005737;GO:0005829;GO:0006309;GO:0006606;GO:0006607;GO:0006610;GO:0007079;GO:0007080;GO:0008139;GO:0008270;GO:0008536;GO:0010494;GO:0016020;GO:0019054;GO:0019899;GO:0019904;GO:0030953;GO:0031291;GO:0031965;GO:0035580;GO:0040001;GO:0043312;GO:0043657;GO:0045184;GO:0045540;GO:0051879;GO:0061608;GO:0061676;GO:0070062;GO:…
493JR;493P4	KPNB1	TNPO2	drerio	Neur/Stem	1.7065	0.0163716	0.000601185	6	4	0.550469	GO:0005515;GO:0005634;GO:0005737;GO:0006606;GO:0008139;GO:0008536;GO:0061608	GO:0003723;GO:0005515;GO:0005576;GO:0005634;GO:0005635;GO:0005643;GO:0005654;GO:0005737;GO:0005829;GO:0006309;GO:0006606;GO:0006607;GO:0006610;GO:0007079;GO:0007080;GO:0008139;GO:0008270;GO:0008536;GO:0010494;GO:0016020;GO:0019054;GO:0019899;GO:0019904;GO:0030953;GO:0031291;GO:0031965;GO:0035580;GO:0040001;GO:0043312;GO:0043657;GO:0045184;GO:0045540;GO:0051879;GO:0061608;GO:0061676;GO:0070062;GO:…
48VDI;490Z4	DYNC1LI2	DYNC1LI1	mmusculus	DIV3/DIV0	0.750501	3.36635e-05	1.91719e-07	5	4	0.546114	GO:0000226;GO:0000776;GO:0000777;GO:0000922;GO:0003723;GO:0003777;GO:0005515;GO:0005524;GO:0005813;GO:0005829;GO:0005868;GO:0005874;GO:0005886;GO:0006888;GO:0007018;GO:0007049;GO:0016020;GO:0016032;GO:0019003;GO:0019886;GO:0030667;GO:0043312;GO:0045504;GO:0051301;GO:0090267;GO:0101003	GO:0000226;GO:0000776;GO:0003777;GO:0005524;GO:0005764;GO:0005770;GO:0005813;GO:0005829;GO:0005868;GO:0005874;GO:0006888;GO:0007018;GO:0016020;GO:0019886;GO:0042802;GO:0045504;GO:0051642;GO:1990090
48VDI;490Z4	DYNC1LI2	DYNC1LI1	hsapiens	Neu/iPS	1.28282	0.0922791	1.91719e-07	5	4	0.546114	GO:0000226;GO:0000776;GO:0000777;GO:0000922;GO:0003723;GO:0003777;GO:0005515;GO:0005524;GO:0005813;GO:0005829;GO:0005868;GO:0005874;GO:0005886;GO:0006888;GO:0007018;GO:0007049;GO:0016020;GO:0016032;GO:0019003;GO:0019886;GO:0030667;GO:0043312;GO:0045504;GO:0051301;GO:0090267;GO:0101003	GO:0000226;GO:0000776;GO:0003777;GO:0005524;GO:0005764;GO:0005770;GO:0005813;GO:0005829;GO:0005868;GO:0005874;GO:0006888;GO:0007018;GO:0016020;GO:0019886;GO:0042802;GO:0045504;GO:0051642;GO:1990090
48VDI;490Z4	DYNC1LI2	DYNC1LI1	rnorvegicus	DIV5/DIV01	0.163399	0.812835	1.91719e-07	5	4	0.546114	GO:0000226;GO:0000776;GO:0000777;GO:0000922;GO:0003723;GO:0003777;GO:0005515;GO:0005524;GO:0005813;GO:0005829;GO:0005868;GO:0005874;GO:0005886;GO:0006888;GO:0007018;GO:0007049;GO:0016020;GO:0016032;GO:0019003;GO:0019886;GO:0030667;GO:0043312;GO:0045504;GO:0051301;GO:0090267;GO:0101003	GO:0000226;GO:0000776;GO:0003777;GO:0005524;GO:0005764;GO:0005770;GO:0005813;GO:0005829;GO:0005868;GO:0005874;GO:0006888;GO:0007018;GO:0016020;GO:0019886;GO:0042802;GO:0045504;GO:0051642;GO:1990090
48VDI;490Z4	DYNC1LI2	DYNC1LI1	rnorvegicus	DIV14/DIV01	-0.248944	0.719836	1.91719e-07	5	4	0.546114	GO:0000226;GO:0000776;GO:0000777;GO:0000922;GO:0003723;GO:0003777;GO:0005515;GO:0005524;GO:0005813;GO:0005829;GO:0005868;GO:0005874;GO:0005886;GO:0006888;GO:0007018;GO:0007049;GO:0016020;GO:0016032;GO:0019003;GO:0019886;GO:0030667;GO:0043312;GO:0045504;GO:0051301;GO:0090267;GO:0101003	GO:0000226;GO:0000776;GO:0003777;GO:0005524;GO:0005764;GO:0005770;GO:0005813;GO:0005829;GO:0005868;GO:0005874;GO:0006888;GO:0007018;GO:0016020;GO:0019886;GO:0042802;GO:0045504;GO:0051642;GO:1990090
48VDI;490Z4	DYNC1LI2	DYNC1LI1	mmusculus	DIV10/DIV0	1.19346	8.8408e-07	1.91719e-07	5	4	0.546114	GO:0000226;GO:0000776;GO:0000777;GO:0000922;GO:0003723;GO:0003777;GO:0005515;GO:0005524;GO:0005813;GO:0005829;GO:0005868;GO:0005874;GO:0005886;GO:0006888;GO:0007018;GO:0007049;GO:0016020;GO:0016032;GO:0019003;GO:0019886;GO:0030667;GO:0043312;GO:0045504;GO:0051301;GO:0090267;GO:0101003	GO:0000226;GO:0000776;GO:0003777;GO:0005524;GO:0005764;GO:0005770;GO:0005813;GO:0005829;GO:0005868;GO:0005874;GO:0006888;GO:0007018;GO:0016020;GO:0019886;GO:0042802;GO:0045504;GO:0051642;GO:1990090
48VDI;490Z4	DYNC1LI2	DYNC1LI1	hsapiens	NPC/iPS	-1.22305	0.105412	1.91719e-07	5	4	0.546114	GO:0000226;GO:0000776;GO:0000777;GO:0000922;GO:0003723;GO:0003777;GO:0005515;GO:0005524;GO:0005813;GO:0005829;GO:0005868;GO:0005874;GO:0005886;GO:0006888;GO:0007018;GO:0007049;GO:0016020;GO:0016032;GO:0019003;GO:0019886;GO:0030667;GO:0043312;GO:0045504;GO:0051301;GO:0090267;GO:0101003	GO:0000226;GO:0000776;GO:0003777;GO:0005524;GO:0005764;GO:0005770;GO:0005813;GO:0005829;GO:0005868;GO:0005874;GO:0006888;GO:0007018;GO:0016020;GO:0019886;GO:0042802;GO:0045504;GO:0051642;GO:1990090
48VDI;490Z4	DYNC1LI2	DYNC1LI1	drerio	Neur/Stem	1.90461	0.1164	1.91719e-07	5	4	0.546114	GO:0000226;GO:0000776;GO:0000777;GO:0000922;GO:0003723;GO:0003777;GO:0005515;GO:0005524;GO:0005813;GO:0005829;GO:0005868;GO:0005874;GO:0005886;GO:0006888;GO:0007018;GO:0007049;GO:0016020;GO:0016032;GO:0019003;GO:0019886;GO:0030667;GO:0043312;GO:0045504;GO:0051301;GO:0090267;GO:0101003	GO:0000226;GO:0000776;GO:0003777;GO:0005524;GO:0005764;GO:0005770;GO:0005813;GO:0005829;GO:0005868;GO:0005874;GO:0006888;GO:0007018;GO:0016020;GO:0019886;GO:0042802;GO:0045504;GO:0051642;GO:1990090
492Z0;491B0	STIP1	SGTA	rnorvegicus	DIV14/DIV01	0.377627	0.355809	8.99161e-05	6	4	0.542869	GO:0005515;GO:0005634;GO:0005737;GO:0005829;GO:0006620;GO:0016020;GO:0016032;GO:0030433;GO:0042802;GO:0043621;GO:0060090;GO:0061077;GO:0071816;GO:0072380;GO:0098850;GO:1903070;GO:1903071;GO:1903646;GO:1904288;GO:2000059	GO:0003723;GO:0005515;GO:0005634;GO:0005794;GO:0005829;GO:0008022;GO:0030544;GO:0032991;GO:0051087;GO:0051879;GO:0098761;GO:0101031
492Z0;491B0	STIP1	SGTA	hsapiens	Neu/iPS	1.45386	0.000213017	8.99161e-05	6	4	0.542869	GO:0005515;GO:0005634;GO:0005737;GO:0005829;GO:0006620;GO:0016020;GO:0016032;GO:0030433;GO:0042802;GO:0043621;GO:0060090;GO:0061077;GO:0071816;GO:0072380;GO:0098850;GO:1903070;GO:1903071;GO:1903646;GO:1904288;GO:2000059	GO:0003723;GO:0005515;GO:0005634;GO:0005794;GO:0005829;GO:0008022;GO:0030544;GO:0032991;GO:0051087;GO:0051879;GO:0098761;GO:0101031
492Z0;491B0	STIP1	SGTA	mmusculus	DIV10/DIV0	0.899841	4.53148e-05	8.99161e-05	6	4	0.542869	GO:0005515;GO:0005634;GO:0005737;GO:0005829;GO:0006620;GO:0016020;GO:0016032;GO:0030433;GO:0042802;GO:0043621;GO:0060090;GO:0061077;GO:0071816;GO:0072380;GO:0098850;GO:1903070;GO:1903071;GO:1903646;GO:1904288;GO:2000059	GO:0003723;GO:0005515;GO:0005634;GO:0005794;GO:0005829;GO:0008022;GO:0030544;GO:0032991;GO:0051087;GO:0051879;GO:0098761;GO:0101031
492Z0;491B0	STIP1	SGTA	mmusculus	DIV3/DIV0	-0.0190353	0.875547	8.99161e-05	6	4	0.542869	GO:0005515;GO:0005634;GO:0005737;GO:0005829;GO:0006620;GO:0016020;GO:0016032;GO:0030433;GO:0042802;GO:0043621;GO:0060090;GO:0061077;GO:0071816;GO:0072380;GO:0098850;GO:1903070;GO:1903071;GO:1903646;GO:1904288;GO:2000059	GO:0003723;GO:0005515;GO:0005634;GO:0005794;GO:0005829;GO:0008022;GO:0030544;GO:0032991;GO:0051087;GO:0051879;GO:0098761;GO:0101031
492Z0;491B0	STIP1	SGTA	hsapiens	NPC/iPS	0.205613	0.349979	8.99161e-05	6	4	0.542869	GO:0005515;GO:0005634;GO:0005737;GO:0005829;GO:0006620;GO:0016020;GO:0016032;GO:0030433;GO:0042802;GO:0043621;GO:0060090;GO:0061077;GO:0071816;GO:0072380;GO:0098850;GO:1903070;GO:1903071;GO:1903646;GO:1904288;GO:2000059	GO:0003723;GO:0005515;GO:0005634;GO:0005794;GO:0005829;GO:0008022;GO:0030544;GO:0032991;GO:0051087;GO:0051879;GO:0098761;GO:0101031
492Z0;491B0	STIP1	SGTA	drerio	Neur/Stem	0.456628	0.389135	8.99161e-05	6	4	0.542869	GO:0005515;GO:0005634;GO:0005737;GO:0005829;GO:0006620;GO:0016020;GO:0016032;GO:0030433;GO:0042802;GO:0043621;GO:0060090;GO:0061077;GO:0071816;GO:0072380;GO:0098850;GO:1903070;GO:1903071;GO:1903646;GO:1904288;GO:2000059	GO:0003723;GO:0005515;GO:0005634;GO:0005794;GO:0005829;GO:0008022;GO:0030544;GO:0032991;GO:0051087;GO:0051879;GO:0098761;GO:0101031
492Z0;491B0	STIP1	SGTA	rnorvegicus	DIV5/DIV01	0.425549	0.305821	8.99161e-05	6	4	0.542869	GO:0005515;GO:0005634;GO:0005737;GO:0005829;GO:0006620;GO:0016020;GO:0016032;GO:0030433;GO:0042802;GO:0043621;GO:0060090;GO:0061077;GO:0071816;GO:0072380;GO:0098850;GO:1903070;GO:1903071;GO:1903646;GO:1904288;GO:2000059	GO:0003723;GO:0005515;GO:0005634;GO:0005794;GO:0005829;GO:0008022;GO:0030544;GO:0032991;GO:0051087;GO:0051879;GO:0098761;GO:0101031
48VF7;48ZKW	PRDX6	PRDX3	rnorvegicus	DIV14/DIV01	-0.453736	0.00893526	2.94114e-10	5	4	0.540749	GO:0001893;GO:0005515;GO:0005737;GO:0005739;GO:0005759;GO:0005769;GO:0005829;GO:0006915;GO:0006979;GO:0007005;GO:0008022;GO:0008284;GO:0008379;GO:0008785;GO:0018171;GO:0019900;GO:0019901;GO:0030099;GO:0032496;GO:0032991;GO:0033673;GO:0034599;GO:0034614;GO:0042542;GO:0042744;GO:0042802;GO:0043027;GO:0043066;GO:0043154;GO:0045454;GO:0051092;GO:0051881;GO:0098869	GO:0004602;GO:0005515;GO:0005576;GO:0005615;GO:0005634;GO:0005737;GO:0005739;GO:0005829;GO:0006979;GO:0016020;GO:0031625;GO:0034599;GO:0035578;GO:0042744;GO:0042802;GO:0043312;GO:0045296;GO:0045454;GO:0046475;GO:0047499;GO:0048026;GO:0048471;GO:0051920;GO:0055114;GO:0070062;GO:0098869;GO:0102567;GO:0102568
48VF7;48ZKW	PRDX6	PRDX3	rnorvegicus	DIV5/DIV01	0.438697	0.00995865	2.94114e-10	5	4	0.540749	GO:0001893;GO:0005515;GO:0005737;GO:0005739;GO:0005759;GO:0005769;GO:0005829;GO:0006915;GO:0006979;GO:0007005;GO:0008022;GO:0008284;GO:0008379;GO:0008785;GO:0018171;GO:0019900;GO:0019901;GO:0030099;GO:0032496;GO:0032991;GO:0033673;GO:0034599;GO:0034614;GO:0042542;GO:0042744;GO:0042802;GO:0043027;GO:0043066;GO:0043154;GO:0045454;GO:0051092;GO:0051881;GO:0098869	GO:0004602;GO:0005515;GO:0005576;GO:0005615;GO:0005634;GO:0005737;GO:0005739;GO:0005829;GO:0006979;GO:0016020;GO:0031625;GO:0034599;GO:0035578;GO:0042744;GO:0042802;GO:0043312;GO:0045296;GO:0045454;GO:0046475;GO:0047499;GO:0048026;GO:0048471;GO:0051920;GO:0055114;GO:0070062;GO:0098869;GO:0102567;GO:0102568
48VF7;48ZKW	PRDX6	PRDX3	drerio	Neur/Stem	0.794595	0.126412	2.94114e-10	5	4	0.540749	GO:0001893;GO:0005515;GO:0005737;GO:0005739;GO:0005759;GO:0005769;GO:0005829;GO:0006915;GO:0006979;GO:0007005;GO:0008022;GO:0008284;GO:0008379;GO:0008785;GO:0018171;GO:0019900;GO:0019901;GO:0030099;GO:0032496;GO:0032991;GO:0033673;GO:0034599;GO:0034614;GO:0042542;GO:0042744;GO:0042802;GO:0043027;GO:0043066;GO:0043154;GO:0045454;GO:0051092;GO:0051881;GO:0098869	GO:0004602;GO:0005515;GO:0005576;GO:0005615;GO:0005634;GO:0005737;GO:0005739;GO:0005829;GO:0006979;GO:0016020;GO:0031625;GO:0034599;GO:0035578;GO:0042744;GO:0042802;GO:0043312;GO:0045296;GO:0045454;GO:0046475;GO:0047499;GO:0048026;GO:0048471;GO:0051920;GO:0055114;GO:0070062;GO:0098869;GO:0102567;GO:0102568
48VF7;48ZKW	PRDX6	PRDX3	mmusculus	DIV10/DIV0	1.40107	0.000148179	2.94114e-10	5	4	0.540749	GO:0001893;GO:0005515;GO:0005737;GO:0005739;GO:0005759;GO:0005769;GO:0005829;GO:0006915;GO:0006979;GO:0007005;GO:0008022;GO:0008284;GO:0008379;GO:0008785;GO:0018171;GO:0019900;GO:0019901;GO:0030099;GO:0032496;GO:0032991;GO:0033673;GO:0034599;GO:0034614;GO:0042542;GO:0042744;GO:0042802;GO:0043027;GO:0043066;GO:0043154;GO:0045454;GO:0051092;GO:0051881;GO:0098869	GO:0004602;GO:0005515;GO:0005576;GO:0005615;GO:0005634;GO:0005737;GO:0005739;GO:0005829;GO:0006979;GO:0016020;GO:0031625;GO:0034599;GO:0035578;GO:0042744;GO:0042802;GO:0043312;GO:0045296;GO:0045454;GO:0046475;GO:0047499;GO:0048026;GO:0048471;GO:0051920;GO:0055114;GO:0070062;GO:0098869;GO:0102567;GO:0102568
48VF7;48ZKW	PRDX6	PRDX3	mmusculus	DIV3/DIV0	2.39672	2.4686e-06	2.94114e-10	5	4	0.540749	GO:0001893;GO:0005515;GO:0005737;GO:0005739;GO:0005759;GO:0005769;GO:0005829;GO:0006915;GO:0006979;GO:0007005;GO:0008022;GO:0008284;GO:0008379;GO:0008785;GO:0018171;GO:0019900;GO:0019901;GO:0030099;GO:0032496;GO:0032991;GO:0033673;GO:0034599;GO:0034614;GO:0042542;GO:0042744;GO:0042802;GO:0043027;GO:0043066;GO:0043154;GO:0045454;GO:0051092;GO:0051881;GO:0098869	GO:0004602;GO:0005515;GO:0005576;GO:0005615;GO:0005634;GO:0005737;GO:0005739;GO:0005829;GO:0006979;GO:0016020;GO:0031625;GO:0034599;GO:0035578;GO:0042744;GO:0042802;GO:0043312;GO:0045296;GO:0045454;GO:0046475;GO:0047499;GO:0048026;GO:0048471;GO:0051920;GO:0055114;GO:0070062;GO:0098869;GO:0102567;GO:0102568
48VF7;48ZKW	PRDX6	PRDX3	hsapiens	Neu/iPS	0.37182	0.190747	2.94114e-10	5	4	0.540749	GO:0001893;GO:0005515;GO:0005737;GO:0005739;GO:0005759;GO:0005769;GO:0005829;GO:0006915;GO:0006979;GO:0007005;GO:0008022;GO:0008284;GO:0008379;GO:0008785;GO:0018171;GO:0019900;GO:0019901;GO:0030099;GO:0032496;GO:0032991;GO:0033673;GO:0034599;GO:0034614;GO:0042542;GO:0042744;GO:0042802;GO:0043027;GO:0043066;GO:0043154;GO:0045454;GO:0051092;GO:0051881;GO:0098869	GO:0004602;GO:0005515;GO:0005576;GO:0005615;GO:0005634;GO:0005737;GO:0005739;GO:0005829;GO:0006979;GO:0016020;GO:0031625;GO:0034599;GO:0035578;GO:0042744;GO:0042802;GO:0043312;GO:0045296;GO:0045454;GO:0046475;GO:0047499;GO:0048026;GO:0048471;GO:0051920;GO:0055114;GO:0070062;GO:0098869;GO:0102567;GO:0102568
48VF7;48ZKW	PRDX6	PRDX3	hsapiens	NPC/iPS	-1.16392	0.00278508	2.94114e-10	5	4	0.540749	GO:0001893;GO:0005515;GO:0005737;GO:0005739;GO:0005759;GO:0005769;GO:0005829;GO:0006915;GO:0006979;GO:0007005;GO:0008022;GO:0008284;GO:0008379;GO:0008785;GO:0018171;GO:0019900;GO:0019901;GO:0030099;GO:0032496;GO:0032991;GO:0033673;GO:0034599;GO:0034614;GO:0042542;GO:0042744;GO:0042802;GO:0043027;GO:0043066;GO:0043154;GO:0045454;GO:0051092;GO:0051881;GO:0098869	GO:0004602;GO:0005515;GO:0005576;GO:0005615;GO:0005634;GO:0005737;GO:0005739;GO:0005829;GO:0006979;GO:0016020;GO:0031625;GO:0034599;GO:0035578;GO:0042744;GO:0042802;GO:0043312;GO:0045296;GO:0045454;GO:0046475;GO:0047499;GO:0048026;GO:0048471;GO:0051920;GO:0055114;GO:0070062;GO:0098869;GO:0102567;GO:0102568
492WQ;48V1H	RAB8A	RAB5C	hsapiens	Neu/iPS	1.91476	0.00288657	3.83119e-05	5	4	0.526764	GO:0003924;GO:0005515;GO:0005525;GO:0005765;GO:0005768;GO:0005769;GO:0005811;GO:0005886;GO:0006886;GO:0006897;GO:0012505;GO:0019003;GO:0030100;GO:0030139;GO:0031901;GO:0035577;GO:0042470;GO:0043312;GO:0048227;GO:0070062	GO:0000139;GO:0003924;GO:0005515;GO:0005525;GO:0005768;GO:0005813;GO:0005814;GO:0005829;GO:0005886;GO:0005929;GO:0006904;GO:0006914;GO:0007409;GO:0008021;GO:0009306;GO:0010506;GO:0014069;GO:0017137;GO:0017157;GO:0019003;GO:0019901;GO:0030140;GO:0030496;GO:0030670;GO:0031489;GO:0032588;GO:0032869;GO:0036064;GO:0043025;GO:0043197;GO:0043687;GO:0045335;GO:0048169;GO:0048210;GO:0051223;GO:0055038;GO:…
492WQ;48V1H	RAB8B	RAB5C	rnorvegicus	DIV14/DIV01	-0.30807	0.796225	3.83119e-05	5	4	0.526764	GO:0003924;GO:0005515;GO:0005525;GO:0005765;GO:0005768;GO:0005769;GO:0005811;GO:0005886;GO:0006886;GO:0006897;GO:0012505;GO:0019003;GO:0030100;GO:0030139;GO:0031901;GO:0035577;GO:0042470;GO:0043312;GO:0048227;GO:0070062	GO:0003924;GO:0005102;GO:0005515;GO:0005525;GO:0005654;GO:0005768;GO:0005778;GO:0005886;GO:0006904;GO:0008021;GO:0009306;GO:0016604;GO:0017157;GO:0019003;GO:0019882;GO:0030140;GO:0030670;GO:0030911;GO:0031346;GO:0032869;GO:0043231;GO:0045046;GO:0045335;GO:0048210;GO:0048471;GO:0051286;GO:0051461;GO:0055038;GO:0070062;GO:0072659
492WQ;48V1H	RAB8A	RAB5C	rnorvegicus	DIV14/DIV01	-0.0901135	0.894003	3.83119e-05	5	4	0.526764	GO:0003924;GO:0005515;GO:0005525;GO:0005765;GO:0005768;GO:0005769;GO:0005811;GO:0005886;GO:0006886;GO:0006897;GO:0012505;GO:0019003;GO:0030100;GO:0030139;GO:0031901;GO:0035577;GO:0042470;GO:0043312;GO:0048227;GO:0070062	GO:0000139;GO:0003924;GO:0005515;GO:0005525;GO:0005768;GO:0005813;GO:0005814;GO:0005829;GO:0005886;GO:0005929;GO:0006904;GO:0006914;GO:0007409;GO:0008021;GO:0009306;GO:0010506;GO:0014069;GO:0017137;GO:0017157;GO:0019003;GO:0019901;GO:0030140;GO:0030496;GO:0030670;GO:0031489;GO:0032588;GO:0032869;GO:0036064;GO:0043025;GO:0043197;GO:0043687;GO:0045335;GO:0048169;GO:0048210;GO:0051223;GO:0055038;GO:…
492WQ;48V1H	RAB8B	RAB5C	mmusculus	DIV10/DIV0	1.65691	1.81456e-06	3.83119e-05	5	4	0.526764	GO:0003924;GO:0005515;GO:0005525;GO:0005765;GO:0005768;GO:0005769;GO:0005811;GO:0005886;GO:0006886;GO:0006897;GO:0012505;GO:0019003;GO:0030100;GO:0030139;GO:0031901;GO:0035577;GO:0042470;GO:0043312;GO:0048227;GO:0070062	GO:0003924;GO:0005102;GO:0005515;GO:0005525;GO:0005654;GO:0005768;GO:0005778;GO:0005886;GO:0006904;GO:0008021;GO:0009306;GO:0016604;GO:0017157;GO:0019003;GO:0019882;GO:0030140;GO:0030670;GO:0030911;GO:0031346;GO:0032869;GO:0043231;GO:0045046;GO:0045335;GO:0048210;GO:0048471;GO:0051286;GO:0051461;GO:0055038;GO:0070062;GO:0072659
492WQ;48V1H	RAB8A	RAB5C	rnorvegicus	DIV5/DIV01	0.153313	0.821127	3.83119e-05	5	4	0.526764	GO:0003924;GO:0005515;GO:0005525;GO:0005765;GO:0005768;GO:0005769;GO:0005811;GO:0005886;GO:0006886;GO:0006897;GO:0012505;GO:0019003;GO:0030100;GO:0030139;GO:0031901;GO:0035577;GO:0042470;GO:0043312;GO:0048227;GO:0070062	GO:0000139;GO:0003924;GO:0005515;GO:0005525;GO:0005768;GO:0005813;GO:0005814;GO:0005829;GO:0005886;GO:0005929;GO:0006904;GO:0006914;GO:0007409;GO:0008021;GO:0009306;GO:0010506;GO:0014069;GO:0017137;GO:0017157;GO:0019003;GO:0019901;GO:0030140;GO:0030496;GO:0030670;GO:0031489;GO:0032588;GO:0032869;GO:0036064;GO:0043025;GO:0043197;GO:0043687;GO:0045335;GO:0048169;GO:0048210;GO:0051223;GO:0055038;GO:…
492WQ;48V1H	RAB8A	RAB5C	drerio	Neur/Stem	0.407136	0.926919	3.83119e-05	5	4	0.526764	GO:0003924;GO:0005515;GO:0005525;GO:0005765;GO:0005768;GO:0005769;GO:0005811;GO:0005886;GO:0006886;GO:0006897;GO:0012505;GO:0019003;GO:0030100;GO:0030139;GO:0031901;GO:0035577;GO:0042470;GO:0043312;GO:0048227;GO:0070062	GO:0000139;GO:0003924;GO:0005515;GO:0005525;GO:0005768;GO:0005813;GO:0005814;GO:0005829;GO:0005886;GO:0005929;GO:0006904;GO:0006914;GO:0007409;GO:0008021;GO:0009306;GO:0010506;GO:0014069;GO:0017137;GO:0017157;GO:0019003;GO:0019901;GO:0030140;GO:0030496;GO:0030670;GO:0031489;GO:0032588;GO:0032869;GO:0036064;GO:0043025;GO:0043197;GO:0043687;GO:0045335;GO:0048169;GO:0048210;GO:0051223;GO:0055038;GO:…
492WQ;48V1H	RAB8A	RAB5C	hsapiens	NPC/iPS	-0.345522	0.325775	3.83119e-05	5	4	0.526764	GO:0003924;GO:0005515;GO:0005525;GO:0005765;GO:0005768;GO:0005769;GO:0005811;GO:0005886;GO:0006886;GO:0006897;GO:0012505;GO:0019003;GO:0030100;GO:0030139;GO:0031901;GO:0035577;GO:0042470;GO:0043312;GO:0048227;GO:0070062	GO:0000139;GO:0003924;GO:0005515;GO:0005525;GO:0005768;GO:0005813;GO:0005814;GO:0005829;GO:0005886;GO:0005929;GO:0006904;GO:0006914;GO:0007409;GO:0008021;GO:0009306;GO:0010506;GO:0014069;GO:0017137;GO:0017157;GO:0019003;GO:0019901;GO:0030140;GO:0030496;GO:0030670;GO:0031489;GO:0032588;GO:0032869;GO:0036064;GO:0043025;GO:0043197;GO:0043687;GO:0045335;GO:0048169;GO:0048210;GO:0051223;GO:0055038;GO:…
492WQ;48V1H	RAB8B	RAB5C	mmusculus	DIV3/DIV0	0.586784	0.00310478	3.83119e-05	5	4	0.526764	GO:0003924;GO:0005515;GO:0005525;GO:0005765;GO:0005768;GO:0005769;GO:0005811;GO:0005886;GO:0006886;GO:0006897;GO:0012505;GO:0019003;GO:0030100;GO:0030139;GO:0031901;GO:0035577;GO:0042470;GO:0043312;GO:0048227;GO:0070062	GO:0003924;GO:0005102;GO:0005515;GO:0005525;GO:0005654;GO:0005768;GO:0005778;GO:0005886;GO:0006904;GO:0008021;GO:0009306;GO:0016604;GO:0017157;GO:0019003;GO:0019882;GO:0030140;GO:0030670;GO:0030911;GO:0031346;GO:0032869;GO:0043231;GO:0045046;GO:0045335;GO:0048210;GO:0048471;GO:0051286;GO:0051461;GO:0055038;GO:0070062;GO:0072659
492WQ;48V1H	RAB8B	RAB5C	rnorvegicus	DIV5/DIV01	0.0327547	0.977983	3.83119e-05	5	4	0.526764	GO:0003924;GO:0005515;GO:0005525;GO:0005765;GO:0005768;GO:0005769;GO:0005811;GO:0005886;GO:0006886;GO:0006897;GO:0012505;GO:0019003;GO:0030100;GO:0030139;GO:0031901;GO:0035577;GO:0042470;GO:0043312;GO:0048227;GO:0070062	GO:0003924;GO:0005102;GO:0005515;GO:0005525;GO:0005654;GO:0005768;GO:0005778;GO:0005886;GO:0006904;GO:0008021;GO:0009306;GO:0016604;GO:0017157;GO:0019003;GO:0019882;GO:0030140;GO:0030670;GO:0030911;GO:0031346;GO:0032869;GO:0043231;GO:0045046;GO:0045335;GO:0048210;GO:0048471;GO:0051286;GO:0051461;GO:0055038;GO:0070062;GO:0072659
492WQ;48V1H	RAB8A	RAB5C	mmusculus	DIV10/DIV0	1.35998	8.9419e-06	3.83119e-05	5	4	0.526764	GO:0003924;GO:0005515;GO:0005525;GO:0005765;GO:0005768;GO:0005769;GO:0005811;GO:0005886;GO:0006886;GO:0006897;GO:0012505;GO:0019003;GO:0030100;GO:0030139;GO:0031901;GO:0035577;GO:0042470;GO:0043312;GO:0048227;GO:0070062	GO:0000139;GO:0003924;GO:0005515;GO:0005525;GO:0005768;GO:0005813;GO:0005814;GO:0005829;GO:0005886;GO:0005929;GO:0006904;GO:0006914;GO:0007409;GO:0008021;GO:0009306;GO:0010506;GO:0014069;GO:0017137;GO:0017157;GO:0019003;GO:0019901;GO:0030140;GO:0030496;GO:0030670;GO:0031489;GO:0032588;GO:0032869;GO:0036064;GO:0043025;GO:0043197;GO:0043687;GO:0045335;GO:0048169;GO:0048210;GO:0051223;GO:0055038;GO:…
492WQ;48V1H	RAB8A	RAB5C	mmusculus	DIV3/DIV0	0.426462	0.0171058	3.83119e-05	5	4	0.526764	GO:0003924;GO:0005515;GO:0005525;GO:0005765;GO:0005768;GO:0005769;GO:0005811;GO:0005886;GO:0006886;GO:0006897;GO:0012505;GO:0019003;GO:0030100;GO:0030139;GO:0031901;GO:0035577;GO:0042470;GO:0043312;GO:0048227;GO:0070062	GO:0000139;GO:0003924;GO:0005515;GO:0005525;GO:0005768;GO:0005813;GO:0005814;GO:0005829;GO:0005886;GO:0005929;GO:0006904;GO:0006914;GO:0007409;GO:0008021;GO:0009306;GO:0010506;GO:0014069;GO:0017137;GO:0017157;GO:0019003;GO:0019901;GO:0030140;GO:0030496;GO:0030670;GO:0031489;GO:0032588;GO:0032869;GO:0036064;GO:0043025;GO:0043197;GO:0043687;GO:0045335;GO:0048169;GO:0048210;GO:0051223;GO:0055038;GO:…
4902Z;48WHC	ST13	STUB1	hsapiens	NPC/iPS	0.054185	0.960367	0.0301901	7	4	0.52243	GO:0000151;GO:0000209;GO:0001664;GO:0002931;GO:0004842;GO:0005515;GO:0005634;GO:0005654;GO:0005737;GO:0005783;GO:0005829;GO:0006281;GO:0006511;GO:0006515;GO:0016567;GO:0019899;GO:0019900;GO:0030018;GO:0030433;GO:0030512;GO:0030544;GO:0030579;GO:0030674;GO:0030911;GO:0030968;GO:0031072;GO:0031371;GO:0031398;GO:0031625;GO:0031647;GO:0031943;GO:0032091;GO:0032436;GO:0034450;GO:0034605;GO:0038128;GO:…	GO:0005515;GO:0005737;GO:0005829;GO:0006457;GO:0009617;GO:0019904;GO:0030544;GO:0030674;GO:0031072;GO:0032564;GO:0032991;GO:0042802;GO:0044877;GO:0046983;GO:0051082;GO:0051085;GO:0051087;GO:0061077;GO:0061084;GO:0065003;GO:0070062
[truncated: 210 more rows]
