# Supplementary material for: Conserved exchange of paralog proteins during neuronal differentiation
Source: Life Sci Alliance. 2022 Mar 10;5(6):e202201397. doi: 10.26508/lsa.202201397 (PMC8917807; doi:10.26508/lsa.202201397)
Supplement: Supplementary file 8 [file LSA-2022-01397_TableS8.xlsx]

## Sheet: Summary
Sec23-KDs-Prot.Quant
MS proteome quantification values (DIA) for day in vitro 3 mouse neuron
in response to Sec23a and Sec23b knockdowns, Report table from the Spectronaut software
Sec23-KDs-Diff.Quant
Differential protein quantification between mouse neuronal differentiation
Sec23 paralog knockdowns (MS-DIA), as produced by the Spectronaut software (candidates table)
Cumulative Dist.
Differential protein quantification between siSec23a and siSec23b
during mouse neuronal differentiation, merged with proteins affected during mouse in vitro
differentiation (TMT-10 plex)
GOEnrichment(GSEA)
GeneSetEnrichment Analysis on the comparison between siSec23a and siSec23b

## Sheet: Sec23-KDs-Prot.Quant
R.Condition	R.Replicate	PG.Genes	PG.ProteinAccessions	PG.ProteinDescriptions	PG.ProteinGroups	PG.ProteinNames	PG.NrOfPrecursorsUsedForQuantification	PG.NrOfStrippedSequencesUsedForQuantification	PG.Quantity
siNon	1	Tbc1d25	A1A5B6	TBC1 domain family member 25	A1A5B6	TBC25_MOUSE	2	2	46638.3
siNon	1	Cul4b	A2A432	Cullin-4B	A2A432	CUL4B_MOUSE	3	3	103337
siNon	1	Dhx8	A2A4P0	ATP-dependent RNA helicase DHX8	A2A4P0	DHX8_MOUSE	3	3	35803.4
siNon	1	Arfgef2	A2A5R2	Brefeldin A-inhibited guanine nucleotide-exchange protein 2	A2A5R2	BIG2_MOUSE	2	2	5821.76
siNon	1	Tanc2	A2A690	Protein TANC2	A2A690	TANC2_MOUSE	3	3	1.72324e+06
siNon	1	Fam171a2	A2A699	Protein FAM171A2	A2A699	F1712_MOUSE	3	3	14729.2
siNon	1	Gpatch8	A2A6A1	G patch domain-containing protein 8	A2A6A1	GPTC8_MOUSE	3	3	32553.3
siNon	1	Cdc27	A2A6Q5	Cell division cycle protein 27 homolog	A2A6Q5	CDC27_MOUSE	3	3	29323.4
siNon	1	Cdr2l	A2A6T1	Cerebellar degeneration-related protein 2-like	A2A6T1	CDR2L_MOUSE	3	3	15580.8
siNon	1	Zmym4	A2A791	Zinc finger MYM-type protein 4	A2A791	ZMYM4_MOUSE	3	3	212037
siNon	1	Chd5	A2A8L1	Chromodomain-helicase-DNA-binding protein 5	A2A8L1	CHD5_MOUSE	4	3	27497.3
siNon	1	Ptprf	A2A8L5	Receptor-type tyrosine-protein phosphatase F	A2A8L5	PTPRF_MOUSE	2	2	10433.2
siNon	1	Tmem201	A2A8U2	Transmembrane protein 201	A2A8U2	TM201_MOUSE	3	2	20407.5
siNon	1	Osbpl9	A2A8Z1	Oxysterol-binding protein-related protein 9	A2A8Z1	OSBL9_MOUSE	3	3	51299.9
siNon	1	Prdm16	A2A935	PR domain zinc finger protein 16	A2A935	PRD16_MOUSE	4	3	2.19809e+06
siNon	1	Kiaa1109	A2AAE1	Uncharacterized protein KIAA1109	A2AAE1	K1109_MOUSE	3	3	17946.8
siNon	1	Sh3pxd2b	A2AAY5	SH3 and PX domain-containing protein 2B	A2AAY5	SPD2B_MOUSE	4	3	104039
siNon	1	Med14	A2ABV5	Mediator of RNA polymerase II transcription subunit 14	A2ABV5	MED14_MOUSE	3	3	33417.7
siNon	1	Ddi2	A2ADY9	Protein DDI1 homolog 2	A2ADY9	DDI2_MOUSE	3	3	200577
siNon	1	Map7d3	A2AEY4	MAP7 domain-containing protein 3	A2AEY4	MA7D3_MOUSE	0	0	#NUM!
siNon	1	Dock11	A2AF47	Dedicator of cytokinesis protein 11	A2AF47	DOC11_MOUSE	4	3	23535.9
siNon	1	Map7d2	A2AG50	MAP7 domain-containing protein 2	A2AG50	MA7D2_MOUSE	0	0	#NUM!
siNon	1		A2AG58	Uncharacterized protein CXorf23 homolog	A2AG58	CX023_MOUSE	3	3	29452.5
siNon	1	Med12	A2AGH6	Mediator of RNA polymerase II transcription subunit 12	A2AGH6	MED12_MOUSE	3	3	22309.1
siNon	1	Ckap5	A2AGT5	Cytoskeleton-associated protein 5	A2AGT5	CKAP5_MOUSE	5	3	207091
siNon	1	Camsap1	A2AHC3	Calmodulin-regulated spectrin-associated protein 1	A2AHC3	CAMP1_MOUSE	3	3	133929
siNon	1	Ndufaf6	A2AIL4	NADH dehydrogenase (ubiquinone) complex I, assembly factor 6	A2AIL4	NDUF6_MOUSE	0	0	#NUM!
siNon	1	Kiaa1429	A2AIV2	Protein virilizer homolog	A2AIV2	VIR_MOUSE	3	3	35817.6
siNon	1	Man1b1	A2AJ15	Endoplasmic reticulum mannosyl-oligosaccharide 1,2-alpha-mannosidase	A2AJ15	MA1B1_MOUSE	3	3	7146.95
siNon	1	Hmcn2	A2AJ76	Hemicentin-2	A2AJ76	HMCN2_MOUSE	0	0	#NUM!
siNon	1	Map7d1	A2AJI0	MAP7 domain-containing protein 1	A2AJI0	MA7D1_MOUSE	4	3	329187
siNon	1	Chd7	A2AJK6	Chromodomain-helicase-DNA-binding protein 7	A2AJK6	CHD7_MOUSE	3	3	10284.2
siNon	1	Pnisr	A2AJT4	Arginine/serine-rich protein PNISR	A2AJT4	PNISR_MOUSE	3	3	75907.2
siNon	1	Shroom2	A2ALU4	Protein Shroom2	A2ALU4	SHRM2_MOUSE	3	3	47139.4
siNon	1	Mllt3	A2AM29	Protein AF-9	A2AM29	AF9_MOUSE	3	3	63673.6
siNon	1	Ubr4	A2AN08	E3 ubiquitin-protein ligase UBR4	A2AN08	UBR4_MOUSE	3	3	116573
siNon	1	Znf711	A2ANX9	Zinc finger protein 711	A2ANX9	ZN711_MOUSE	2	2	10565.6
siNon	1	Tpx2	A2APB8	Targeting protein for Xklp2	A2APB8	TPX2_MOUSE	3	3	28269.9
siNon	1	Fam205a	A2APU8	Protein FAM205A	A2APU8	F205A_MOUSE	0	0	#NUM!
siNon	1	Fmnl2	A2APV2	Formin-like protein 2	A2APV2	FMNL2_MOUSE	4	3	42321.5
siNon	1	Ndufaf5	A2APY7	NADH dehydrogenase [ubiquinone] 1 alpha subcomplex assembly factor 5	A2APY7	NDUF5_MOUSE	3	3	18733.8
siNon	1	Rtf1	A2AQ19	RNA polymerase-associated protein RTF1 homolog	A2AQ19	RTF1_MOUSE	3	3	191389
siNon	1	Skt	A2AQ25	Sickle tail protein	A2AQ25	SKT_MOUSE	3	3	3322.6
siNon	1	Ppig	A2AR02	Peptidyl-prolyl cis-trans isomerase G	A2AR02	PPIG_MOUSE	5	3	200526
siNon	1	Ralgps1	A2AR50	Ras-specific guanine nucleotide-releasing factor RalGPS1	A2AR50	RGPS1_MOUSE	3	3	25977.2
siNon	1	Lgr4	A2ARI4	Leucine-rich repeat-containing G-protein coupled receptor 4	A2ARI4	LGR4_MOUSE	0	0	#NUM!
siNon	1	Slc25a25	A2ASZ8	Calcium-binding mitochondrial carrier protein SCaMC-2	A2ASZ8	SCMC2_MOUSE	3	3	45180.9
siNon	1	Rabgap1	A2AWA9	Rab GTPase-activating protein 1	A2AWA9	RBGP1_MOUSE	4	3	177433
siNon	1	Mga	A2AWL7	MAX gene-associated protein	A2AWL7	MGAP_MOUSE	3	3	4149.77
siNon	1	Arhgef10l	A2AWP8	Rho guanine nucleotide exchange factor 10-like protein	A2AWP8	ARGAL_MOUSE	2	2	9711.46
siNon	1	Mocs3	A2BDX3	Adenylyltransferase and sulfurtransferase MOCS3	A2BDX3	MOCS3_MOUSE	3	3	4833694
siNon	1	Las1l	A2BE28	Ribosomal biogenesis protein LAS1L	A2BE28	LAS1L_MOUSE	4	3	62170.4
siNon	1	Arid1a	A2BH40	AT-rich interactive domain-containing protein 1A	A2BH40	ARI1A_MOUSE	5	3	120356
siNon	1	Kalrn	A2CG49	Kalirin	A2CG49	KALRN_MOUSE	3	3	52252.2
siNon	1	Arid4b	A2CG63	AT-rich interactive domain-containing protein 4B	A2CG63	ARI4B_MOUSE	3	3	29722.6
siNon	1	Uhrf1bp1l	A2RSJ4	UHRF1-binding protein 1-like	A2RSJ4	UH1BL_MOUSE	3	2	8395.7
siNon	1	Trmt1l	A2RSY6	TRMT1-like protein	A2RSY6	TRM1L_MOUSE	3	3	36405.4
siNon	1	Fbxl16	A2RT62	F-box/LRR-repeat protein 16	A2RT62	FXL16_MOUSE	3	3	15428.8
siNon	1	Rsrc2	A2RTL5	Arginine/serine-rich coiled-coil protein 2	A2RTL5	RSRC2_MOUSE	4	3	119399
siNon	1	Chd6	A3KFM7	Chromodomain-helicase-DNA-binding protein 6	A3KFM7	CHD6_MOUSE	3	3	31935.5
siNon	1	Tbc1d8b	A3KGB4	TBC1 domain family member 8B	A3KGB4	TBC8B_MOUSE	0	0	#NUM!
siNon	1	Ralgapa2	A3KGS3	Ral GTPase-activating protein subunit alpha-2	A3KGS3	RGPA2_MOUSE	3	3	9931.87
siNon	1	Odf2	A3KGV1	Outer dense fiber protein 2	A3KGV1	ODFP2_MOUSE	3	3	24883.2
siNon	1	Ttc38	A3KMP2	Tetratricopeptide repeat protein 38	A3KMP2	TTC38_MOUSE	0	0	#NUM!
siNon	1	Mtr	A6H5Y3	Methionine synthase	A6H5Y3	METH_MOUSE	3	3	9197.82
siNon	1	Exoc6b	A6H5Z3	Exocyst complex component 6B	A6H5Z3	EXC6B_MOUSE	3	3	88015
siNon	1	Mipep	A6H611	Mitochondrial intermediate peptidase	A6H611	MIPEP_MOUSE	3	3	34484.2
siNon	1	Phrf1	A6H619	PHD and RING finger domain-containing protein 1	A6H619	PHRF1_MOUSE	2	2	22940.5
siNon	1	Armt1	A6H630	Protein-glutamate O-methyltransferase	A6H630	ARMT1_MOUSE	3	3	13601.5
siNon	1	Iqca1l	A6H690	IQ and AAA domain-containing protein 1-like	A6H690	IQCAL_MOUSE	0	0	#NUM!
siNon	1	Rabgap1l	A6H6A9	Rab GTPase-activating protein 1-like	A6H6A9	RBG1L_MOUSE	3	3	28897.8
siNon	1	Dennd4c	A6H8H2	DENN domain-containing protein 4C	A6H8H2	DEN4C_MOUSE	0	0	#NUM!
siNon	1	Dpy19l1	A6X919	Probable C-mannosyltransferase DPY19L1	A6X919	D19L1_MOUSE	3	3	79747.4
siNon	1	Thada	A8C756	Thyroid adenoma-associated protein homolog	A8C756	THADA_MOUSE	3	3	9667.48
siNon	1	Ptprs	B0V2N1	Receptor-type tyrosine-protein phosphatase S	B0V2N1	PTPRS_MOUSE	3	3	56534.8
siNon	1	Usp36	B1AQJ2	Ubiquitin carboxyl-terminal hydrolase 36	B1AQJ2	UBP36_MOUSE	2	2	4926.83
siNon	1	Uprt	B1AVZ0	Uracil phosphoribosyltransferase homolog	B1AVZ0	UPP_MOUSE	4	3	44797.8
siNon	1	Akirin2	B1AXD8	Akirin-2	B1AXD8	AKIR2_MOUSE	0	0	#NUM!
siNon	1	Tomm5	B1AXP6	Mitochondrial import receptor subunit TOM5 homolog	B1AXP6	TOM5_MOUSE	3	3	195772
siNon	1	Frrs1l	B1AXV0	DOMON domain-containing protein FRRS1L	B1AXV0	FRS1L_MOUSE	0	0	#NUM!
siNon	1	Nfx1	B1AY10	Transcriptional repressor NF-X1	B1AY10	NFX1_MOUSE	3	3	14171.9
siNon	1	Usp24	B1AY13	Ubiquitin carboxyl-terminal hydrolase 24	B1AY13	UBP24_MOUSE	3	3	27380.3
siNon	1	Tmem245	B1AZA5	Transmembrane protein 245	B1AZA5	TM245_MOUSE	0	0	#NUM!
siNon	1	Thoc2	B1AZI6	THO complex subunit 2	B1AZI6	THOC2_MOUSE	3	3	165559
siNon	1	Dlgap4	B1AZP2	Disks large-associated protein 4	B1AZP2	DLGP4_MOUSE	3	3	270991
siNon	1	Cad	B2RQC6	CAD protein	B2RQC6	PYR1_MOUSE	3	3	352819
siNon	1	Ythdc2	B2RR83	Probable ATP-dependent RNA helicase YTHDC2	B2RR83	YTDC2_MOUSE	3	3	15740.9
siNon	1	Znf518b	B2RRE4	Zinc finger protein 518B	B2RRE4	Z518B_MOUSE	3	3	6563.09
siNon	1	Otud4	B2RRE7	OTU domain-containing protein 4	B2RRE7	OTUD4_MOUSE	3	3	79126.5
siNon	1	Gnai1	B2RSH2	Guanine nucleotide-binding protein G(i) subunit alpha-1	B2RSH2	GNAI1_MOUSE	4	3	35305.8
siNon	1	Apba1	B2RUJ5	Amyloid beta A4 precursor protein-binding family A member 1	B2RUJ5	APBA1_MOUSE	3	3	27384.1
siNon	1	Unc13d	B2RUP2	Protein unc-13 homolog D	B2RUP2	UN13D_MOUSE	0	0	#NUM!
siNon	1	Otud7b;Otud7a	B2RUR8;Q8R554	OTU domain-containing protein 7B;OTU domain-containing protein 7A	B2RUR8;Q8R554	OTU7B_MOUSE;OTU7A_MOUSE	0	0	#NUM!
siNon	1	Ep300	B2RWS6	Histone acetyltransferase p300	B2RWS6	EP300_MOUSE	3	3	32081
siNon	1	Zcchc11	B2RX14	Terminal uridylyltransferase 4	B2RX14	TUT4_MOUSE	3	3	36264.7
siNon	1	Trappc11	B2RXC1	Trafficking protein particle complex subunit 11	B2RXC1	TPC11_MOUSE	3	3	35459.6
siNon	1	Ankrd44	B2RXR6	Serine/threonine-protein phosphatase 6 regulatory ankyrin repeat subunit B	B2RXR6	ANR44_MOUSE	3	3	27463.7
siNon	1	Plxnb2	B2RXS4	Plexin-B2	B2RXS4	PLXB2_MOUSE	3	3	95097.6
siNon	1	Rbm25	B2RY56	RNA-binding protein 25	B2RY56	RBM25_MOUSE	5	3	382082
siNon	1	Xpnpep3	B7ZMP1	Probable Xaa-Pro aminopeptidase 3	B7ZMP1	XPP3_MOUSE	3	3	184518
siNon	1	Kif7	B7ZNG0	Kinesin-like protein KIF7	B7ZNG0	KIF7_MOUSE	0	0	#NUM!
siNon	1	Qtrtd1	B8ZXI1	Queuine tRNA-ribosyltransferase subunit QTRTD1	B8ZXI1	QTRD1_MOUSE	3	3	40217.8
siNon	1	Clip3	B9EHT4	CAP-Gly domain-containing linker protein 3	B9EHT4	CLIP3_MOUSE	3	3	35060.1
siNon	1	Osbpl8	B9EJ86	Oxysterol-binding protein-related protein 8	B9EJ86	OSBL8_MOUSE	3	3	161370
siNon	1	Cttnbp2	B9EJA2	Cortactin-binding protein 2	B9EJA2	CTTB2_MOUSE	3	3	147568
siNon	1	Dnaaf5	B9EJR8	Dynein assembly factor 5, axonemal	B9EJR8	DAAF5_MOUSE	3	3	28308.9
siNon	1	Tmf1	B9EKI3	TATA element modulatory factor	B9EKI3	TMF1_MOUSE	3	3	224017
siNon	1	Ptprz1	B9EKR1	Receptor-type tyrosine-protein phosphatase zeta	B9EKR1	PRPTZ_MOUSE	3	3	16515.8
siNon	1	Akap5	D3YVF0	A-kinase anchor protein 5	D3YVF0	AKAP5_MOUSE	2	2	22114.5
siNon	1	Samd1	D3YXK1	Atherin	D3YXK1	SAMD1_MOUSE	3	3	16442.1
siNon	1	Safb	D3YXK2	Scaffold attachment factor B1	D3YXK2	SAFB1_MOUSE	4	3	624044
siNon	1	Vsig10l	D3YZF7	V-set and immunoglobulin domain-containing protein 10-like	D3YZF7	VS10L_MOUSE	0	0	#NUM!
siNon	1	Mthfd2l	D3YZG8	Probable bifunctional methylenetetrahydrofolate dehydrogenase/cyclohydrolase 2	D3YZG8	MTD2L_MOUSE	3	3	16796.9
siNon	1	Ccdc6	D3YZP9	Coiled-coil domain-containing protein 6	D3YZP9	CCDC6_MOUSE	3	3	110829
siNon	1	Ptrhd1	D3Z4S3	Putative peptidyl-tRNA hydrolase PTRHD1	D3Z4S3	PTRD1_MOUSE	3	3	77431.6
siNon	1	Gls	D3Z7P3	Glutaminase kidney isoform, mitochondrial	D3Z7P3	GLSK_MOUSE	3	3	135108
siNon	1	Soga1	E1U8D0	Protein SOGA1	E1U8D0	SOGA1_MOUSE	3	3	85534.5
siNon	1	Dchs1	E9PVD3	Protocadherin-16	E9PVD3	PCD16_MOUSE	3	3	2961.19
siNon	1	Ascc3	E9PZJ8	Activating signal cointegrator 1 complex subunit 3	E9PZJ8	ASCC3_MOUSE	3	3	4034.51
siNon	1	Chd2	E9PZM4	Chromodomain-helicase-DNA-binding protein 2	E9PZM4	CHD2_MOUSE	3	3	36271.6
siNon	1	Ryr1	E9PZQ0	Ryanodine receptor 1	E9PZQ0	RYR1_MOUSE	2	2	380045
siNon	1	Irf2bp2	E9Q1P8	Interferon regulatory factor 2-binding protein 2	E9Q1P8	I2BP2_MOUSE	3	3	71115.5
siNon	1	Ice1	E9Q286	Little elongation complex subunit 1	E9Q286	ICE1_MOUSE	0	0	#NUM!
siNon	1	Map3k19	E9Q3S4	Mitogen-activated protein kinase kinase kinase 19	E9Q3S4	M3K19_MOUSE	0	0	#NUM!
siNon	1	Apob	E9Q414	Apolipoprotein B-100	E9Q414	APOB_MOUSE	3	3	67271.8
siNon	1	Rnf213	E9Q555	E3 ubiquitin-protein ligase RNF213	E9Q555	RN213_MOUSE	3	3	66079.4
siNon	1	Dsp	E9Q557	Desmoplakin	E9Q557	DESP_MOUSE	3	3	58641
siNon	1	Setd2	E9Q5F9	Histone-lysine N-methyltransferase SETD2	E9Q5F9	SETD2_MOUSE	3	3	49997.9
siNon	1	Kif23	E9Q5G3	Kinesin-like protein KIF23	E9Q5G3	KIF23_MOUSE	2	2	2793.67
siNon	1	Ythdc1	E9Q5K9	YTH domain-containing protein 1	E9Q5K9	YTDC1_MOUSE	3	3	122612
siNon	1	Ptpro	E9Q612	Receptor-type tyrosine-protein phosphatase O	E9Q612	PTPRO_MOUSE	0	0	#NUM!
siNon	1	Ccdc85c	E9Q6B2	Coiled-coil domain-containing protein 85C	E9Q6B2	CC85C_MOUSE	3	3	36688.4
siNon	1	Bod1l	E9Q6J5	Biorientation of chromosomes in cell division protein 1-like 1	E9Q6J5	BD1L1_MOUSE	3	3	59543.6
siNon	1	Ube4a	E9Q735	Ubiquitin conjugation factor E4 A	E9Q735	UBE4A_MOUSE	3	3	38036.4
siNon	1	Zc3h13	E9Q784	Zinc finger CCCH domain-containing protein 13	E9Q784	ZC3HD_MOUSE	3	3	79435.6
siNon	1	Fry	E9Q8I9	Protein furry homolog	E9Q8I9	FRY_MOUSE	0	0	#NUM!
siNon	1	Rabl2	E9Q9D5	Rab-like protein 2A	E9Q9D5	RBL2A_MOUSE	0	0	#NUM!
siNon	1	Tpr	F6ZDS4	Nucleoprotein TPR	F6ZDS4	TPR_MOUSE	3	3	367594
siNon	1	Farp1	F8VPU2	FERM, RhoGEF and pleckstrin domain-containing protein 1	F8VPU2	FARP1_MOUSE	3	3	109758
siNon	1	Nccrp1	G3X9C2	F-box only protein 50	G3X9C2	FBX50_MOUSE	0	0	#NUM!
siNon	1	Arfgef1	G3X9K3	Brefeldin A-inhibited guanine nucleotide-exchange protein 1	G3X9K3	BIG1_MOUSE	3	3	24259.7
siNon	1	Rab11fip2	G3XA57	Rab11 family-interacting protein 2	G3XA57	RFIP2_MOUSE	3	3	111553
siNon	1	Atp2b1	G5E829	Plasma membrane calcium-transporting ATPase 1	G5E829	AT2B1_MOUSE	3	3	122801
siNon	1	Sclt1	G5E861	Sodium channel and clathrin linker 1	G5E861	SCLT1_MOUSE	2	2	53119.1
siNon	1	Trip12	G5E870	E3 ubiquitin-protein ligase TRIP12	G5E870	TRIPC_MOUSE	3	3	131794
siNon	1	Ank3	G5E8K5	Ankyrin-3	G5E8K5	ANK3_MOUSE	3	3	1.27743e+06
siNon	1	Taf4b	G5E8Z2	Transcription initiation factor TFIID subunit 4B	G5E8Z2	TAF4B_MOUSE	0	0	#NUM!
siNon	1	NaN	NaN	NaN	NaN	NaN	0	0	#NUM!
siNon	1	Hk2	O08528	Hexokinase-2	O08528	HXK2_MOUSE	3	3	51235.5
siNon	1	Capn2	O08529	Calpain-2 catalytic subunit	O08529	CAN2_MOUSE	3	3	197152
siNon	1	Cacna2d1	O08532	Voltage-dependent calcium channel subunit alpha-2/delta-1	O08532	CA2D1_MOUSE	3	3	84799.7
siNon	1	Bin1	O08539	Myc box-dependent-interacting protein 1	O08539	BIN1_MOUSE	4	3	145565
siNon	1	Sec22b	O08547	Vesicle-trafficking protein SEC22b	O08547	SC22B_MOUSE	4	3	304260
siNon	1	Kmt2b	O08550	Histone-lysine N-methyltransferase 2B	O08550	KMT2B_MOUSE	3	3	13575.4
siNon	1	Dpysl2	O08553	Dihydropyrimidinase-related protein 2	O08553	DPYL2_MOUSE	6	3	7.49109e+06
siNon	1	Rundc3a	O08576	RUN domain-containing protein 3A	O08576	RUN3A_MOUSE	3	3	20856
siNon	1	Emd	O08579	Emerin	O08579	EMD_MOUSE	4	3	731397
siNon	1	Gtpbp1	O08582	GTP-binding protein 1	O08582	GTPB1_MOUSE	4	3	263723
siNon	1	Alyref	O08583	THO complex subunit 4	O08583	THOC4_MOUSE	6	3	318997
siNon	1	Clta	O08585	Clathrin light chain A	O08585	CLCA_MOUSE	5	3	730058
siNon	1	Pten	O08586	Phosphatidylinositol 3,4,5-trisphosphate 3-phosphatase and dual-specificity protein phosphatase PTEN	O08586	PTEN_MOUSE	3	3	65055.4
siNon	1	Stxbp1	O08599	Syntaxin-binding protein 1	O08599	STXB1_MOUSE	4	3	555755
siNon	1	Endog	O08600	Endonuclease G, mitochondrial	O08600	NUCG_MOUSE	2	2	15818.6
siNon	1	Mttp	O08601	Microsomal triglyceride transfer protein large subunit	O08601	MTP_MOUSE	2	2	3364.61
siNon	1	Mknk1	O08605	MAP kinase-interacting serine/threonine-protein kinase 1	O08605	MKNK1_MOUSE	0	0	#NUM!
siNon	1	Map3k4	O08648	Mitogen-activated protein kinase kinase kinase 4	O08648	M3K4_MOUSE	3	3	5895.69
siNon	1	Metap2	O08663	Methionine aminopeptidase 2	O08663	MAP2_MOUSE	3	3	107961
siNon	1	Arg2	O08691	Arginase-2, mitochondrial	O08691	ARGI2_MOUSE	3	3	29701.8
siNon	1	Prdx6	O08709	Peroxiredoxin-6	O08709	PRDX6_MOUSE	4	3	1.52188e+06
siNon	1	Akap1	O08715	A-kinase anchor protein 1, mitochondrial	O08715	AKAP1_MOUSE	4	3	63315.9
siNon	1	Casp6	O08738	Caspase-6	O08738	CASP6_MOUSE	3	3	10712.2
siNon	1	Polr2j	O08740	DNA-directed RNA polymerase II subunit RPB11	O08740	RPB11_MOUSE	5	3	42918.5
siNon	1	Dld	O08749	Dihydrolipoyl dehydrogenase, mitochondrial	O08749	DLDH_MOUSE	4	3	892975
siNon	1	Hsd17b10	O08756	3-hydroxyacyl-CoA dehydrogenase type-2	O08756	HCD2_MOUSE	4	3	496322
siNon	1	Ube3a	O08759	Ubiquitin-protein ligase E3A	O08759	UBE3A_MOUSE	3	3	295374
siNon	1	Tcof1	O08784	Treacle protein	O08784	TCOF_MOUSE	3	3	326430
siNon	1	Dctn1	O08788	Dynactin subunit 1	O08788	DCTN1_MOUSE	5	3	318254
siNon	1	Mnt	O08789	Max-binding protein MNT	O08789	MNT_MOUSE	3	3	19248.7
siNon	1	Prkcsh	O08795	Glucosidase 2 subunit beta	O08795	GLU2B_MOUSE	3	3	1326335
siNon	1	Eef2k	O08796	Eukaryotic elongation factor 2 kinase	O08796	EF2K_MOUSE	2	2	7007.84
siNon	1	Prdx4	O08807	Peroxiredoxin-4	O08807	PRDX4_MOUSE	5	3	203165
siNon	1	Diaph1	O08808	Protein diaphanous homolog 1	O08808	DIAP1_MOUSE	3	3	35635.2
siNon	1	Eftud2	O08810	116 kDa U5 small nuclear ribonucleoprotein component	O08810	U5S1_MOUSE	4	3	690280
siNon	1	Ercc2	O08811	TFIIH basal transcription factor complex helicase XPD subunit	O08811	ERCC2_MOUSE	3	3	20009
siNon	1	Trove2	O08848	60 kDa SS-A/Ro ribonucleoprotein	O08848	RO60_MOUSE	4	3	144684
siNon	1	Pik3r2	O08908	Phosphatidylinositol 3-kinase regulatory subunit beta	O08908	P85B_MOUSE	3	3	15522.7
siNon	1	Galnt1	O08912	Polypeptide N-acetylgalactosaminyltransferase 1	O08912	GALT1_MOUSE	3	3	90297.7
siNon	1	Aip	O08915	AH receptor-interacting protein	O08915	AIP_MOUSE	5	3	152995
siNon	1	Flot1	O08917	Flotillin-1	O08917	FLOT1_MOUSE	4	3	82122.5
siNon	1	Numbl	O08919	Numb-like protein	O08919	NUMBL_MOUSE	3	3	113582
siNon	1	Mras	O08989	Ras-related protein M-Ras	O08989	RASM_MOUSE	0	0	#NUM!
siNon	1	Sdcbp	O08992	Syntenin-1	O08992	SDCB1_MOUSE	4	3	14037.4
siNon	1	Atox1	O08997	Copper transport protein ATOX1	O08997	ATOX1_MOUSE	5	3	412946
siNon	1	Ncoa3	O09000	Nuclear receptor coactivator 3	O09000	NCOA3_MOUSE	2	2	4155.12
siNon	1	Degs1	O09005	Sphingolipid delta(4)-desaturase DES1	O09005	DEGS1_MOUSE	3	3	17322.1
siNon	1	Pex5	O09012	Peroxisomal targeting signal 1 receptor	O09012	PEX5_MOUSE	3	3	56967.9
siNon	1	Snap23	O09044	Synaptosomal-associated protein 23	O09044	SNP23_MOUSE	3	3	10321.7
siNon	1	Psmb1	O09061	Proteasome subunit beta type-1	O09061	PSB1_MOUSE	5	3	1.22905e+06
siNon	1	Hdac1	O09106	Histone deacetylase 1	O09106	HDAC1_MOUSE	5	3	142982
siNon	1	Map2k3	O09110	Dual specificity mitogen-activated protein kinase kinase 3	O09110	MP2K3_MOUSE	3	3	7590.24
siNon	1	Ndufb11	O09111	NADH dehydrogenase [ubiquinone] 1 beta subcomplex subunit 11, mitochondrial	O09111	NDUBB_MOUSE	5	3	559141
siNon	1	Nfatc2ip	O09130	NFATC2-interacting protein	O09130	NF2IP_MOUSE	3	3	54036.6
siNon	1	Gsto1	O09131	Glutathione S-transferase omega-1	O09131	GSTO1_MOUSE	3	3	262224
siNon	1	Man2b1	O09159	Lysosomal alpha-mannosidase	O09159	MA2B1_MOUSE	3	3	22452.1
siNon	1	Rpl21	O09167	60S ribosomal protein L21	O09167	RL21_MOUSE	7	3	613397
siNon	1	Gclm	O09172	Glutamate--cysteine ligase regulatory subunit	O09172	GSH0_MOUSE	4	3	163908
siNon	1	Dscr3	O35075	Down syndrome critical region protein 3 homolog	O35075	DSCR3_MOUSE	0	0	#NUM!
siNon	1	Agpat1	O35083	1-acyl-sn-glycerol-3-phosphate acyltransferase alpha	O35083	PLCA_MOUSE	3	3	102442
siNon	1	Arx	O35085	Homeobox protein ARX	O35085	ARX_MOUSE	3	3	76088.4
siNon	1	Dpysl4	O35098	Dihydropyrimidinase-related protein 4	O35098	DPYL4_MOUSE	3	3	247346
siNon	1	Scarb2	O35114	Lysosome membrane protein 2	O35114	SCRB2_MOUSE	4	3	151102
siNon	1	Atn1	O35126	Atrophin-1	O35126	ATN1_MOUSE	4	3	40166.4
siNon	1	Grcc10	O35127	Protein C10	O35127	C10_MOUSE	4	3	346521
siNon	1	Phb2	O35129	Prohibitin-2	O35129	PHB2_MOUSE	4	3	982345
siNon	1	Emg1	O35130	Ribosomal RNA small subunit methyltransferase NEP1	O35130	NEP1_MOUSE	3	3	43217.1
siNon	1	Polr1a	O35134	DNA-directed RNA polymerase I subunit RPA1	O35134	RPA1_MOUSE	3	3	57718.8
siNon	1	Atpif1	O35143	ATPase inhibitor, mitochondrial	O35143	ATIF1_MOUSE	5	3	1.15805e+06
siNon	1	Terf2	O35144	Telomeric repeat-binding factor 2	O35144	TERF2_MOUSE	3	3	86482.9
siNon	1	Gosr2	O35166	Golgi SNAP receptor complex member 2	O35166	GOSR2_MOUSE	6	3	33388.4
siNon	1	Cdk2ap1	O35207	Cyclin-dependent kinase 2-associated protein 1	O35207	CDKA1_MOUSE	6	3	42953.5
siNon	1	Ddt	O35215	D-dopachrome decarboxylase	O35215	DOPD_MOUSE	3	3	449273
siNon	1	Cenpa	O35216	Histone H3-like centromeric protein A	O35216	CENPA_MOUSE	2	2	28126
siNon	1	Cpsf2	O35218	Cleavage and polyadenylation specificity factor subunit 2	O35218	CPSF2_MOUSE	3	3	132052
siNon	1	Psmd4	O35226	26S proteasome non-ATPase regulatory subunit 4	O35226	PSMD4_MOUSE	4	3	813719
siNon	1	Ptpn9	O35239	Tyrosine-protein phosphatase non-receptor type 9	O35239	PTN9_MOUSE	4	3	27845.8
siNon	1	Exoc7	O35250	Exocyst complex component 7	O35250	EXOC7_MOUSE	3	3	140940
siNon	1	E2f3	O35261	Transcription factor E2F3	O35261	E2F3_MOUSE	2	2	14774.9
siNon	1	Chek1	O35280	Serine/threonine-protein kinase Chk1	O35280	CHK1_MOUSE	3	3	9627.74
siNon	1	Dhx15	O35286	Pre-mRNA-splicing factor ATP-dependent RNA helicase DHX15	O35286	DHX15_MOUSE	4	3	907474
siNon	1	Purb	O35295	Transcriptional activator protein Pur-beta	O35295	PURB_MOUSE	5	3	114138
siNon	1	Srsf5	O35326	Serine/arginine-rich splicing factor 5	O35326	SRSF5_MOUSE	5	3	412954
siNon	1	Kpna4	O35343	Importin subunit alpha-3	O35343	IMA3_MOUSE	5	3	53013.9
siNon	1	Kpna3	O35344	Importin subunit alpha-4	O35344	IMA4_MOUSE	4	3	397159
siNon	1	Kpna6	O35345	Importin subunit alpha-7	O35345	IMA7_MOUSE	4	3	46676.8
siNon	1	Dgcr6	O35347	Protein DGCR6	O35347	DGCR6_MOUSE	3	3	8041.61
siNon	1	Anp32a	O35381	Acidic leucine-rich nuclear phosphoprotein 32 family member A	O35381	AN32A_MOUSE	5	3	694969
siNon	1	Exoc4	O35382	Exocyst complex component 4	O35382	EXOC4_MOUSE	3	3	92087.2
siNon	1	Hax1	O35387	HCLS1-associated protein X-1	O35387	HAX1_MOUSE	3	3	27263.5
siNon	1	Pld3	O35405	Phospholipase D3	O35405	PLD3_MOUSE	3	3	126412
siNon	1	Crcp	O35427	DNA-directed RNA polymerase III subunit RPC9	O35427	RPC9_MOUSE	0	0	#NUM!
siNon	1	Dhodh	O35435	Dihydroorotate dehydrogenase (quinone), mitochondrial	O35435	PYRD_MOUSE	3	3	58419.2
siNon	1	Rnf5	O35445	E3 ubiquitin-protein ligase RNF5	O35445	RNF5_MOUSE	0	0	#NUM!
siNon	1	Ppt2	O35448	Lysosomal thioesterase PPT2	O35448	PPT2_MOUSE	3	2	20540.1
siNon	1	Fkbpl	O35450	FK506-binding protein-like	O35450	FKBPL_MOUSE	2	2	5893.4
siNon	1	Clcn6	O35454	Chloride transport protein 6	O35454	CLCN6_MOUSE	3	3	40630.3
siNon	1	Ech1	O35459	Delta(3,5)-Delta(2,4)-dienoyl-CoA isomerase, mitochondrial	O35459	ECH1_MOUSE	4	3	106391
siNon	1	Fkbp8	O35465	Peptidyl-prolyl cis-trans isomerase FKBP8	O35465	FKBP8_MOUSE	4	3	272450
siNon	1	Wnt9b	O35468	Protein Wnt-9b	O35468	WNT9B_MOUSE	0	0	#NUM!
siNon	1	Edil3	O35474	EGF-like repeat and discoidin I-like domain-containing protein 3	O35474	EDIL3_MOUSE	3	3	31782.7
siNon	1	Clk3	O35492	Dual specificity protein kinase CLK3	O35492	CLK3_MOUSE	3	3	21035.4
siNon	1	Notch2	O35516	Neurogenic locus notch homolog protein 2	O35516	NOTC2_MOUSE	3	3	8884.64
siNon	1	Stx1a	O35526	Syntaxin-1A	O35526	STX1A_MOUSE	3	3	56092.7
siNon	1	Rabep1	O35551	Rab GTPase-binding effector protein 1	O35551	RABE1_MOUSE	3	3	135925
siNon	1	Cd151	O35566	CD151 antigen	O35566	CD151_MOUSE	0	0	#NUM!
siNon	1	Psmd14	O35593	26S proteasome non-ATPase regulatory subunit 14	O35593	PSDE_MOUSE	4	3	602582
siNon	1	Ift81	O35594	Intraflagellar transport protein 81 homolog	O35594	IFT81_MOUSE	3	3	12854.3
siNon	1	Ptch2	O35595	Protein patched homolog 2	O35595	PTC2_MOUSE	0	0	#NUM!
siNon	1	Adam10	O35598	Disintegrin and metalloproteinase domain-containing protein 10	O35598	ADA10_MOUSE	3	3	20021.6
siNon	1	Npc1	O35604	Niemann-Pick C1 protein	O35604	NPC1_MOUSE	3	3	42160
siNon	1	Bmpr2	O35607	Bone morphogenetic protein receptor type-2	O35607	BMPR2_MOUSE	3	3	16209.8
siNon	1	Scamp3	O35609	Secretory carrier-associated membrane protein 3	O35609	SCAM3_MOUSE	6	3	70358.7
siNon	1	Daxx	O35613	Death domain-associated protein 6	O35613	DAXX_MOUSE	2	2	33777
siNon	1	Mdm4	O35618	Protein Mdm4	O35618	MDM4_MOUSE	0	0	#NUM!
siNon	1	Pmm1	O35621	Phosphomannomutase 1	O35621	PMM1_MOUSE	3	3	36295
siNon	1	Bet1	O35623	BET1 homolog	O35623	BET1_MOUSE	0	0	#NUM!
siNon	1	Slc32a1	O35633	Vesicular inhibitory amino acid transporter	O35633	VIAAT_MOUSE	0	0	#NUM!
siNon	1	Stag2	O35638	Cohesin subunit SA-2	O35638	STAG2_MOUSE	3	3	102047
siNon	1	Anxa3	O35639	Annexin A3	O35639	ANXA3_MOUSE	3	3	17079.4
siNon	1	Ap1b1	O35643	AP-1 complex subunit beta-1	O35643	AP1B1_MOUSE	5	3	90382
siNon	1	Cetn3	O35648	Centrin-3	O35648	CETN3_MOUSE	3	3	52223.6
siNon	1	Pold2	O35654	DNA polymerase delta subunit 2	O35654	DPOD2_MOUSE	3	3	52280.5
siNon	1	C1qbp	O35658	Complement component 1 Q subcomponent-binding protein, mitochondrial	O35658	C1QBP_MOUSE	5	3	350233
siNon	1	Glp1r	O35659	Glucagon-like peptide 1 receptor	O35659	GLP1R_MOUSE	0	0	#NUM!
siNon	1	Mrps12	O35680	28S ribosomal protein S12, mitochondrial	O35680	RT12_MOUSE	0	0	#NUM!
siNon	1	Ndufa1	O35683	NADH dehydrogenase [ubiquinone] 1 alpha subcomplex subunit 1	O35683	NDUA1_MOUSE	0	0	#NUM!
siNon	1	Serpini1	O35684	Neuroserpin	O35684	NEUS_MOUSE	3	3	14901.4
siNon	1	Nudc	O35685	Nuclear migration protein nudC	O35685	NUDC_MOUSE	5	3	1059522
siNon	1	Pnn	O35691	Pinin	O35691	PININ_MOUSE	5	3	300094
siNon	1	Sptlc1	O35704	Serine palmitoyltransferase 1	O35704	SPTC1_MOUSE	3	3	22449.7
siNon	1	Enc1	O35709	Ectoderm-neural cortex protein 1	O35709	ENC1_MOUSE	3	3	16336.9
siNon	1	Ring1	O35730	E3 ubiquitin-protein ligase RING1	O35730	RING1_MOUSE	4	3	18307.1
siNon	1	Hnrnph1	O35737	Heterogeneous nuclear ribonucleoprotein H	O35737	HNRH1_MOUSE	5	3	408531
siNon	1	Klf12	O35738	Krueppel-like factor 12	O35738	KLF12_MOUSE	4	2	27773.6
siNon	1	Api5	O35841	Apoptosis inhibitor 5	O35841	API5_MOUSE	4	3	742560
siNon	1	Bcat2	O35855	Branched-chain-amino-acid aminotransferase, mitochondrial	O35855	BCAT2_MOUSE	2	2	17421.7
siNon	1	Timm44	O35857	Mitochondrial import inner membrane translocase subunit TIM44	O35857	TIM44_MOUSE	4	3	181008
siNon	1	Cops5	O35864	COP9 signalosome complex subunit 5	O35864	CSN5_MOUSE	3	3	297787
siNon	1	Slc1a4	O35874	Neutral amino acid transporter A	O35874	SATT_MOUSE	3	3	75625.1
siNon	1	Calu	O35887	Calumenin	O35887	CALU_MOUSE	5	3	1.03704e+06
siNon	1	Lsm2	O35900	U6 snRNA-associated Sm-like protein LSm2	O35900	LSM2_MOUSE	5	3	440343
siNon	1	Ctnnd2	O35927	Catenin delta-2	O35927	CTND2_MOUSE	3	3	86519.5
siNon	1	Fxn	O35943	Frataxin, mitochondrial	O35943	FRDA_MOUSE	3	3	63157.6
siNon	1	Rab33b	O35963	Ras-related protein Rab-33B	O35963	RB33B_MOUSE	4	3	37647.5
siNon	1	Gamt	O35969	Guanidinoacetate N-methyltransferase	O35969	GAMT_MOUSE	3	3	9759.3
siNon	1	Mrpl23	O35972	39S ribosomal protein L23, mitochondrial	O35972	RM23_MOUSE	4	3	41088.8
siNon	1	Pbx2	O35984	Pre-B-cell leukemia transcription factor 2	O35984	PBX2_MOUSE	0	0	#NUM!
siNon	1	Zw10	O54692	Centromere/kinetochore protein zw10 homolog	O54692	ZW10_MOUSE	4	3	30796.2
siNon	1	Ptrf	O54724	Polymerase I and transcript release factor	O54724	PTRF_MOUSE	4	3	211155
siNon	1	Mmp15;Mmp14;Mmp24	O54732;P53690;Q9R0S2	Matrix metalloproteinase-15;Matrix metalloproteinase-14;Matrix metalloproteinase-24	O54732;P53690;Q9R0S2	MMP15_MOUSE;MMP14_MOUSE;MMP24_MOUSE	0	0	#NUM!
siNon	1	Ddost	O54734	Dolichyl-diphosphooligosaccharide--protein glycosyltransferase 48 kDa subunit	O54734	OST48_MOUSE	4	3	375882
siNon	1	Ap3d1	O54774	AP-3 complex subunit delta-1	O54774	AP3D1_MOUSE	5	3	126762
siNon	1	Srpk2	O54781	SRSF protein kinase 2	O54781	SRPK2_MOUSE	3	3	213632
siNon	1	Man2b2	O54782	Epididymis-specific alpha-mannosidase	O54782	MA2B2_MOUSE	2	2	9146.09
siNon	1	Dffa	O54786	DNA fragmentation factor subunit alpha	O54786	DFFA_MOUSE	0	0	#NUM!
siNon	1	Mafg	O54790	Transcription factor MafG	O54790	MAFG_MOUSE	3	3	44676.1
siNon	1	Chka	O54804	Choline kinase alpha	O54804	CHKA_MOUSE	0	0	#NUM!
siNon	1	Bysl	O54825	Bystin	O54825	BYST_MOUSE	3	3	53433.9
siNon	1	Csnk2a2	O54833	Casein kinase II subunit alpha'	O54833	CSK22_MOUSE	5	3	63872
siNon	1	Zmat3	O54836	Zinc finger matrin-type protein 3	O54836	ZMAT3_MOUSE	2	2	26882.8
siNon	1	Eomes	O54839	Eomesodermin homolog	O54839	EOMES_MOUSE	3	3	62194
siNon	1	Gucy1b3	O54865	Guanylate cyclase soluble subunit beta-1	O54865	GCYB1_MOUSE	3	3	11664.9
siNon	1	Hmgb3	O54879	High mobility group protein B3	O54879	HMGB3_MOUSE	6	3	1.87344e+06
siNon	1	Cd200	O54901	OX-2 membrane glycoprotein	O54901	OX2G_MOUSE	5	3	111283
siNon	1	Reps1	O54916	RalBP1-associated Eps domain-containing protein 1	O54916	REPS1_MOUSE	3	3	61015.1
siNon	1	Bnip2	O54940	BCL2/adenovirus E1B 19 kDa protein-interacting protein 2	O54940	BNIP2_MOUSE	0	0	#NUM!
siNon	1	Smarce1	O54941	SWI/SNF-related matrix-associated actin-dependent regulator of chromatin subfamily E member 1	O54941	SMCE1_MOUSE	4	3	474817
siNon	1	Dnajb6	O54946	DnaJ homolog subfamily B member 6	O54946	DNJB6_MOUSE	3	3	43856
siNon	1	Prkag1	O54950	5'-AMP-activated protein kinase subunit gamma-1	O54950	AAKG1_MOUSE	4	3	14337.1
siNon	1	Banf1	O54962	Barrier-to-autointegration factor	O54962	BAF_MOUSE	6	3	827076
siNon	1	Rnf13	O54965	E3 ubiquitin-protein ligase RNF13	O54965	RNF13_MOUSE	3	2	39488.9
siNon	1	Cbfa2t3;Runx1t1	O54972;Q61909	Protein CBFA2T3;Protein CBFA2T1	O54972;Q61909	MTG16_MOUSE;MTG8_MOUSE	1	1	10902.7
siNon	1	Crym	O54983	Ketimine reductase mu-crystallin	O54983	CRYM_MOUSE	3	3	34001.1
siNon	1	Asna1	O54984	ATPase Asna1	O54984	ASNA_MOUSE	4	3	524845
siNon	1	Slk	O54988	STE20-like serine/threonine-protein kinase	O54988	SLK_MOUSE	4	3	59905.2
siNon	1	Trappc3	O55013	Trafficking protein particle complex subunit 3	O55013	TPPC3_MOUSE	3	3	169718
siNon	1	Pgrmc1	O55022	Membrane-associated progesterone receptor component 1	O55022	PGRC1_MOUSE	3	3	638255
siNon	1	Impa1	O55023	Inositol monophosphatase 1	O55023	IMPA1_MOUSE	3	3	707683
siNon	1	Bckdk	O55028	[3-methyl-2-oxobutanoate dehydrogenase [lipoamide]] kinase, mitochondrial	O55028	BCKD_MOUSE	3	3	40041.8
siNon	1	Copb2	O55029	Coatomer subunit beta'	O55029	COPB2_MOUSE	3	3	232293
siNon	1	Nck2	O55033	Cytoplasmic protein NCK2	O55033	NCK2_MOUSE	3	3	79745.3
siNon	1	Snca	O55042	Alpha-synuclein	O55042	SYUA_MOUSE	5	3	89563.3
siNon	1	Tlk2	O55047	Serine/threonine-protein kinase tousled-like 2	O55047	TLK2_MOUSE	3	3	35843.4
siNon	1	Pde6d	O55057	Retinal rod rhodopsin-sensitive cGMP 3',5'-cyclic phosphodiesterase subunit delta	O55057	PDE6D_MOUSE	4	3	72546.4
siNon	1	Tpmt	O55060	Thiopurine S-methyltransferase	O55060	TPMT_MOUSE	3	3	61917.9
siNon	1	Impact	O55091	Protein IMPACT	O55091	IMPCT_MOUSE	2	2	44672.1
siNon	1	Syngr1	O55100	Synaptogyrin-1	O55100	SNG1_MOUSE	2	2	59025.6
siNon	1	Bloc1s1	O55102	Biogenesis of lysosome-related organelles complex 1 subunit 1	O55102	BL1S1_MOUSE	3	3	84368.7
siNon	1	Strn	O55106	Striatin	O55106	STRN_MOUSE	3	3	141703
siNon	1	Nipsnap1	O55125	Protein NipSnap homolog 1	O55125	NIPS1_MOUSE	4	3	449491
siNon	1	Gbas	O55126	Protein NipSnap homolog 2	O55126	NIPS2_MOUSE	3	3	233906
siNon	1	Sap18	O55128	Histone deacetylase complex subunit SAP18	O55128	SAP18_MOUSE	4	3	637955
siNon	1	Sept7	O55131	Septin-7	O55131	SEPT7_MOUSE	3	3	1.43514e+06
siNon	1	Eif6	O55135	Eukaryotic translation initiation factor 6	O55135	IF6_MOUSE	6	3	398946
siNon	1	Acot1	O55137	Acyl-coenzyme A thioesterase 1	O55137	ACOT1_MOUSE	5	3	71258.3
siNon	1	Rpl35a	O55142	60S ribosomal protein L35a	O55142	RL35A_MOUSE	6	3	1.32087e+06
siNon	1	Atp2a2	O55143	Sarcoplasmic/endoplasmic reticulum calcium ATPase 2	O55143	AT2A2_MOUSE	4	3	845295
siNon	1	Pja1	O55176	E3 ubiquitin-protein ligase Praja-1	O55176	PJA1_MOUSE	3	3	24367.4
siNon	1	Cbx4	O55187	E3 SUMO-protein ligase CBX4	O55187	CBX4_MOUSE	3	3	80064.7
siNon	1	Supt5h	O55201	Transcription elongation factor SPT5	O55201	SPT5H_MOUSE	5	3	174482
siNon	1	Ldb2	O55203	LIM domain-binding protein 2	O55203	LDB2_MOUSE	5	3	13902.4
siNon	1	Ilk	O55222	Integrin-linked protein kinase	O55222	ILK_MOUSE	3	3	35996
siNon	1	Chkb	O55229	Choline/ethanolamine kinase	O55229	CHKB_MOUSE	3	3	14330.5
siNon	1	Psmb5	O55234	Proteasome subunit beta type-5	O55234	PSB5_MOUSE	5	3	674704
siNon	1	Rngtt	O55236	mRNA-capping enzyme	O55236	MCE1_MOUSE	3	3	76409
siNon	1	Rdh5	O55240	11-cis retinol dehydrogenase	O55240	RDH1_MOUSE	0	0	#NUM!
siNon	1	Aurkb	O70126	Aurora kinase B	O70126	AURKB_MOUSE	3	3	11805.9
siNon	1	Dhx9	O70133	ATP-dependent RNA helicase A	O70133	DHX9_MOUSE	6	3	1.40997e+06
siNon	1	Pkig	O70139	cAMP-dependent protein kinase inhibitor gamma	O70139	IPKG_MOUSE	3	3	30441.8
siNon	1	Dpm1	O70152	Dolichol-phosphate mannosyltransferase subunit 1	O70152	DPM1_MOUSE	3	3	151995
siNon	1	Pip5k1c	O70161	Phosphatidylinositol 4-phosphate 5-kinase type-1 gamma	O70161	PI51C_MOUSE	4	3	25775.2
siNon	1	Stmn3	O70166	Stathmin-3	O70166	STMN3_MOUSE	3	3	104090
siNon	1	Pip4k2a	O70172	Phosphatidylinositol 5-phosphate 4-kinase type-2 alpha	O70172	PI42A_MOUSE	3	3	11537.9
siNon	1	Eif3d	O70194	Eukaryotic translation initiation factor 3 subunit D	O70194	EIF3D_MOUSE	3	3	680323
siNon	1	Atp9a	O70228	Probable phospholipid-transporting ATPase IIA	O70228	ATP9A_MOUSE	3	3	47240
siNon	1	Znf143	O70230	Zinc finger protein 143	O70230	ZN143_MOUSE	3	3	5602.35
siNon	1	Eef1b	O70251	Elongation factor 1-beta	O70251	EF1B_MOUSE	5	3	1.50231e+06
siNon	1	Hmox2	O70252	Heme oxygenase 2	O70252	HMOX2_MOUSE	4	3	97746.8
siNon	1	Ptp4a2	O70274	Protein tyrosine phosphatase type IVA 2	O70274	TP4A2_MOUSE	0	0	#NUM!
siNon	1	Dgcr14	O70279	Protein DGCR14	O70279	DGC14_MOUSE	3	3	42444.4
siNon	1	Grk6	O70293	G protein-coupled receptor kinase 6	O70293	GRK6_MOUSE	1	1	2087.3
siNon	1	Atxn2	O70305	Ataxin-2	O70305	ATX2_MOUSE	4	3	142377
siNon	1	Nmt1	O70310	Glycylpeptide N-tetradecanoyltransferase 1	O70310	NMT1_MOUSE	3	3	378679
siNon	1	Nmt2	O70311	Glycylpeptide N-tetradecanoyltransferase 2	O70311	NMT2_MOUSE	4	3	107104
siNon	1	Epb41l2	O70318	Band 4.1-like protein 2	O70318	E41L2_MOUSE	3	3	121578
siNon	1	Gpx4	O70325	Phospholipid hydroperoxide glutathione peroxidase, mitochondrial	O70325	GPX41_MOUSE	3	1	32794.1
siNon	1	Cript	O70333	Cysteine-rich PDZ-binding protein	O70333	CRIPT_MOUSE	2	2	1.41523e+06
siNon	1	Cbfa2t2	O70374	Protein CBFA2T2	O70374	MTG8R_MOUSE	2	2	27928.4
siNon	1	Emc8	O70378	ER membrane protein complex subunit 8	O70378	EMC8_MOUSE	3	3	188781
siNon	1	Pdlim1	O70400	PDZ and LIM domain protein 1	O70400	PDLI1_MOUSE	3	3	106330
siNon	1	Tspan6	O70401	Tetraspanin-6	O70401	TSN6_MOUSE	3	3	55250.8
siNon	1	Ulk1	O70405	Serine/threonine-protein kinase ULK1	O70405	ULK1_MOUSE	0	0	#NUM!
siNon	1	Gtf2h4	O70422	General transcription factor IIH subunit 4	O70422	TF2H4_MOUSE	3	3	11876.6
siNon	1	Psma3	O70435	Proteasome subunit alpha type-3	O70435	PSA3_MOUSE	4	3	1.34898e+06
siNon	1	Stx7	O70439	Syntaxin-7	O70439	STX7_MOUSE	3	3	475070
siNon	1	Gnaz	O70443	Guanine nucleotide-binding protein G(z) subunit alpha	O70443	GNAZ_MOUSE	0	0	#NUM!
siNon	1	Sfn	O70456	14-3-3 protein sigma	O70456	1433S_MOUSE	2	2	5399
siNon	1	Ugdh	O70475	UDP-glucose 6-dehydrogenase	O70475	UGDH_MOUSE	3	3	57018.7
siNon	1	Vamp4	O70480	Vesicle-associated membrane protein 4	O70480	VAMP4_MOUSE	3	3	67843.5
siNon	1	Ubr1	O70481	E3 ubiquitin-protein ligase UBR1	O70481	UBR1_MOUSE	3	3	5167.75
siNon	1	Snx3	O70492	Sorting nexin-3	O70492	SNX3_MOUSE	4	3	393040
siNon	1	Snx12	O70493	Sorting nexin-12	O70493	SNX12_MOUSE	5	3	337956
siNon	1	Sp3	O70494	Transcription factor Sp3	O70494	SP3_MOUSE	4	3	37550.8
siNon	1	Hsd17b12	O70503	Very-long-chain 3-oxoacyl-CoA reductase	O70503	DHB12_MOUSE	5	3	207520
siNon	1	Kdm6a	O70546	Lysine-specific demethylase 6A	O70546	KDM6A_MOUSE	1	1	21703.8
siNon	1	Srpk1	O70551	SRSF protein kinase 1	O70551	SRPK1_MOUSE	4	3	69233.7
siNon	1	Diaph2	O70566	Protein diaphanous homolog 2	O70566	DIAP2_MOUSE	0	0	#NUM!
siNon	1	Smpd2	O70572	Sphingomyelin phosphodiesterase 2	O70572	NSMA_MOUSE	3	3	35385.7
siNon	1	Slc25a17	O70579	Peroxisomal membrane protein PMP34	O70579	PM34_MOUSE	4	3	16252.5
siNon	1	Mid1	O70583	E3 ubiquitin-protein ligase Midline-1	O70583	TRI18_MOUSE	0	0	#NUM!
siNon	1	Dtnb	O70585	Dystrobrevin beta	O70585	DTNB_MOUSE	0	0	#NUM!
siNon	1	Cask	O70589	Peripheral plasma membrane protein CASK	O70589	CSKP_MOUSE	3	3	63462.8
siNon	1	Pfdn2	O70591	Prefoldin subunit 2	O70591	PFD2_MOUSE	5	3	543463
siNon	1	Rtn2	O70622	Reticulon-2	O70622	RTN2_MOUSE	2	2	6065.26
siNon	1	Ttc3	O88196	E3 ubiquitin-protein ligase TTC3	O88196	TTC3_MOUSE	3	3	151387
siNon	1	Clec11a	O88200	C-type lectin domain family 11 member A	O88200	CLC11_MOUSE	0	0	#NUM!
siNon	1	Col5a1	O88207	Collagen alpha-1(V) chain	O88207	CO5A1_MOUSE	0	0	#NUM!
siNon	1	Cfdp1	O88271	Craniofacial development protein 1	O88271	CFDP1_MOUSE	5	3	359049
siNon	1	Wiz	O88286	Protein Wiz	O88286	WIZ_MOUSE	4	3	190488
siNon	1	Znf326	O88291	DBIRD complex subunit ZNF326	O88291	ZN326_MOUSE	3	3	440475
siNon	1	Sorl1	O88307	Sortilin-related receptor	O88307	SORL_MOUSE	3	3	34874.7
siNon	1	Wdr1	O88342	WD repeat-containing protein 1	O88342	WDR1_MOUSE	3	3	1.02642e+06
siNon	1	Ikbkb	O88351	Inhibitor of nuclear factor kappa-B kinase subunit beta	O88351	IKKB_MOUSE	3	3	21337.5
siNon	1	Baz1a	O88379	Bromodomain adjacent to zinc finger domain protein 1A	O88379	BAZ1A_MOUSE	2	2	9330.18
siNon	1	Vti1b	O88384	Vesicle transport through interaction with t-SNAREs homolog 1B	O88384	VTI1B_MOUSE	3	3	206730
siNon	1	Grpel2	O88396	GrpE protein homolog 2, mitochondrial	O88396	GRPE2_MOUSE	2	2	25708.4
siNon	1	Tulp3	O88413	Tubby-related protein 3	O88413	TULP3_MOUSE	3	3	49327.8
siNon	1	Mtx2	O88441	Metaxin-2	O88441	MTX2_MOUSE	5	3	137743
siNon	1	Klc1	O88447	Kinesin light chain 1	O88447	KLC1_MOUSE	4	3	496859
siNon	1	Klc2	O88448	Kinesin light chain 2	O88448	KLC2_MOUSE	3	3	340967
siNon	1	Dhcr7	O88455	7-dehydrocholesterol reductase	O88455	DHCR7_MOUSE	3	3	216067
siNon	1	Capns1	O88456	Calpain small subunit 1	O88456	CPNS1_MOUSE	8	3	40286.1
siNon	1	Znf106	O88466	Zinc finger protein 106	O88466	ZN106_MOUSE	0	0	#NUM!
siNon	1	Igf2bp1	O88477	Insulin-like growth factor 2 mRNA-binding protein 1	O88477	IF2B1_MOUSE	4	3	464783
siNon	1	Dync1i1	O88485	Cytoplasmic dynein 1 intermediate chain 1	O88485	DC1I1_MOUSE	5	3	29673.7
siNon	1	Dync1i2	O88487	Cytoplasmic dynein 1 intermediate chain 2	O88487	DC1I2_MOUSE	6	3	549220
siNon	1	Nsd1	O88491	Histone-lysine N-methyltransferase, H3 lysine-36 and H4 lysine-20 specific	O88491	NSD1_MOUSE	3	3	349182
siNon	1	Cntfr	O88507	Ciliary neurotrophic factor receptor subunit alpha	O88507	CNTFR_MOUSE	0	0	#NUM!
siNon	1	Dnmt3a	O88508	DNA (cytosine-5)-methyltransferase 3A	O88508	DNM3A_MOUSE	3	3	76999.8
siNon	1	Shoc2	O88520	Leucine-rich repeat protein SHOC-2	O88520	SHOC2_MOUSE	3	3	39350.9
siNon	1	Ikbkg	O88522	NF-kappa-B essential modulator	O88522	NEMO_MOUSE	3	3	45935.2
siNon	1	Ppt1	O88531	Palmitoyl-protein thioesterase 1	O88531	PPT1_MOUSE	6	3	94614.1
siNon	1	Zfr	O88532	Zinc finger RNA-binding protein	O88532	ZFR_MOUSE	4	3	321223
siNon	1	Cops3	O88543	COP9 signalosome complex subunit 3	O88543	CSN3_MOUSE	3	3	343000
siNon	1	Cops4	O88544	COP9 signalosome complex subunit 4	O88544	CSN4_MOUSE	5	3	341404
siNon	1	Cops6	O88545	COP9 signalosome complex subunit 6	O88545	CSN6_MOUSE	3	3	183022
siNon	1	Parp2	O88554	Poly [ADP-ribose] polymerase 2	O88554	PARP2_MOUSE	3	3	16985.1
siNon	1	Men1	O88559	Menin	O88559	MEN1_MOUSE	3	3	70721
siNon	1	Hnrnpa2b1	O88569	Heterogeneous nuclear ribonucleoproteins A2/B1	O88569	ROA2_MOUSE	7	3	10025180
siNon	1	Sap30	O88574	Histone deacetylase complex subunit SAP30	O88574	SAP30_MOUSE	0	0	#NUM!
siNon	1	Comt	O88587	Catechol O-methyltransferase	O88587	COMT_MOUSE	4	3	76895.3
siNon	1	Becn1	O88597	Beclin-1	O88597	BECN1_MOUSE	4	3	17268.6
siNon	1	Parg	O88622	Poly(ADP-ribose) glycohydrolase	O88622	PARG_MOUSE	4	3	33978.6
siNon	1	Gosr1	O88630	Golgi SNAP receptor complex member 1	O88630	GOSR1_MOUSE	3	3	39494.6
siNon	1	Pak1	O88643	Serine/threonine-protein kinase PAK 1	O88643	PAK1_MOUSE	4	3	370196
siNon	1	Lamtor3	O88653	Ragulator complex protein LAMTOR3	O88653	LTOR3_MOUSE	6	3	81366.8
siNon	1	Brd7	O88665	Bromodomain-containing protein 7	O88665	BRD7_MOUSE	3	3	49516.1
siNon	1	Creg1	O88668	Protein CREG1	O88668	CREG1_MOUSE	2	2	6777.24
siNon	1	Psmc3	O88685	26S protease regulatory subunit 6A	O88685	PRS6A_MOUSE	6	3	757338
siNon	1	Clpp	O88696	ATP-dependent Clp protease proteolytic subunit, mitochondrial	O88696	CLPP_MOUSE	4	3	207917
siNon	1	Stk16	O88697	Serine/threonine-protein kinase 16	O88697	STK16_MOUSE	2	2	2702.83
siNon	1	Orc4	O88708	Origin recognition complex subunit 4	O88708	ORC4_MOUSE	0	0	#NUM!
siNon	1	Ctbp1	O88712	C-terminal-binding protein 1	O88712	CTBP1_MOUSE	4	3	311798
siNon	1	Hsd17b7	O88736	3-keto-steroid reductase	O88736	DHB7_MOUSE	4	3	46373.7
siNon	1	Bsn	O88737	Protein bassoon	O88737	BSN_MOUSE	2	2	7072.52
siNon	1	Birc6	O88738	Baculoviral IAP repeat-containing protein 6	O88738	BIRC6_MOUSE	3	3	55397.3
siNon	1	Gdap1	O88741	Ganglioside-induced differentiation-associated protein 1	O88741	GDAP1_MOUSE	3	3	345344
siNon	1	Tom1	O88746	Target of Myb protein 1	O88746	TOM1_MOUSE	3	3	39036.7
siNon	1	Rpp30	O88796	Ribonuclease P protein subunit p30	O88796	RPP30_MOUSE	3	3	58830.8
siNon	1	Dcx	O88809	Neuronal migration protein doublecortin	O88809	DCX_MOUSE	4	3	2.06231e+06
siNon	1	Stam2	O88811	Signal transducing adapter molecule 2	O88811	STAM2_MOUSE	3	3	132239
siNon	1	Idh1	O88844	Isocitrate dehydrogenase [NADP] cytoplasmic	O88844	IDHC_MOUSE	6	3	2.29099e+06
siNon	1	Akap10	O88845	A-kinase anchor protein 10, mitochondrial	O88845	AKA10_MOUSE	0	0	#NUM!
siNon	1	Arl6	O88848	ADP-ribosylation factor-like protein 6	O88848	ARL6_MOUSE	4	3	23250.1
siNon	1	Rbbp9	O88851	Putative hydrolase RBBP9	O88851	RBBP9_MOUSE	4	3	175321
siNon	1	Hunk	O88866	Hormonally up-regulated neu tumor-associated kinase	O88866	HUNK_MOUSE	0	0	#NUM!
siNon	1	Ccnk	O88874	Cyclin-K	O88874	CCNK_MOUSE	4	3	68143.9
siNon	1	Zfand5	O88878	AN1-type zinc finger protein 5	O88878	ZFAN5_MOUSE	3	2	33101.4
siNon	1	Apaf1	O88879	Apoptotic protease-activating factor 1	O88879	APAF_MOUSE	3	3	33559.1
siNon	1	Hdac3	O88895	Histone deacetylase 3	O88895	HDAC3_MOUSE	4	3	22164.4
siNon	1	Pias1	O88907	E3 SUMO-protein ligase PIAS1	O88907	PIAS1_MOUSE	0	0	#NUM!
siNon	1	Mpp3	O88910	MAGUK p55 subfamily member 3	O88910	MPP3_MOUSE	2	2	12117.3
siNon	1	Syn1	O88935	Synapsin-1	O88935	SYN1_MOUSE	4	3	120834
siNon	1	Lin7c	O88952	Protein lin-7 homolog C	O88952	LIN7C_MOUSE	4	2	87898.4
siNon	1	Gnpda1	O88958	Glucosamine-6-phosphate isomerase 1	O88958	GNPI1_MOUSE	3	3	92987.5
siNon	1	Yme1l1	O88967	ATP-dependent zinc metalloprotease YME1L1	O88967	YMEL1_MOUSE	3	3	123536
siNon	1	Setdb1	O88974	Histone-lysine N-methyltransferase SETDB1	O88974	SETB1_MOUSE	3	3	19841.9
siNon	1	Stx8	O88983	Syntaxin-8	O88983	STX8_MOUSE	3	3	97897.9
siNon	1	Gcat	O88986	2-amino-3-ketobutyrate coenzyme A ligase, mitochondrial	O88986	KBL_MOUSE	5	3	26959.6
siNon	1	Olfm1	O88998	Noelin	O88998	NOE1_MOUSE	3	3	49438.9
siNon	1	Cpd	O89001	Carboxypeptidase D	O89001	CBPD_MOUSE	3	3	32684.2
siNon	1	Abcd4	O89016	ATP-binding cassette sub-family D member 4	O89016	ABCD4_MOUSE	0	0	#NUM!
siNon	1	Lgmn	O89017	Legumain	O89017	LGMN_MOUSE	6	3	35609.8
siNon	1	Tpp1	O89023	Tripeptidyl-peptidase 1	O89023	TPP1_MOUSE	5	3	92567
siNon	1	Robo1;Robo2	O89026;Q7TPD3	Roundabout homolog 1;Roundabout homolog 2	O89026;Q7TPD3	ROBO1_MOUSE;ROBO2_MOUSE	2	2	4185.42
siNon	1	Sh3pxd2a	O89032	SH3 and PX domain-containing protein 2A	O89032	SPD2A_MOUSE	2	2	246929
siNon	1	Mkln1	O89050	Muskelin	O89050	MKLN1_MOUSE	3	3	7181.51
siNon	1	Itm2b	O89051	Integral membrane protein 2B	O89051	ITM2B_MOUSE	0	0	#NUM!
siNon	1	Coro1a	O89053	Coronin-1A	O89053	COR1A_MOUSE	3	3	534244
siNon	1	Cope	O89079	Coatomer subunit epsilon	O89079	COPE_MOUSE	5	3	236976
siNon	1	Rbm3	O89086	RNA-binding protein 3	O89086	RBM3_MOUSE	7	3	2291882
siNon	1	Sp1	O89090	Transcription factor Sp1	O89090	SP1_MOUSE	2	2	23254.3
siNon	1	Lancl1	O89112	LanC-like protein 1	O89112	LANC1_MOUSE	3	3	179938
siNon	1	Ier5	O89113	Immediate early response gene 5 protein	O89113	IER5_MOUSE	0	0	#NUM!
siNon	1	Dnajb5	O89114	DnaJ homolog subfamily B member 5	O89114	DNJB5_MOUSE	2	2	14533.6
siNon	1	Vti1a	O89116	Vesicle transport through interaction with t-SNAREs homolog 1A	O89116	VTI1A_MOUSE	3	2	18697.5
siNon	1	Cyp1a2	P00186	Cytochrome P450 1A2	P00186	CP1A2_MOUSE	0	0	#NUM!
siNon	1	Dhfr	P00375	Dihydrofolate reductase	P00375	DYR_MOUSE	4	3	339368
siNon	1	Mtco1	P00397	Cytochrome c oxidase subunit 1	P00397	COX1_MOUSE	4	3	77758.2
siNon	1	Mtco2	P00405	Cytochrome c oxidase subunit 2	P00405	COX2_MOUSE	4	3	1.73174e+06
siNon	1	mt-Co3	P00416	Cytochrome c oxidase subunit 3	P00416	COX3_MOUSE	0	0	#NUM!
siNon	1	Hprt1	P00493	Hypoxanthine-guanine phosphoribosyltransferase	P00493	HPRT_MOUSE	3	3	159726
siNon	1	Abl1	P00520	Tyrosine-protein kinase ABL1	P00520	ABL1_MOUSE	3	3	13653.4
siNon	1	Mtatp6	P00848	ATP synthase subunit a	P00848	ATP6_MOUSE	0	0	#NUM!
siNon	1	Odc1	P00860	Ornithine decarboxylase	P00860	DCOR_MOUSE	3	3	8761.11
siNon	1	Ca2	P00920	Carbonic anhydrase 2	P00920	CAH2_MOUSE	3	2	3325.37
siNon	1	C3	P01027	Complement C3	P01027	CO3_MOUSE	0	0	#NUM!
siNon	1		P01631	Ig kappa chain V-II region 26-10	P01631	KV2A7_MOUSE	0	0	#NUM!
siNon	1	Thy1	P01831	Thy-1 membrane glycoprotein	P01831	THY1_MOUSE	3	3	36611.9
siNon	1	B2m	P01887	Beta-2-microglobulin	P01887	B2MG_MOUSE	3	2	24928.1
siNon	1	H2-D1;H2-L;H2-D1;H2-D1	P01895;P01897;P01899;P01900	H-2 class I histocompatibility antigen, alpha chain (Fragment);H-2 class I histocompatibility antigen, L-D alpha chain;H-2 class I histocompatibility antigen, D-B alpha chain;H-2 class I histocompatibility antigen, D-D alpha chain	P01895;P01897;P01899;P01900	HA1Y_MOUSE;HA1L_MOUSE;HA11_MOUSE;HA12_MOUSE	0	0	#NUM!
siNon	1	Hba	P01942	Hemoglobin subunit alpha	P01942	HBA_MOUSE	5	3	707649
siNon	1	Hbb-b1	P02088	Hemoglobin subunit beta-1	P02088	HBB1_MOUSE	7	3	17791.7
siNon	1	Hbb-b2	P02089	Hemoglobin subunit beta-2	P02089	HBB2_MOUSE	0	0	#NUM!
siNon	1	Hbb-y	P02104	Hemoglobin subunit epsilon-Y2	P02104	HBE_MOUSE	0	0	#NUM!
siNon	1	H3f3c;H3f3a	P02301;P84244	Histone H3.3C;Histone H3.3	P02301;P84244	H3C_MOUSE;H33_MOUSE	0	0	#NUM!
siNon	1	Lamc1	P02468	Laminin subunit gamma-1	P02468	LAMC1_MOUSE	3	3	34234.2
siNon	1	Lamb1	P02469	Laminin subunit beta-1	P02469	LAMB1_MOUSE	3	3	84042.3
siNon	1	Mt2	P02798	Metallothionein-2	P02798	MT2_MOUSE	0	0	#NUM!
siNon	1	Mt1	P02802	Metallothionein-1	P02802	MT1_MOUSE	2	2	9338.61
siNon	1	Mtnd1	P03888	NADH-ubiquinone oxidoreductase chain 1	P03888	NU1M_MOUSE	3	3	32587.8
siNon	1	Mtnd4	P03911	NADH-ubiquinone oxidoreductase chain 4	P03911	NU4M_MOUSE	4	3	42609.3
siNon	1	Mtnd5	P03921	NADH-ubiquinone oxidoreductase chain 5	P03921	NU5M_MOUSE	6	3	69360
siNon	1	Mtatp8	P03930	ATP synthase protein 8	P03930	ATP8_MOUSE	3	2	87758.7
siNon	1	Cyp21	P03940	Steroid 21-hydroxylase	P03940	CP21A_MOUSE	0	0	#NUM!
siNon	1	Ada	P03958	Adenosine deaminase	P03958	ADA_MOUSE	4	3	32895.7
siNon	1	Iap	P03975	IgE-binding protein	P03975	IGEB_MOUSE	3	3	23032.9
siNon	1	Gfap	P03995	Glial fibrillary acidic protein	P03995	GFAP_MOUSE	3	3	186058
siNon	1	Araf	P04627	Serine/threonine-protein kinase A-Raf	P04627	ARAF_MOUSE	0	0	#NUM!
siNon	1	Aldoc	P05063	Fructose-bisphosphate aldolase C	P05063	ALDOC_MOUSE	5	3	1.08164e+06
siNon	1	Aldoa	P05064	Fructose-bisphosphate aldolase A	P05064	ALDOA_MOUSE	6	3	1.46352e+06
siNon	1	Prkaca	P05132	cAMP-dependent protein kinase catalytic subunit alpha	P05132	KAPCA_MOUSE	4	3	45537.5
siNon	1	Got1	P05201	Aspartate aminotransferase, cytoplasmic	P05201	AATC_MOUSE	4	3	444148
siNon	1	Got2	P05202	Aspartate aminotransferase, mitochondrial	P05202	AATM_MOUSE	4	3	1.79665e+06
siNon	1	Tuba3a	P05214	Tubulin alpha-3 chain	P05214	TBA3_MOUSE	0	0	#NUM!
siNon	1	Src	P05480	Neuronal proto-oncogene tyrosine-protein kinase Src	P05480	SRC_MOUSE	3	3	128801
siNon	1	Ldha	P06151	L-lactate dehydrogenase A chain	P06151	LDHA_MOUSE	7	3	1.06164e+06
siNon	1	Gpi	P06745	Glucose-6-phosphate isomerase	P06745	G6PI_MOUSE	5	3	704246
siNon	1	Ctsl	P06797	Cathepsin L1	P06797	CATL1_MOUSE	4	3	141599
siNon	1	Me1	P06801	NADP-dependent malic enzyme	P06801	MAOX_MOUSE	4	3	49743.2
siNon	1	Gap43	P06837	Neuromodulin	P06837	NEUM_MOUSE	6	3	929325
siNon	1	S100a4	P07091	Protein S100-A4	P07091	S10A4_MOUSE	0	0	#NUM!
siNon	1	Sparc	P07214	SPARC	P07214	SPRC_MOUSE	0	0	#NUM!
siNon	1	Anxa2	P07356	Annexin A2	P07356	ANXA2_MOUSE	4	3	224656
siNon	1	Tyms	P07607	Thymidylate synthase	P07607	TYSY_MOUSE	5	3	40309.2
siNon	1	Alb	P07724	Serum albumin	P07724	ALBU_MOUSE	0	0	#NUM!
siNon	1	Rrm1	P07742	Ribonucleoside-diphosphate reductase large subunit	P07742	RIR1_MOUSE	3	3	185736
siNon	1	Hsp90aa1	P07901	Heat shock protein HSP 90-alpha	P07901	HS90A_MOUSE	7	3	2.69072e+06
siNon	1	Ercc1	P07903	DNA excision repair protein ERCC-1	P07903	ERCC1_MOUSE	2	2	17727.9
siNon	1	Pdia4	P08003	Protein disulfide-isomerase A4	P08003	PDIA4_MOUSE	6	3	715864
siNon	1	Aprt	P08030	Adenine phosphoribosyltransferase	P08030	APT_MOUSE	3	3	524595
siNon	1	Spta1	P08032	Spectrin alpha chain, erythrocytic 1	P08032	SPTA1_MOUSE	1	1	1.55636e+06
siNon	1	Ltf	P08071	Lactotransferrin	P08071	TRFL_MOUSE	0	0	#NUM!
siNon	1	Hsp90b1	P08113	Endoplasmin	P08113	ENPL_MOUSE	3	3	2.88777e+06
siNon	1	S100a10	P08207	Protein S100-A10	P08207	S10AA_MOUSE	0	0	#NUM!
siNon	1	Sod1	P08228	Superoxide dismutase [Cu-Zn]	P08228	SODC_MOUSE	7	3	3056263
siNon	1	Mdh2	P08249	Malate dehydrogenase, mitochondrial	P08249	MDHM_MOUSE	7	3	2.93812e+06
siNon	1	Camk4	P08414	Calcium/calmodulin-dependent protein kinase type IV	P08414	KCC4_MOUSE	4	3	58197.3
siNon	1	Nefl	P08551	Neurofilament light polypeptide	P08551	NFL_MOUSE	3	3	47879.7
siNon	1	Nefm	P08553	Neurofilament medium polypeptide	P08553	NFM_MOUSE	3	3	119390
siNon	1	Nras	P08556	GTPase NRas	P08556	RASN_MOUSE	1	1	80644.5
siNon	1	Gnai2	P08752	Guanine nucleotide-binding protein G(i) subunit alpha-2	P08752	GNAI2_MOUSE	5	3	216319
siNon	1	Polr2a	P08775	DNA-directed RNA polymerase II subunit RPB1	P08775	RPB1_MOUSE	3	3	264643
siNon	1	Pgk2	P09041	Phosphoglycerate kinase 2	P09041	PGK2_MOUSE	0	0	#NUM!
siNon	1	Itgb1	P09055	Integrin beta-1	P09055	ITB1_MOUSE	3	3	95437.4
siNon	1	P4hb	P09103	Protein disulfide-isomerase	P09103	PDIA1_MOUSE	4	3	2.12221e+06
siNon	1	Ncl	P09405	Nucleolin	P09405	NUCL_MOUSE	6	3	2.62969e+06
siNon	1	Pgk1	P09411	Phosphoglycerate kinase 1	P09411	PGK1_MOUSE	6	3	1.64359e+06
siNon	1	Fth1	P09528	Ferritin heavy chain	P09528	FRIH_MOUSE	5	3	134957
siNon	1	Hmgn2	P09602	Non-histone chromosomal protein HMG-17	P09602	HMGN2_MOUSE	5	3	22184.4
siNon	1	Sod2	P09671	Superoxide dismutase [Mn], mitochondrial	P09671	SODM_MOUSE	4	3	273541
siNon	1	Surf1	P09925	Surfeit locus protein 1	P09925	SURF1_MOUSE	3	3	45455.6
siNon	1	Surf2	P09926	Surfeit locus protein 2	P09926	SURF2_MOUSE	4	3	27356.6
siNon	1	Nudt10;Nudt11	P0C027;P0C028	Diphosphoinositol polyphosphate phosphohydrolase 3-alpha;Diphosphoinositol polyphosphate phosphohydrolase 3-beta	P0C027;P0C028	NUD10_MOUSE;NUD11_MOUSE	6	3	100330
siNon	1	Rc3h2	P0C090	Roquin-2	P0C090	RC3H2_MOUSE	3	3	37388.6
siNon	1	Chmp6	P0C0A3	Charged multivesicular body protein 6	P0C0A3	CHMP6_MOUSE	2	2	53988.9
siNon	1	H2afz;H2afv	P0C0S6;Q3THW5	Histone H2A.Z;Histone H2A.V	P0C0S6;Q3THW5	H2AZ_MOUSE;H2AV_MOUSE	8	3	3.8188e+06
siNon	1	Lrrc4b	P0C192	Leucine-rich repeat-containing protein 4B	P0C192	LRC4B_MOUSE	3	3	26915.6
siNon	1	Psmg4	P0C7N9	Proteasome assembly chaperone 4	P0C7N9	PSMG4_MOUSE	4	3	11827.6
siNon	1	Chtf8	P0CG14	Chromosome transmission fidelity protein 8 homolog isoform 2	P0CG14	CTF8A_MOUSE	3	3	95451.2
siNon	1	Znf703	P0CL69	Zinc finger protein 703	P0CL69	ZN703_MOUSE	3	3	17389.8
siNon	1	Nrxn1	P0DI97;Q9CS84	Neurexin-1-beta;Neurexin-1	P0DI97;Q9CS84	NRX1B_MOUSE;NRX1A_MOUSE	2	2	12890.6
siNon	1	Ndufb1	P0DN34	NADH dehydrogenase [ubiquinone] 1 beta subcomplex subunit 1	P0DN34	NDUB1_MOUSE	4	3	45843.7
siNon	1	Zfp26	P10076	Zinc finger protein 26	P10076	ZFP26_MOUSE	0	0	#NUM!
siNon	1	Myod1	P10085	Myoblast determination protein 1	P10085	MYOD1_MOUSE	0	0	#NUM!
siNon	1	Anxa1	P10107	Annexin A1	P10107	ANXA1_MOUSE	4	3	21380.5
siNon	1	Eef1a1	P10126	Elongation factor 1-alpha 1	P10126	EF1A1_MOUSE	7	3	12214156
siNon	1	;Fv4	P10404;P11370	MLV-related proviral Env polyprotein;Retrovirus-related Env polyprotein from Fv-4 locus	P10404;P11370	ENV1_MOUSE;ENV2_MOUSE	0	0	#NUM!
siNon	1	Alad	P10518	Delta-aminolevulinic acid dehydratase	P10518	HEM2_MOUSE	3	3	90025.1
siNon	1	Ctsb	P10605	Cathepsin B	P10605	CATB_MOUSE	5	3	251372
siNon	1	Eif4a2	P10630	Eukaryotic initiation factor 4A-II	P10630	IF4A2_MOUSE	4	3	649190
siNon	1	Mapt	P10637	Microtubule-associated protein tau	P10637	TAU_MOUSE	6	3	1.01363e+06
siNon	1	Txn	P10639	Thioredoxin	P10639	THIO_MOUSE	7	3	1.71891e+06
siNon	1	Gstm1	P10649	Glutathione S-transferase Mu 1	P10649	GSTM1_MOUSE	4	3	202397
siNon	1	Tcea1	P10711	Transcription elongation factor A protein 1	P10711	TCEA1_MOUSE	4	3	422596
siNon	1	Slc3a2	P10852	4F2 cell-surface antigen heavy chain	P10852	4F2_MOUSE	3	3	662394
siNon	1	Hist1h2bf	P10853	Histone H2B type 1-F/J/L	P10853	H2B1F_MOUSE	0	0	#NUM!
siNon	1	H1f0	P10922	Histone H1.0	P10922	H10_MOUSE	4	3	2125515
siNon	1	Sub1	P11031	Activated RNA polymerase II transcriptional coactivator p15	P11031	TCP4_MOUSE	6	3	925916
siNon	1	Col1a1	P11087	Collagen alpha-1(I) chain	P11087	CO1A1_MOUSE	5	3	72751.6
siNon	1	Parp1	P11103	Poly [ADP-ribose] polymerase 1	P11103	PARP1_MOUSE	5	3	353289
siNon	1	Rrm2	P11157	Ribonucleoside-diphosphate reductase subunit M2	P11157	RIR2_MOUSE	3	3	84310.1
siNon	1	Fn1	P11276	Fibronectin	P11276	FINC_MOUSE	3	3	66149.6
siNon	1	Gpx1	P11352	Glutathione peroxidase 1	P11352	GPX1_MOUSE	3	3	110228
siNon	1	Fabp3	P11404	Fatty acid-binding protein, heart	P11404	FABPH_MOUSE	3	3	76024.5
siNon	1	Lamp1	P11438	Lysosome-associated membrane glycoprotein 1	P11438	LAMP1_MOUSE	6	3	393535
siNon	1	Cdk1	P11440	Cyclin-dependent kinase 1	P11440	CDK1_MOUSE	3	3	320091
siNon	1	Hsp90ab1	P11499	Heat shock protein HSP 90-beta	P11499	HS90B_MOUSE	6	3	6.1293e+06
siNon	1	Dmd	P11531	Dystrophin	P11531	DMD_MOUSE	4	3	663624
siNon	1	Cd1d1	P11609	Antigen-presenting glycoprotein CD1d1	P11609	CD1D1_MOUSE	1	1	28997.2
siNon	1	L1cam	P11627	Neural cell adhesion molecule L1	P11627	L1CAM_MOUSE	3	3	53513.6
siNon	1	Otc	P11725	Ornithine carbamoyltransferase, mitochondrial	P11725	OTC_MOUSE	0	0	#NUM!
siNon	1	Camk2a	P11798	Calcium/calmodulin-dependent protein kinase type II subunit alpha	P11798	KCC2A_MOUSE	0	0	#NUM!
siNon	1	Itpr1	P11881	Inositol 1,4,5-trisphosphate receptor type 1	P11881	ITPR1_MOUSE	3	3	374206
siNon	1	Tcp1	P11983	T-complex protein 1 subunit alpha	P11983	TCPA_MOUSE	6	3	1.02737e+06
siNon	1	App	P12023	Amyloid beta A4 protein	P12023	A4_MOUSE	3	3	20598
siNon	1	Gusb	P12265	Beta-glucuronidase	P12265	BGLR_MOUSE	2	2	4425.86
siNon	1	Prkar2a	P12367	cAMP-dependent protein kinase type II-alpha regulatory subunit	P12367	KAP2_MOUSE	3	3	200418
siNon	1	Pfkl	P12382	ATP-dependent 6-phosphofructokinase, liver type	P12382	PFKAL_MOUSE	3	3	130195
siNon	1	Calb1	P12658	Calbindin	P12658	CALB1_MOUSE	0	0	#NUM!
siNon	1	Cox5a	P12787	Cytochrome c oxidase subunit 5A, mitochondrial	P12787	COX5A_MOUSE	4	3	1.11109e+06
siNon	1	Pdcd6	P12815	Programmed cell death protein 6	P12815	PDCD6_MOUSE	4	3	106451
siNon	1	Prkar1b	P12849	cAMP-dependent protein kinase type I-beta regulatory subunit	P12849	KAP1_MOUSE	3	3	13085.8
siNon	1	Cntn1	P12960	Contactin-1	P12960	CNTN1_MOUSE	3	3	6635.46
siNon	1	Rpl7a	P12970	60S ribosomal protein L7a	P12970	RL7A_MOUSE	5	3	1.92111e+06
siNon	1	Scd2	P13011	Acyl-CoA desaturase 2	P13011	ACOD2_MOUSE	4	2	37116.5
siNon	1	Gsn	P13020	Gelsolin	P13020	GELS_MOUSE	3	3	56560.6
siNon	1	Rb1	P13405	Retinoblastoma-associated protein	P13405	RB_MOUSE	3	3	42153.3
siNon	1	Umps	P13439	Uridine 5'-monophosphate synthase	P13439	UMPS_MOUSE	4	3	158823
siNon	1	Ncam1	P13595	Neural cell adhesion molecule 1	P13595	NCAM1_MOUSE	5	3	883350
siNon	1	Msh3	P13705	DNA mismatch repair protein Msh3	P13705	MSH3_MOUSE	3	3	11497.6
siNon	1	Gpd1	P13707	Glycerol-3-phosphate dehydrogenase [NAD(+)], cytoplasmic	P13707	GPDA_MOUSE	4	3	51625.8
siNon	1	Gsta1	P13745	Glutathione S-transferase A1	P13745	GSTA1_MOUSE	0	0	#NUM!
siNon	1	Dnmt1	P13864	DNA (cytosine-5)-methyltransferase 1	P13864	DNMT1_MOUSE	4	3	229944
siNon	1	S100a6	P14069	Protein S100-A6	P14069	S10A6_MOUSE	5	3	58165.8
siNon	1	Atp1b1	P14094	Sodium/potassium-transporting ATPase subunit beta-1	P14094	AT1B1_MOUSE	4	3	164047
siNon	1	Rpl27a	P14115	60S ribosomal protein L27a	P14115	RL27A_MOUSE	4	3	1.5899e+06
siNon	1	Rps16	P14131	40S ribosomal protein S16	P14131	RS16_MOUSE	4	3	3.98491e+06
siNon	1	Rpl7	P14148	60S ribosomal protein L7	P14148	RL7_MOUSE	7	3	1.1399e+06
siNon	1	Mdh1	P14152	Malate dehydrogenase, cytoplasmic	P14152	MDHC_MOUSE	5	3	3.55941e+06
siNon	1	Rpsa	P14206	40S ribosomal protein SA	P14206	RSSA_MOUSE	5	3	2.52076e+06
siNon	1	Calr	P14211	Calreticulin	P14211	CALR_MOUSE	6	3	2.12553e+06
siNon	1	Atp1b2	P14231	Sodium/potassium-transporting ATPase subunit beta-2	P14231	AT1B2_MOUSE	6	3	37854.3
siNon	1	Srp54	P14576	Signal recognition particle 54 kDa protein	P14576	SRP54_MOUSE	3	3	255104
siNon	1	Psmd3	P14685	26S proteasome non-ATPase regulatory subunit 3	P14685	PSMD3_MOUSE	4	3	886251
siNon	1	Lmnb1	P14733	Lamin-B1	P14733	LMNB1_MOUSE	5	3	7.24697e+06
siNon	1	Anxa6	P14824	Annexin A6	P14824	ANXA6_MOUSE	3	3	157424
siNon	1	Rplp0	P14869	60S acidic ribosomal protein P0	P14869	RLA0_MOUSE	6	3	1.72311e+06
siNon	1	Map1b	P14873	Microtubule-associated protein 1B	P14873	MAP1B_MOUSE	7	3	2268795
siNon	1	Hmox1	P14901	Heme oxygenase 1	P14901	HMOX1_MOUSE	4	3	38482.1
siNon	1	Jund	P15066	Transcription factor jun-D	P15066	JUND_MOUSE	2	2	37159.2
siNon	1	Glul	P15105	Glutamine synthetase	P15105	GLNA_MOUSE	4	3	97829.5
siNon	1	Cdh2	P15116	Cadherin-2	P15116	CADH2_MOUSE	4	3	91650.4
siNon	1	Ntrk2	P15209	BDNF/NT-3 growth factors receptor	P15209	NTRK2_MOUSE	1	1	5855.51
siNon	1	Bpgm	P15327	Bisphosphoglycerate mutase	P15327	PMGE_MOUSE	0	0	#NUM!
siNon	1	Prph	P15331	Peripherin	P15331	PERI_MOUSE	2	2	5346.81
siNon	1	Nme1	P15532	Nucleoside diphosphate kinase A	P15532	NDKA_MOUSE	7	3	1.35278e+06
siNon	1	Tcf3	P15806	Transcription factor E2-alpha	P15806	TFE2_MOUSE	3	3	45312.4
siNon	1	Hist1h1c	P15864	Histone H1.2	P15864	H12_MOUSE	6	3	7227440
siNon	1	Atp6v0a2	P15920	V-type proton ATPase 116 kDa subunit a isoform 2	P15920	VPP2_MOUSE	2	2	2685.43
siNon	1	Lgals1	P16045	Galectin-1	P16045	LEG1_MOUSE	6	3	286358
siNon	1	Prkce	P16054	Protein kinase C epsilon type	P16054	KPCE_MOUSE	3	3	70127
siNon	1	Fgfr1	P16092	Fibroblast growth factor receptor 1	P16092	FGFR1_MOUSE	2	2	6769.38
siNon	1	Lgals3	P16110	Galectin-3	P16110	LEG3_MOUSE	3	2	5106.66
siNon	1	Ldhb	P16125	L-lactate dehydrogenase B chain	P16125	LDHB_MOUSE	6	3	922310
siNon	1	Srp14	P16254	Signal recognition particle 14 kDa protein	P16254	SRP14_MOUSE	4	3	180294
siNon	1	Lcat	P16301	Phosphatidylcholine-sterol acyltransferase	P16301	LCAT_MOUSE	0	0	#NUM!
siNon	1	Mut	P16332	Methylmalonyl-CoA mutase, mitochondrial	P16332	MUTA_MOUSE	3	3	62309.7
siNon	1	Zfp60	P16374	Zinc finger protein 60	P16374	ZFP60_MOUSE	3	3	10390.2
siNon	1	Ass1	P16460	Argininosuccinate synthase	P16460	ASSY_MOUSE	3	3	678370
siNon	1	Sptan1	P16546	Spectrin alpha chain, non-erythrocytic 1	P16546	SPTN1_MOUSE	3	3	497161
siNon	1	Hspa1l	P16627	Heat shock 70 kDa protein 1-like	P16627	HS71L_MOUSE	0	0	#NUM!
siNon	1	Ctsa	P16675	Lysosomal protective protein	P16675	PPGB_MOUSE	4	3	113165
siNon	1	Gapdh	P16858	Glyceraldehyde-3-phosphate dehydrogenase	P16858	G3P_MOUSE	7	3	13755172
siNon	1	Atf2	P16951	Cyclic AMP-dependent transcription factor ATF-2	P16951	ATF2_MOUSE	3	3	59402.9
siNon	1	Zfx;Zfa	P17012;P23607	Zinc finger X-chromosomal protein;Zinc finger autosomal protein	P17012;P23607	ZFX_MOUSE;ZFA_MOUSE	3	2	23223.6
siNon	1	Lamp2	P17047	Lysosome-associated membrane glycoprotein 2	P17047	LAMP2_MOUSE	4	3	697110
siNon	1	Hmga1	P17095	High mobility group protein HMG-I/HMG-Y	P17095	HMGA1_MOUSE	5	3	644312
siNon	1	Zfp37	P17141	Zinc finger protein 37	P17141	ZFP37_MOUSE	4	3	30491.7
siNon	1	Hspa2	P17156	Heat shock-related 70 kDa protein 2	P17156	HSP72_MOUSE	4	3	78926
siNon	1	Eno1	P17182	Alpha-enolase	P17182	ENOA_MOUSE	6	3	5696253
siNon	1	Eno2	P17183	Gamma-enolase	P17183	ENOG_MOUSE	5	3	78816.6
siNon	1	Ptbp1	P17225	Polypyrimidine tract-binding protein 1	P17225	PTBP1_MOUSE	6	3	496137
siNon	1	Ap2a1	P17426	AP-2 complex subunit alpha-1	P17426	AP2A1_MOUSE	3	3	140356
siNon	1	Ap2a2	P17427	AP-2 complex subunit alpha-2	P17427	AP2A2_MOUSE	4	3	227915
siNon	1	Gba	P17439	Glucosylceramidase	P17439	GLCM_MOUSE	3	3	60884.4
siNon	1	Selenbp1;Selenbp2	P17563;Q63836	Selenium-binding protein 1;Selenium-binding protein 2	P17563;Q63836	SBP1_MOUSE;SBP2_MOUSE	2	2	94433.7
siNon	1	Cox7c	P17665	Cytochrome c oxidase subunit 7C, mitochondrial	P17665	COX7C_MOUSE	0	0	#NUM!
siNon	1	Hk1	P17710	Hexokinase-1	P17710	HXK1_MOUSE	3	3	674919
siNon	1	Ppia	P17742	Peptidyl-prolyl cis-trans isomerase A	P17742	PPIA_MOUSE	6	3	9763087
siNon	1	Tpi1	P17751	Triosephosphate isomerase	P17751	TPIS_MOUSE	6	3	2.07572e+06
siNon	1	Hspa1b;Hspa1a	P17879;Q61696	Heat shock 70 kDa protein 1B;Heat shock 70 kDa protein 1A	P17879;Q61696	HS71B_MOUSE;HS71A_MOUSE	3	3	47592.7
siNon	1	Lyz1	P17897	Lysozyme C-1	P17897	LYZ1_MOUSE	0	0	#NUM!
siNon	1	Pcna	P17918	Proliferating cell nuclear antigen	P17918	PCNA_MOUSE	6	3	916158
siNon	1	Ptpra	P18052	Receptor-type tyrosine-protein phosphatase alpha	P18052	PTPRA_MOUSE	3	3	19465
siNon	1	Mthfd2	P18155	Bifunctional methylenetetrahydrofolate dehydrogenase/cyclohydrolase, mitochondrial	P18155	MTDC_MOUSE	4	3	92313
siNon	1	Ctsd	P18242	Cathepsin D	P18242	CATD_MOUSE	3	3	421161
siNon	1	Bsg	P18572	Basigin	P18572	BASI_MOUSE	3	3	133103
siNon	1	Hmgn1	P18608	Non-histone chromosomal protein HMG-14	P18608	HMGN1_MOUSE	0	0	#NUM!
siNon	1	Rps6ka1	P18653	Ribosomal protein S6 kinase alpha-1	P18653	KS6A1_MOUSE	3	3	13530.8
siNon	1	Rps6ka3	P18654	Ribosomal protein S6 kinase alpha-3	P18654	KS6A3_MOUSE	3	3	61959.8
siNon	1	Cfl1	P18760	Cofilin-1	P18760	COF1_MOUSE	6	3	8031128
siNon	1	Gnao1	P18872	Guanine nucleotide-binding protein G(o) subunit alpha	P18872	GNAO_MOUSE	4	3	726790
siNon	1	Fasn	P19096	Fatty acid synthase	P19096	FAS_MOUSE	4	3	869237
siNon	1	Gstp1	P19157	Glutathione S-transferase P 1	P19157	GSTP1_MOUSE	7	3	435516
siNon	1	Ifrd1	P19182	Interferon-related developmental regulator 1	P19182	IFRD1_MOUSE	0	0	#NUM!
siNon	1	Nefh	P19246	Neurofilament heavy polypeptide	P19246	NFH_MOUSE	0	0	#NUM!
siNon	1	Rpl13a	P19253	60S ribosomal protein L13a	P19253	RL13A_MOUSE	5	3	564365
siNon	1	Mpv17	P19258	Protein Mpv17	P19258	MPV17_MOUSE	0	0	#NUM!
siNon	1	Serpinh1	P19324	Serpin H1	P19324	SERPH_MOUSE	6	3	363237
siNon	1	Nelfe	P19426	Negative elongation factor E	P19426	NELFE_MOUSE	3	3	132851
siNon	1	Cox5b	P19536	Cytochrome c oxidase subunit 5B, mitochondrial	P19536	COX5B_MOUSE	7	3	1.32757e+06
siNon	1	Cox4i1	P19783	Cytochrome c oxidase subunit 4 isoform 1, mitochondrial	P19783	COX41_MOUSE	7	3	1325099
siNon	1	Hspa5	P20029	78 kDa glucose-regulated protein	P20029	GRP78_MOUSE	5	3	2.54992e+06
siNon	1	Hexb	P20060	Beta-hexosaminidase subunit beta	P20060	HEXB_MOUSE	3	3	32268.2
siNon	1	Tmsb4x	P20065	Thymosin beta-4	P20065	TYB4_MOUSE	2	2	17358.9
siNon	1	Id1	P20067	DNA-binding protein inhibitor ID-1	P20067	ID1_MOUSE	0	0	#NUM!
siNon	1	Prdx3	P20108	Thioredoxin-dependent peroxide reductase, mitochondrial	P20108	PRDX3_MOUSE	4	3	477296
siNon	1	Vim	P20152	Vimentin	P20152	VIME_MOUSE	6	3	6.07481e+06
siNon	1	Map2	P20357	Microtubule-associated protein 2	P20357	MTAP2_MOUSE	5	3	2865271
siNon	1	Prkca	P20444	Protein kinase C alpha type	P20444	KPCA_MOUSE	3	3	104951
siNon	1	Prim1	P20664	DNA primase small subunit	P20664	PRI1_MOUSE	3	3	13111.3
siNon	1	Tpm3	P21107	Tropomyosin alpha-3 chain	P21107	TPM3_MOUSE	5	3	995324
siNon	1	Ubl4a	P21126	Ubiquitin-like protein 4A	P21126	UBL4A_MOUSE	4	3	92835
siNon	1	Gna11	P21278	Guanine nucleotide-binding protein subunit alpha-11	P21278	GNA11_MOUSE	3	3	91797.9
siNon	1	Gnaq	P21279	Guanine nucleotide-binding protein G(q) subunit alpha	P21279	GNAQ_MOUSE	4	3	264036
siNon	1	Cst3	P21460	Cystatin-C	P21460	CYTC_MOUSE	2	2	73617.2
siNon	1	Gc	P21614	Vitamin D-binding protein	P21614	VTDB_MOUSE	0	0	#NUM!
siNon	1	Lmnb2	P21619	Lamin-B2	P21619	LMNB2_MOUSE	3	3	351171
siNon	1	Pou3f1	P21952	POU domain, class 3, transcription factor 1	P21952	PO3F1_MOUSE	2	2	57109.5
siNon	1	Mfge8	P21956	Lactadherin	P21956	MFGM_MOUSE	3	3	87786.3
siNon	1	Fech	P22315	Ferrochelatase, mitochondrial	P22315	HEMH_MOUSE	3	3	35378.7
siNon	1	Cbl	P22682	E3 ubiquitin-protein ligase CBL	P22682	CBL_MOUSE	3	3	90765.3
siNon	1	Gabrg2;Gabrg1	P22723;Q9R0Y8	Gamma-aminobutyric acid receptor subunit gamma-2;Gamma-aminobutyric acid receptor subunit gamma-1	P22723;Q9R0Y8	GBRG2_MOUSE;GBRG1_MOUSE	0	0	#NUM!
siNon	1	Hist1h2ab;Hist1h2af;Hist1h2ah;Hist1h2ak	P22752;Q8CGP5;Q8CGP6;Q8CGP7	Histone H2A type 1;Histone H2A type 1-F;Histone H2A type 1-H;Histone H2A type 1-K	P22752;Q8CGP5;Q8CGP6;Q8CGP7	H2A1_MOUSE;H2A1F_MOUSE;H2A1H_MOUSE;H2A1K_MOUSE	1	1	3640.29
siNon	1	Ap1g1	P22892	AP-1 complex subunit gamma-1	P22892	AP1G1_MOUSE	3	3	168141
siNon	1	Hmbs	P22907	Porphobilinogen deaminase	P22907	HEM3_MOUSE	3	3	65479.3
siNon	1	Eif3a	P23116	Eukaryotic translation initiation factor 3 subunit A	P23116	EIF3A_MOUSE	5	3	547652
siNon	1	Cbx3	P23198	Chromobox protein homolog 3	P23198	CBX3_MOUSE	6	3	1.48729e+06
siNon	1	Xrcc6	P23475	X-ray repair cross-complementing protein 6	P23475	XRCC6_MOUSE	3	3	119401
siNon	1	Pnp	P23492	Purine nucleoside phosphorylase	P23492	PNPH_MOUSE	3	3	91374.4
siNon	1	Pcmt1	P23506	Protein-L-isoaspartate(D-aspartate) O-methyltransferase	P23506	PIMT_MOUSE	3	3	221260
siNon	1	Tsta3	P23591	GDP-L-fucose synthase	P23591	FCL_MOUSE	4	3	162158
siNon	1	Nfya	P23708	Nuclear transcription factor Y subunit alpha	P23708	NFYA_MOUSE	6	2	36982.5
siNon	1	Glb1	P23780	Beta-galactosidase	P23780	BGAL_MOUSE	3	3	26628.7
siNon	1	Pcgf2	P23798	Polycomb group RING finger protein 2	P23798	PCGF2_MOUSE	3	3	53785.4
siNon	1	Gria1	P23818	Glutamate receptor 1	P23818	GRIA1_MOUSE	3	3	45203.9
siNon	1	Gria2	P23819	Glutamate receptor 2	P23819	GRIA2_MOUSE	4	3	58656.2
siNon	1	Cat	P24270	Catalase	P24270	CATA_MOUSE	5	3	266092
siNon	1	Bcat1	P24288	Branched-chain-amino-acid aminotransferase, cytosolic	P24288	BCAT1_MOUSE	3	3	577797
siNon	1	Ppib	P24369	Peptidyl-prolyl cis-trans isomerase B	P24369	PPIB_MOUSE	5	3	2.21999e+06
siNon	1	Gsta4	P24472	Glutathione S-transferase A4	P24472	GSTA4_MOUSE	3	3	78536.7
siNon	1	Lta4h	P24527	Leukotriene A-4 hydrolase	P24527	LKHA4_MOUSE	4	3	342016
siNon	1	Impdh2	P24547	Inosine-5'-monophosphate dehydrogenase 2	P24547	IMDH2_MOUSE	3	3	333182
siNon	1	Acp2	P24638	Lysosomal acid phosphatase	P24638	PPAL_MOUSE	3	3	107623
siNon	1	M6pr	P24668	Cation-dependent mannose-6-phosphate receptor	P24668	MPRD_MOUSE	4	3	104004
siNon	1	Cdk11b	P24788	Cyclin-dependent kinase 11B	P24788	CD11B_MOUSE	3	3	170265
siNon	1	Ccnb1	P24860	G2/mitotic-specific cyclin-B1	P24860	CCNB1_MOUSE	2	2	112199
siNon	1	Mcm3	P25206	DNA replication licensing factor MCM3	P25206	MCM3_MOUSE	3	3	663028
siNon	1	Ndn	P25233	Necdin	P25233	NECD_MOUSE	0	0	#NUM!
siNon	1	Rps2	P25444	40S ribosomal protein S2	P25444	RS2_MOUSE	4	3	1.20461e+06
siNon	1	Nfkb1	P25799	Nuclear factor NF-kappa-B p105 subunit	P25799	NFKB1_MOUSE	0	0	#NUM!
siNon	1	Bmi1	P25916	Polycomb complex protein BMI-1	P25916	BMI1_MOUSE	3	2	33396.3
siNon	1	Ubtf	P25976	Nucleolar transcription factor 1	P25976	UBF1_MOUSE	4	3	550148
siNon	1	Tln1	P26039	Talin-1	P26039	TLN1_MOUSE	3	3	71272.8
siNon	1	Ezr	P26040	Ezrin	P26040	EZRI_MOUSE	4	3	666756
siNon	1	Msn	P26041	Moesin	P26041	MOES_MOUSE	4	3	502747
siNon	1	Rdx	P26043	Radixin	P26043	RADI_MOUSE	5	3	246743
siNon	1	Ctnna1	P26231	Catenin alpha-1	P26231	CTNA1_MOUSE	3	3	140758
siNon	1	Chga	P26339	Chromogranin-A	P26339	CMGA_MOUSE	2	2	7035.85
siNon	1	Ptma	P26350	Prothymosin alpha	P26350	PTMA_MOUSE	8	3	6867533
siNon	1	U2af2	P26369	Splicing factor U2AF 65 kDa subunit	P26369	U2AF2_MOUSE	5	3	843374
siNon	1	Glud1	P26443	Glutamate dehydrogenase 1, mitochondrial	P26443	DHE3_MOUSE	5	3	490764
siNon	1	Pik3r1	P26450	Phosphatidylinositol 3-kinase regulatory subunit alpha	P26450	P85A_MOUSE	3	3	32053.3
siNon	1	Psmd7	P26516	26S proteasome non-ATPase regulatory subunit 7	P26516	PSMD7_MOUSE	5	3	501606
siNon	1	Sars	P26638	Serine--tRNA ligase, cytoplasmic	P26638	SYSC_MOUSE	4	3	553698
siNon	1	Marcks	P26645	Myristoylated alanine-rich C-kinase substrate	P26645	MARCS_MOUSE	6	3	3.36411e+06
siNon	1	Fkbp1a	P26883	Peptidyl-prolyl cis-trans isomerase FKBP1A	P26883	FKB1A_MOUSE	9	3	936205
siNon	1	Acvr2a	P27038	Activin receptor type-2A	P27038	AVR2A_MOUSE	0	0	#NUM!
siNon	1	Snrpb;Snrpn	P27048;P63163	Small nuclear ribonucleoprotein-associated protein B;Small nuclear ribonucleoprotein-associated protein N	P27048;P63163	RSMB_MOUSE;RSMN_MOUSE	6	3	582855
siNon	1	Tgfb2	P27090	Transforming growth factor beta-2	P27090	TGFB2_MOUSE	0	0	#NUM!
siNon	1	Map4	P27546	Microtubule-associated protein 4	P27546	MAP4_MOUSE	4	3	1311212
siNon	1	Gna13	P27601	Guanine nucleotide-binding protein subunit alpha-13	P27601	GNA13_MOUSE	3	3	23867.2
siNon	1	Plaa	P27612	Phospholipase A-2-activating protein	P27612	PLAP_MOUSE	3	3	248851
siNon	1	Xrcc5	P27641	X-ray repair cross-complementing protein 5	P27641	XRCC5_MOUSE	3	3	124131
siNon	1	Rpl3	P27659	60S ribosomal protein L3	P27659	RL3_MOUSE	5	3	1.60357e+06
siNon	1	H2afx	P27661	Histone H2AX	P27661	H2AX_MOUSE	3	2	8335.67
siNon	1	Pdia3	P27773	Protein disulfide-isomerase A3	P27773	PDIA3_MOUSE	5	3	2.31062e+06
siNon	1	Braf	P28028	Serine/threonine-protein kinase B-raf	P28028	BRAF_MOUSE	2	2	12516
siNon	1	Mt3	P28184	Metallothionein-3	P28184	MT3_MOUSE	4	2	63976.7
siNon	1	Aco1	P28271	Cytoplasmic aconitate hydratase	P28271	ACOC_MOUSE	3	3	143724
siNon	1	Apex1	P28352	DNA-(apurinic or apyrimidinic site) lyase	P28352	APEX1_MOUSE	5	3	1.40179e+06
siNon	1	Adh5	P28474	Alcohol dehydrogenase class-3	P28474	ADHX_MOUSE	6	3	746817
siNon	1	Col2a1	P28481	Collagen alpha-1(II) chain	P28481	CO2A1_MOUSE	0	0	#NUM!
siNon	1	Max	P28574	Protein max	P28574	MAX_MOUSE	4	3	119682
siNon	1	Camk2b	P28652	Calcium/calmodulin-dependent protein kinase type II subunit beta	P28652	KCC2B_MOUSE	4	3	159580
siNon	1	Nap1l1	P28656	Nucleosome assembly protein 1-like 1	P28656	NP1L1_MOUSE	7	3	967824
siNon	1	Atxn10	P28658	Ataxin-10	P28658	ATX10_MOUSE	4	3	589620
siNon	1	Celf1	P28659	CUGBP Elav-like family member 1	P28659	CELF1_MOUSE	7	3	198240
siNon	1	Nckap1	P28660	Nck-associated protein 1	P28660	NCKP1_MOUSE	3	3	180493
siNon	1	Napb	P28663	Beta-soluble NSF attachment protein	P28663	SNAB_MOUSE	3	3	105307
siNon	1	Marcksl1	P28667	MARCKS-related protein	P28667	MRP_MOUSE	8	3	2.52452e+06
siNon	1	Rxra	P28700	Retinoic acid receptor RXR-alpha	P28700	RXRA_MOUSE	1	1	1612.74
siNon	1	Rxrb	P28704	Retinoic acid receptor RXR-beta	P28704	RXRB_MOUSE	2	2	15255
siNon	1	Kif5c	P28738	Kinesin heavy chain isoform 5C	P28738	KIF5C_MOUSE	3	3	794407
siNon	1	Kif2a	P28740	Kinesin-like protein KIF2A	P28740	KIF2A_MOUSE	3	3	328867
siNon	1	Kif3a	P28741	Kinesin-like protein KIF3A	P28741	KIF3A_MOUSE	3	3	63214.6
siNon	1	Grn	P28798	Granulins	P28798	GRN_MOUSE	2	2	91243.3
siNon	1	Prkcd	P28867	Protein kinase C delta type	P28867	KPCD_MOUSE	2	2	18389.3
siNon	1	Tbp	P29037	TATA-box-binding protein	P29037	TBP_MOUSE	2	1	9547.67
siNon	1	Pabpc1	P29341	Polyadenylate-binding protein 1	P29341	PABP1_MOUSE	4	3	2.05917e+06
siNon	1	Ftl1	P29391	Ferritin light chain 1	P29391	FRIL1_MOUSE	6	3	653420
siNon	1	Hexa	P29416	Beta-hexosaminidase subunit alpha	P29416	HEXA_MOUSE	3	3	57916
siNon	1	Casp2	P29594	Caspase-2	P29594	CASP2_MOUSE	3	3	13973.1
siNon	1	Nedd8	P29595	NEDD8	P29595	NEDD8_MOUSE	5	3	1.14678e+06
siNon	1	Ahsg	P29699	Alpha-2-HS-glycoprotein	P29699	FETUA_MOUSE	0	0	#NUM!
siNon	1	Oat	P29758	Ornithine aminotransferase, mitochondrial	P29758	OAT_MOUSE	5	3	739618
siNon	1	Tead1	P30051	Transcriptional enhancer factor TEF-1	P30051	TEAD1_MOUSE	4	3	29022.6
siNon	1	Ckmt1	P30275	Creatine kinase U-type, mitochondrial	P30275	KCRU_MOUSE	3	3	38144.1
siNon	1	Cdk4	P30285	Cyclin-dependent kinase 4	P30285	CDK4_MOUSE	4	3	57799.1
siNon	1	Ppic	P30412	Peptidyl-prolyl cis-trans isomerase C	P30412	PPIC_MOUSE	3	3	23621.4
siNon	1	Nktr	P30415	NK-tumor recognition protein	P30415	NKTR_MOUSE	0	0	#NUM!
siNon	1	Fkbp4	P30416	Peptidyl-prolyl cis-trans isomerase FKBP4	P30416	FKBP4_MOUSE	7	3	1.15414e+06
siNon	1	Cbx2	P30658	Chromobox protein homolog 2	P30658	CBX2_MOUSE	3	3	13991.8
siNon	1	Hmgb2	P30681	High mobility group protein B2	P30681	HMGB2_MOUSE	8	3	1.53007e+06
siNon	1	Sstr1	P30873	Somatostatin receptor type 1	P30873	SSR1_MOUSE	0	0	#NUM!
siNon	1	Sstr2	P30875	Somatostatin receptor type 2	P30875	SSR2_MOUSE	0	0	#NUM!
siNon	1	Ctnnd1	P30999	Catenin delta-1	P30999	CTND1_MOUSE	3	3	214937
siNon	1	Des	P31001	Desmin	P31001	DESM_MOUSE	0	0	#NUM!
siNon	1	Aimp1	P31230	Aminoacyl tRNA synthase complex-interacting multifunctional protein 1	P31230	AIMP1_MOUSE	3	3	384070
siNon	1	Rbpj	P31266	Recombining binding protein suppressor of hairless	P31266	SUH_MOUSE	3	3	43477.3
siNon	1	Prkar2b	P31324	cAMP-dependent protein kinase type II-beta regulatory subunit	P31324	KAP3_MOUSE	4	3	383978
siNon	1	Pou3f2	P31360	POU domain, class 3, transcription factor 2	P31360	PO3F2_MOUSE	6	3	129617
siNon	1	Pou3f3	P31361	POU domain, class 3, transcription factor 3	P31361	PO3F3_MOUSE	7	3	80474.4
siNon	1	Slc6a11	P31650	Sodium- and chloride-dependent GABA transporter 3	P31650	S6A11_MOUSE	0	0	#NUM!
siNon	1	Akt1	P31750	RAC-alpha serine/threonine-protein kinase	P31750	AKT1_MOUSE	4	3	74722.4
siNon	1	Dbi	P31786	Acyl-CoA-binding protein	P31786	ACBP_MOUSE	7	3	1.73131e+06
siNon	1	Map2k1	P31938	Dual specificity mitogen-activated protein kinase kinase 1	P31938	MP2K1_MOUSE	4	3	62469.7
siNon	1	Scp2	P32020	Non-specific lipid-transfer protein	P32020	NLTP_MOUSE	4	3	524948
siNon	1	Ssb	P32067	Lupus La protein homolog	P32067	LA_MOUSE	4	3	1.0053e+06
siNon	1	Drg1	P32233	Developmentally-regulated GTP-binding protein 1	P32233	DRG1_MOUSE	4	3	191487
siNon	1	Serpinc1	P32261	Antithrombin-III	P32261	ANT3_MOUSE	5	3	48646.5
siNon	1	Pvrl2	P32507	Nectin-2	P32507	PVRL2_MOUSE	2	2	30477.2
siNon	1	Kras	P32883	GTPase KRas	P32883	RASK_MOUSE	4	2	83963
siNon	1	Wars	P32921	Tryptophan--tRNA ligase, cytoplasmic	P32921	SYWC_MOUSE	6	3	319406
siNon	1	Kif1a	P33173	Kinesin-like protein KIF1A	P33173	KIF1A_MOUSE	3	3	132571
siNon	1	Kif4	P33174	Chromosome-associated kinesin KIF4	P33174	KIF4_MOUSE	3	3	56987.5
siNon	1	Kif5a	P33175	Kinesin heavy chain isoform 5A	P33175	KIF5A_MOUSE	3	3	18973.1
siNon	1	Nedd1	P33215	Protein NEDD1	P33215	NEDD1_MOUSE	3	3	22192.9
siNon	1	Cyp2f2	P33267	Cytochrome P450 2F2	P33267	CP2F2_MOUSE	0	0	#NUM!
siNon	1	Pola1	P33609	DNA polymerase alpha catalytic subunit	P33609	DPOLA_MOUSE	3	3	47852.4
siNon	1	Prim2	P33610	DNA primase large subunit	P33610	PRI2_MOUSE	3	3	29004.6
siNon	1	Pola2	P33611	DNA polymerase alpha subunit B	P33611	DPOA2_MOUSE	3	3	42801.4
siNon	1	Ranbp1	P34022	Ran-specific GTPase-activating protein	P34022	RANG_MOUSE	4	3	2.21222e+06
siNon	1	Ptk2	P34152	Focal adhesion kinase 1	P34152	FAK1_MOUSE	3	3	88458.2
siNon	1	Mif	P34884	Macrophage migration inhibitory factor	P34884	MIF_MOUSE	6	3	2165005
siNon	1	Usp4	P35123	Ubiquitin carboxyl-terminal hydrolase 4	P35123	UBP4_MOUSE	3	3	96313.1
siNon	1	Ptpn11	P35235	Tyrosine-protein phosphatase non-receptor type 11	P35235	PTN11_MOUSE	4	3	254534
siNon	1	Rab3d	P35276	Ras-related protein Rab-3D	P35276	RAB3D_MOUSE	3	3	10400.4
siNon	1	Rab5c	P35278	Ras-related protein Rab-5C	P35278	RAB5C_MOUSE	3	3	483449
siNon	1	Rab6a	P35279	Ras-related protein Rab-6A	P35279	RAB6A_MOUSE	7	3	329835
siNon	1	Rab21	P35282	Ras-related protein Rab-21	P35282	RAB21_MOUSE	3	3	152175
siNon	1	Rab12	P35283	Ras-related protein Rab-12	P35283	RAB12_MOUSE	3	3	74626.2
siNon	1	Rab22a	P35285	Ras-related protein Rab-22A	P35285	RB22A_MOUSE	3	2	17211.8
siNon	1	Rab23	P35288	Ras-related protein Rab-23	P35288	RAB23_MOUSE	3	3	64484.9
siNon	1	Rab24	P35290	Ras-related protein Rab-24	P35290	RAB24_MOUSE	3	3	63105.1
siNon	1	Rab17	P35292	Ras-related protein Rab-17	P35292	RAB17_MOUSE	0	0	#NUM!
siNon	1	Rab18	P35293	Ras-related protein Rab-18	P35293	RAB18_MOUSE	3	3	448922
siNon	1	Ppard	P35396	Peroxisome proliferator-activated receptor delta	P35396	PPARD_MOUSE	0	0	#NUM!
siNon	1	Pdha1	P35486	Pyruvate dehydrogenase E1 component subunit alpha, somatic form, mitochondrial	P35486	ODPA_MOUSE	5	3	511981
siNon	1	Fbl	P35550	rRNA 2'-O-methyltransferase fibrillarin	P35550	FBRL_MOUSE	4	3	193211
siNon	1	Canx	P35564	Calnexin	P35564	CALX_MOUSE	7	3	1151317
siNon	1	Irs1	P35569	Insulin receptor substrate 1	P35569	IRS1_MOUSE	0	0	#NUM!
siNon	1	Ap1m1	P35585	AP-1 complex subunit mu-1	P35585	AP1M1_MOUSE	3	3	344505
siNon	1	Rfc1	P35601	Replication factor C subunit 1	P35601	RFC1_MOUSE	3	3	44076.2
siNon	1	Ercc5	P35689	DNA repair protein complementing XP-G cells homolog	P35689	ERCC5_MOUSE	3	3	15165.7
siNon	1	Prdx1	P35700	Peroxiredoxin-1	P35700	PRDX1_MOUSE	7	3	2.56374e+06
siNon	1	Sox5	P35710	Transcription factor SOX-5	P35710	SOX5_MOUSE	4	3	30515.3
siNon	1	Gpm6a	P35802	Neuronal membrane glycoprotein M6-a	P35802	GPM6A_MOUSE	5	3	182806
siNon	1	Gpm6b	P35803	Neuronal membrane glycoprotein M6-b	P35803	GPM6B_MOUSE	4	3	86018.5
siNon	1	Ptpn1	P35821	Tyrosine-protein phosphatase non-receptor type 1	P35821	PTN1_MOUSE	3	3	97933.3
siNon	1	Ptprk	P35822	Receptor-type tyrosine-protein phosphatase kappa	P35822	PTPRK_MOUSE	3	3	7171.29
siNon	1	Ptpn12	P35831	Tyrosine-protein phosphatase non-receptor type 12	P35831	PTN12_MOUSE	3	3	96548.3
siNon	1	Kdr	P35918	Vascular endothelial growth factor receptor 2	P35918	VGFR2_MOUSE	0	0	#NUM!
siNon	1	Fmr1	P35922	Fragile X mental retardation protein 1 homolog	P35922	FMR1_MOUSE	4	3	229573
siNon	1	Rpl12	P35979	60S ribosomal protein L12	P35979	RL12_MOUSE	6	3	1.40918e+06
siNon	1	Rpl18	P35980	60S ribosomal protein L18	P35980	RL18_MOUSE	3	3	832029
siNon	1	Sar1a	P36536	GTP-binding protein SAR1a	P36536	SAR1A_MOUSE	6	3	116570
siNon	1	Cpox	P36552	Oxygen-dependent coproporphyrinogen-III oxidase, mitochondrial	P36552	HEM6_MOUSE	3	3	34363.7
siNon	1	Gnl1	P36916	Guanine nucleotide-binding protein-like 1	P36916	GNL1_MOUSE	3	3	113864
siNon	1	Ppm1b	P36993	Protein phosphatase 1B	P36993	PPM1B_MOUSE	4	3	180227
siNon	1	Por	P37040	NADPH--cytochrome P450 reductase	P37040	NCPR_MOUSE	3	3	406669
siNon	1	Lig1	P37913	DNA ligase 1	P37913	DNLI1_MOUSE	3	3	191671
siNon	1	Hmgcl	P38060	Hydroxymethylglutaryl-CoA lyase, mitochondrial	P38060	HMGCL_MOUSE	6	3	64276.3
siNon	1	Ttl	P38585	Tubulin--tyrosine ligase	P38585	TTL_MOUSE	3	3	40259.9
siNon	1	Hspa9	P38647	Stress-70 protein, mitochondrial	P38647	GRP75_MOUSE	5	3	2231743
siNon	1	Dnm1	P39053	Dynamin-1	P39053	DYN1_MOUSE	4	3	28553.6
siNon	1	Dnm2	P39054	Dynamin-2	P39054	DYN2_MOUSE	4	3	186194
siNon	1	Man1a2	P39098	Mannosyl-oligosaccharide 1,2-alpha-mannosidase IB	P39098	MA1A2_MOUSE	4	3	6874.2
siNon	1	Traf2	P39429	TNF receptor-associated factor 2	P39429	TRAF2_MOUSE	0	0	#NUM!
siNon	1	Tjp1	P39447	Tight junction protein ZO-1	P39447	ZO1_MOUSE	3	3	75477.5
siNon	1	Fyn	P39688	Tyrosine-protein kinase Fyn	P39688	FYN_MOUSE	3	3	43287.3
siNon	1	Fen1	P39749	Flap endonuclease 1	P39749	FEN1_MOUSE	3	3	464211
siNon	1	Cap1	P40124	Adenylyl cyclase-associated protein 1	P40124	CAP1_MOUSE	7	3	335856
siNon	1	Tkt	P40142	Transketolase	P40142	TKT_MOUSE	7	3	4581627
siNon	1	Chd1	P40201	Chromodomain-helicase-DNA-binding protein 1	P40201	CHD1_MOUSE	3	3	21293.4
siNon	1	Vps26a	P40336	Vacuolar protein sorting-associated protein 26A	P40336	VP26A_MOUSE	4	3	125754
siNon	1	Vhl	P40338	Von Hippel-Lindau disease tumor suppressor	P40338	VHL_MOUSE	0	0	#NUM!
siNon	1	Tfam	P40630	Transcription factor A, mitochondrial	P40630	TFAM_MOUSE	3	3	181915
siNon	1	Sox6	P40645	Transcription factor SOX-6	P40645	SOX6_MOUSE	3	3	23347.4
siNon	1	Ighmbp2	P40694	DNA-binding protein SMUBP-2	P40694	SMBP2_MOUSE	0	0	#NUM!
siNon	1	Syt4	P40749	Synaptotagmin-4	P40749	SYT4_MOUSE	3	3	13678.2
siNon	1	Rpl28	P41105	60S ribosomal protein L28	P41105	RL28_MOUSE	3	3	549268
siNon	1	Id4	P41139	DNA-binding protein inhibitor ID-4	P41139	ID4_MOUSE	0	0	#NUM!
siNon	1	Acsl1	P41216	Long-chain-fatty-acid--CoA ligase 1	P41216	ACSL1_MOUSE	3	3	18237.6
siNon	1	Kdm5c	P41230	Lysine-specific demethylase 5C	P41230	KDM5C_MOUSE	3	3	25322.2
siNon	1	Csk	P41241	Tyrosine-protein kinase CSK	P41241	CSK_MOUSE	3	3	284358
siNon	1	Matk	P41242	Megakaryocyte-associated tyrosine-protein kinase	P41242	MATK_MOUSE	0	0	#NUM!
siNon	1	Cd63	P41731	CD63 antigen	P41731	CD63_MOUSE	0	0	#NUM!
siNon	1	Pbx1	P41778	Pre-B-cell leukemia transcription factor 1	P41778	PBX1_MOUSE	4	3	227625
siNon	1	Eci1	P42125	Enoyl-CoA delta isomerase 1, mitochondrial	P42125	ECI1_MOUSE	5	3	177229
siNon	1	Foxk1	P42128	Forkhead box protein K1	P42128	FOXK1_MOUSE	3	3	8358.85
siNon	1	Sept2	P42208	Septin-2	P42208	SEPT2_MOUSE	6	3	220077
siNon	1	Stat1	P42225	Signal transducer and activator of transcription 1	P42225	STAT1_MOUSE	3	3	340977
siNon	1	Stat3	P42227	Signal transducer and activator of transcription 3	P42227	STAT3_MOUSE	4	3	13506.9
siNon	1	Pik3ca	P42337	Phosphatidylinositol 4,5-bisphosphate 3-kinase catalytic subunit alpha isoform	P42337	PK3CA_MOUSE	3	3	12417.3
siNon	1	Eps15	P42567	Epidermal growth factor receptor substrate 15	P42567	EPS15_MOUSE	3	3	31468.9
siNon	1	Pura	P42669	Transcriptional activator protein Pur-alpha	P42669	PURA_MOUSE	4	3	117250
siNon	1	Lifr	P42703	Leukemia inhibitory factor receptor	P42703	LIFR_MOUSE	0	0	#NUM!
siNon	1	Htt	P42859	Huntingtin	P42859	HD_MOUSE	3	3	12108.6
siNon	1	Cct8	P42932	T-complex protein 1 subunit theta	P42932	TCPQ_MOUSE	5	3	2.06663e+06
siNon	1	Slc1a2	P43006	Excitatory amino acid transporter 2	P43006	EAA2_MOUSE	4	3	16090.4
siNon	1	Cox6a1	P43024	Cytochrome c oxidase subunit 6A1, mitochondrial	P43024	CX6A1_MOUSE	6	3	95836.3
siNon	1	Nr2f2	P43135	COUP transcription factor 2	P43135	COT2_MOUSE	0	0	#NUM!
siNon	1	Msh2	P43247	DNA mismatch repair protein Msh2	P43247	MSH2_MOUSE	4	3	193939
siNon	1	Hist1h1e	P43274	Histone H1.4	P43274	H14_MOUSE	7	3	21519172
siNon	1	Hist1h1a	P43275	Histone H1.1	P43275	H11_MOUSE	7	3	6826839
siNon	1	Hist1h1b	P43276	Histone H1.5	P43276	H15_MOUSE	7	3	13612356
siNon	1	Hist1h1d	P43277	Histone H1.3	P43277	H13_MOUSE	0	0	#NUM!
siNon	1	Dck	P43346	Deoxycytidine kinase	P43346	DCK_MOUSE	3	3	45453.6
siNon	1	Itgav	P43406	Integrin alpha-V	P43406	ITAV_MOUSE	3	3	13491.3
siNon	1	Akr1b1	P45376	Aldose reductase	P45376	ALDR_MOUSE	5	3	772152
siNon	1	Akr1b8	P45377	Aldose reductase-related protein 2	P45377	ALD2_MOUSE	2	2	9306.5
siNon	1	Crebbp	P45481	CREB-binding protein	P45481	CBP_MOUSE	3	3	64822.7
siNon	1	Cfl2	P45591	Cofilin-2	P45591	COF2_MOUSE	5	3	471575
siNon	1	Fkbp2	P45878	Peptidyl-prolyl cis-trans isomerase FKBP2	P45878	FKBP2_MOUSE	6	3	301212
siNon	1	Acadm	P45952	Medium-chain specific acyl-CoA dehydrogenase, mitochondrial	P45952	ACADM_MOUSE	3	3	191267
siNon	1	Rangap1	P46061	Ran GTPase-activating protein 1	P46061	RAGP1_MOUSE	3	3	359507
siNon	1	Syt1	P46096	Synaptotagmin-1	P46096	SYT1_MOUSE	3	3	49434.3
siNon	1	Cdkn1b	P46414	Cyclin-dependent kinase inhibitor 1B	P46414	CDN1B_MOUSE	4	3	451468
siNon	1	Nsf	P46460	Vesicle-fusing ATPase	P46460	NSF_MOUSE	3	3	200314
siNon	1	Vps4b	P46467	Vacuolar protein sorting-associated protein 4B	P46467	VPS4B_MOUSE	3	3	34922.3
siNon	1	Psmc2	P46471	26S protease regulatory subunit 7	P46471	PRS7_MOUSE	4	3	924617
siNon	1	Rab11b	P46638	Ras-related protein Rab-11B	P46638	RB11B_MOUSE	4	3	242658
siNon	1	Fdx1	P46656	Adrenodoxin, mitochondrial	P46656	ADX_MOUSE	3	3	47692.5
siNon	1	Ina	P46660	Alpha-internexin	P46660	AINX_MOUSE	3	3	393805
siNon	1	Nf2	P46662	Merlin	P46662	MERL_MOUSE	3	3	184498
siNon	1	Adss	P46664	Adenylosuccinate synthetase isozyme 2	P46664	PURA2_MOUSE	3	3	296279
siNon	1	Pdcd2	P46718	Programmed cell death protein 2	P46718	PDCD2_MOUSE	4	3	55620.2
siNon	1	Myo1b	P46735	Unconventional myosin-Ib	P46735	MYO1B_MOUSE	3	3	94102.8
siNon	1	Brcc3	P46737	Lys-63-specific deubiquitinase BRCC36	P46737	BRCC3_MOUSE	3	3	49075.6
siNon	1	Nedd4	P46935	E3 ubiquitin-protein ligase NEDD4	P46935	NEDD4_MOUSE	3	3	369195
siNon	1	Yap1	P46938	Transcriptional coactivator YAP1	P46938	YAP1_MOUSE	3	3	36661.4
siNon	1	Stt3a	P46978	Dolichyl-diphosphooligosaccharide--protein glycosyltransferase subunit STT3A	P46978	STT3A_MOUSE	3	3	222502
siNon	1	Cryz	P47199	Quinone oxidoreductase	P47199	QOR_MOUSE	3	3	155241
siNon	1	Tes	P47226	Testin	P47226	TES_MOUSE	3	3	32076.1
siNon	1	Rph3a	P47708	Rabphilin-3A	P47708	RP3A_MOUSE	3	3	10309.5
siNon	1	Pla2g4a	P47713	Cytosolic phospholipase A2	P47713	PA24A_MOUSE	0	0	#NUM!
siNon	1	Aldh2	P47738	Aldehyde dehydrogenase, mitochondrial	P47738	ALDH2_MOUSE	3	3	492945
siNon	1	Aldh3a2	P47740	Fatty aldehyde dehydrogenase	P47740	AL3A2_MOUSE	3	3	154641
siNon	1	Cnr1	P47746	Cannabinoid receptor 1	P47746	CNR1_MOUSE	0	0	#NUM!
siNon	1	Capza1	P47753	F-actin-capping protein subunit alpha-1	P47753	CAZA1_MOUSE	4	3	522091
siNon	1	Capza2	P47754	F-actin-capping protein subunit alpha-2	P47754	CAZA2_MOUSE	4	3	592888
siNon	1	Capzb	P47757	F-actin-capping protein subunit beta	P47757	CAPZB_MOUSE	6	3	826638
siNon	1	Srprb	P47758	Signal recognition particle receptor subunit beta	P47758	SRPRB_MOUSE	3	3	233412
siNon	1	Nsg2	P47759	Neuron-specific protein family member 2	P47759	NSG2_MOUSE	5	3	74978.4
siNon	1	Gsr	P47791	Glutathione reductase, mitochondrial	P47791	GSHR_MOUSE	4	3	217460
siNon	1	Mtx1	P47802	Metaxin-1	P47802	MTX1_MOUSE	3	3	77659.7
siNon	1	Map2k4	P47809	Dual specificity mitogen-activated protein kinase kinase 4	P47809	MP2K4_MOUSE	4	3	216081
siNon	1	Mapk14	P47811	Mitogen-activated protein kinase 14	P47811	MK14_MOUSE	4	3	27246.5
siNon	1	Gfpt1	P47856	Glutamine--fructose-6-phosphate aminotransferase [isomerizing] 1	P47856	GFPT1_MOUSE	3	3	68951.1
siNon	1	Pfkm	P47857	ATP-dependent 6-phosphofructokinase, muscle type	P47857	PFKAM_MOUSE	3	3	248082
siNon	1	Scg3	P47867	Secretogranin-3	P47867	SCG3_MOUSE	3	3	24333.1
siNon	1	Igfbp2	P47877	Insulin-like growth factor-binding protein 2	P47877	IBP2_MOUSE	0	0	#NUM!
siNon	1	Igfbp6	P47880	Insulin-like growth factor-binding protein 6	P47880	IBP6_MOUSE	0	0	#NUM!
siNon	1	Rpl6	P47911	60S ribosomal protein L6	P47911	RL6_MOUSE	5	3	1.77415e+06
siNon	1	Rpl29	P47915	60S ribosomal protein L29	P47915	RL29_MOUSE	5	3	784925
siNon	1	Crat	P47934	Carnitine O-acetyltransferase	P47934	CACP_MOUSE	3	3	56153.6
siNon	1	Crkl	P47941	Crk-like protein	P47941	CRKL_MOUSE	5	3	452843
siNon	1	Rplp1	P47955	60S acidic ribosomal protein P1	P47955	RLA1_MOUSE	6	3	819860
siNon	1	Rpl5	P47962	60S ribosomal protein L5	P47962	RL5_MOUSE	6	3	1.12871e+06
siNon	1	Rpl13	P47963	60S ribosomal protein L13	P47963	RL13_MOUSE	3	3	484944
siNon	1	Rpl36	P47964	60S ribosomal protein L36	P47964	RL36_MOUSE	5	2	141854
siNon	1	Rpia	P47968	Ribose-5-phosphate isomerase	P47968	RPIA_MOUSE	3	3	23451.8
siNon	1	Eif1	P48024	Eukaryotic translation initiation factor 1	P48024	EIF1_MOUSE	3	2	121512
siNon	1	Anxa5	P48036	Annexin A5	P48036	ANXA5_MOUSE	3	3	263207
siNon	1	Epb41	P48193	Protein 4.1	P48193	41_MOUSE	4	3	127074
siNon	1	Rfx1	P48377	MHC class II regulatory factor RFX1	P48377	RFX1_MOUSE	3	3	35205.8
siNon	1	Rfx3	P48381	Transcription factor RFX3	P48381	RFX3_MOUSE	3	3	27862.7
siNon	1	Tbca	P48428	Tubulin-specific chaperone A	P48428	TBCA_MOUSE	6	3	784652
siNon	1	Sox2	P48432	Transcription factor SOX-2	P48432	SOX2_MOUSE	6	3	70916.5
siNon	1	Prox1	P48437	Prospero homeobox protein 1	P48437	PROX1_MOUSE	2	2	5432.13
siNon	1	Ppp3cb	P48453	Serine/threonine-protein phosphatase 2B catalytic subunit beta isoform	P48453	PP2BB_MOUSE	5	3	210666
siNon	1	Lmna	P48678	Prelamin-A/C	P48678	LMNA_MOUSE	3	3	316648
siNon	1	Hspa4l	P48722	Heat shock 70 kDa protein 4L	P48722	HS74L_MOUSE	4	3	139621
siNon	1	Pcnt	P48725	Pericentrin	P48725	PCNT_MOUSE	3	3	139218
siNon	1	Cbr1	P48758	Carbonyl reductase [NADPH] 1	P48758	CBR1_MOUSE	5	3	551290
siNon	1	Cox7a2	P48771	Cytochrome c oxidase subunit 7A2, mitochondrial	P48771	CX7A2_MOUSE	4	2	446464
siNon	1	Gstm5	P48774	Glutathione S-transferase Mu 5	P48774	GSTM5_MOUSE	3	3	257488
siNon	1	Slc25a4	P48962	ADP/ATP translocase 1	P48962	ADT1_MOUSE	7	3	1.42e+06
siNon	1	Neurod6	P48986	Neurogenic differentiation factor 6	P48986	NDF6_MOUSE	3	3	18929.7
siNon	1	Cit	P49025	Citron Rho-interacting kinase	P49025	CTRO_MOUSE	3	3	9265.76
siNon	1	Camlg	P49070	Calcium signal-modulating cyclophilin ligand	P49070	CAMLG_MOUSE	4	3	146875
siNon	1	Nr2c2	P49117	Nuclear receptor subfamily 2 group C member 2	P49117	NR2C2_MOUSE	3	3	68745.9
siNon	1	Ercc3	P49135	TFIIH basal transcription factor complex helicase XPB subunit	P49135	ERCC3_MOUSE	3	3	25472.4
siNon	1	Mapkapk2	P49138	MAP kinase-activated protein kinase 2	P49138	MAPK2_MOUSE	3	3	67438
siNon	1	Hnrnpa1	P49312	Heterogeneous nuclear ribonucleoprotein A1	P49312	ROA1_MOUSE	7	3	5573528
siNon	1	Inpp1	P49442	Inositol polyphosphate 1-phosphatase	P49442	INPP_MOUSE	4	3	34326.6
siNon	1	Ppm1a	P49443	Protein phosphatase 1A	P49443	PPM1A_MOUSE	4	3	67019.1
siNon	1	Cenpc	P49452	Centromere protein C	P49452	CENPC_MOUSE	3	3	32120.8
siNon	1	Pcyt1a	P49586	Choline-phosphate cytidylyltransferase A	P49586	PCY1A_MOUSE	4	3	148989
siNon	1	Cdk5	P49615	Cyclin-dependent-like kinase 5	P49615	CDK5_MOUSE	4	3	79008.8
siNon	1	Hcls1	P49710	Hematopoietic lineage cell-specific protein	P49710	HCLS1_MOUSE	0	0	#NUM!
siNon	1	Mcm4	P49717	DNA replication licensing factor MCM4	P49717	MCM4_MOUSE	3	3	458266
siNon	1	Mcm5	P49718	DNA replication licensing factor MCM5	P49718	MCM5_MOUSE	3	3	384198
siNon	1	Psma2	P49722	Proteasome subunit alpha type-2	P49722	PSA2_MOUSE	4	3	912475
siNon	1	Psen1	P49769	Presenilin-1	P49769	PSN1_MOUSE	2	1	50622.9
siNon	1	Cav1	P49817	Caveolin-1	P49817	CAV1_MOUSE	4	3	55327.8
siNon	1	Srp9	P49962	Signal recognition particle 9 kDa protein	P49962	SRP09_MOUSE	4	3	99941.5
siNon	1	Impdh1	P50096	Inosine-5'-monophosphate dehydrogenase 1	P50096	IMDH1_MOUSE	4	3	29594.1
siNon	1	Bckdha	P50136	2-oxoisovalerate dehydrogenase subunit alpha, mitochondrial	P50136	ODBA_MOUSE	3	3	140250
siNon	1	Gng4	P50153	Guanine nucleotide-binding protein G(I)/G(S)/G(O) subunit gamma-4	P50153	GBG4_MOUSE	0	0	#NUM!
siNon	1	Hsd17b8	P50171	Estradiol 17-beta-dehydrogenase 8	P50171	DHB8_MOUSE	4	3	69463.7
siNon	1	Ahcy	P50247	Adenosylhomocysteinase	P50247	SAHH_MOUSE	4	3	1081541
siNon	1	Gdi1	P50396	Rab GDP dissociation inhibitor alpha	P50396	GDIA_MOUSE	6	3	1.66586e+06
siNon	1	Sts	P50427	Steryl-sulfatase	P50427	STS_MOUSE	2	2	7187.93
siNon	1	Arsa	P50428	Arylsulfatase A	P50428	ARSA_MOUSE	3	3	20094.4
siNon	1	Arsb	P50429	Arylsulfatase B	P50429	ARSB_MOUSE	4	3	41370.5
siNon	1	Shmt1	P50431	Serine hydroxymethyltransferase, cytosolic	P50431	GLYC_MOUSE	3	3	165522
siNon	1	Atp6v1a	P50516	V-type proton ATPase catalytic subunit A	P50516	VATA_MOUSE	5	3	593629
siNon	1	Atp6v1e1	P50518	V-type proton ATPase subunit E 1	P50518	VATE1_MOUSE	6	3	280542
siNon	1	S100a11	P50543	Protein S100-A11	P50543	S10AB_MOUSE	4	2	552348
siNon	1	Acadvl	P50544	Very long-chain specific acyl-CoA dehydrogenase, mitochondrial	P50544	ACADV_MOUSE	3	3	169907
siNon	1	Pa2g4	P50580	Proliferation-associated protein 2G4	P50580	PA2G4_MOUSE	3	3	1.98376e+06
siNon	1	Tub	P50586	Tubby protein	P50586	TUB_MOUSE	3	3	24409.1
siNon	1	Cast	P51125	Calpastatin	P51125	ICAL_MOUSE	0	0	#NUM!
siNon	1	Dvl1	P51141	Segment polarity protein dishevelled homolog DVL-1	P51141	DVL1_MOUSE	0	0	#NUM!
siNon	1	Rab7a	P51150	Ras-related protein Rab-7a	P51150	RAB7A_MOUSE	5	3	690116
siNon	1	Uros	P51163	Uroporphyrinogen-III synthase	P51163	HEM4_MOUSE	3	3	95547.6
siNon	1	Acadl	P51174	Long-chain specific acyl-CoA dehydrogenase, mitochondrial	P51174	ACADL_MOUSE	5	3	73955.8
siNon	1	Ppox	P51175	Protoporphyrinogen oxidase	P51175	PPOX_MOUSE	3	3	41413
siNon	1	Rpl9	P51410	60S ribosomal protein L9	P51410	RL9_MOUSE	5	3	1.25599e+06
siNon	1	Plcb3	P51432	1-phosphatidylinositol 4,5-bisphosphate phosphodiesterase beta-3	P51432	PLCB3_MOUSE	2	2	12127.1
siNon	1	Gla	P51569	Alpha-galactosidase A	P51569	AGAL_MOUSE	2	2	19645.6
siNon	1	Xpc	P51612	DNA repair protein complementing XP-C cells homolog	P51612	XPC_MOUSE	3	3	3198.71
siNon	1	Hsd17b4	P51660	Peroxisomal multifunctional enzyme type 2	P51660	DHB4_MOUSE	3	3	578136
siNon	1	Dynlt1	P51807	Dynein light chain Tctex-type 1	P51807	DYLT1_MOUSE	7	3	124792
siNon	1	Gss	P51855	Glutathione synthetase	P51855	GSHB_MOUSE	4	3	32116
siNon	1	Hdgf	P51859	Hepatoma-derived growth factor	P51859	HDGF_MOUSE	7	3	1.72317e+06
siNon	1	Atp6v0d1	P51863	V-type proton ATPase subunit d 1	P51863	VA0D1_MOUSE	3	3	360959
siNon	1	Fabp7	P51880	Fatty acid-binding protein, brain	P51880	FABP7_MOUSE	5	3	3.02085e+06
siNon	1	Slc25a5	P51881	ADP/ATP translocase 2	P51881	ADT2_MOUSE	7	3	1.84465e+06
siNon	1	Ccna2	P51943	Cyclin-A2	P51943	CCNA2_MOUSE	2	2	4314.68
siNon	1	Mnat1	P51949	CDK-activating kinase assembly factor MAT1	P51949	MAT1_MOUSE	3	3	45442.3
siNon	1	Nek1	P51954	Serine/threonine-protein kinase Nek1	P51954	NEK1_MOUSE	0	0	#NUM!
siNon	1	Sqle	P52019	Squalene monooxygenase	P52019	ERG1_MOUSE	3	3	92807.8
siNon	1	Clgn	P52194	Calmegin	P52194	CLGN_MOUSE	3	3	56352.7
siNon	1	Tst	P52196	Thiosulfate sulfurtransferase	P52196	THTR_MOUSE	3	3	60008.2
siNon	1	Kpna2	P52293	Importin subunit alpha-1	P52293	IMA1_MOUSE	3	3	137312
siNon	1	Pold1	P52431	DNA polymerase delta catalytic subunit	P52431	DPOD1_MOUSE	3	3	76945.8
siNon	1	Polr1c	P52432	DNA-directed RNA polymerases I and III subunit RPAC1	P52432	RPAC1_MOUSE	3	3	35324
siNon	1	Usp10	P52479	Ubiquitin carboxyl-terminal hydrolase 10	P52479	UBP10_MOUSE	3	3	199202
siNon	1	Pkm	P52480	Pyruvate kinase PKM	P52480	KPYM_MOUSE	8	3	3.9481e+06
siNon	1	Ube2e3	P52483	Ubiquitin-conjugating enzyme E2 E3	P52483	UB2E3_MOUSE	0	0	#NUM!
siNon	1	Ndufs6	P52503	NADH dehydrogenase [ubiquinone] iron-sulfur protein 6, mitochondrial	P52503	NDUS6_MOUSE	5	3	142359
siNon	1	Uck1	P52623	Uridine-cytidine kinase 1	P52623	UCK1_MOUSE	3	3	34072.2
siNon	1	Fgd1	P52734	FYVE, RhoGEF and PH domain-containing protein 1	P52734	FGD1_MOUSE	2	2	1876.92
siNon	1	Hrsp12	P52760	Ribonuclease UK114	P52760	UK114_MOUSE	3	3	104174
siNon	1	Efnb1	P52795	Ephrin-B1	P52795	EFNB1_MOUSE	4	3	109976
siNon	1	Efnb2	P52800	Ephrin-B2	P52800	EFNB2_MOUSE	0	0	#NUM!
siNon	1	Cpt2	P52825	Carnitine O-palmitoyltransferase 2, mitochondrial	P52825	CPT2_MOUSE	3	3	51352.8
siNon	1	Sult1a1	P52840	Sulfotransferase 1A1	P52840	ST1A1_MOUSE	0	0	#NUM!
siNon	1	Tmem165	P52875	Transmembrane protein 165	P52875	TM165_MOUSE	4	3	138816
siNon	1	Tia1	P52912	Nucleolysin TIA-1	P52912	TIA1_MOUSE	3	3	276380
siNon	1	Hmga2	P52927	High mobility group protein HMGI-C	P52927	HMGA2_MOUSE	4	3	103348
siNon	1	Rpl10a	P53026	60S ribosomal protein L10a	P53026	RL10A_MOUSE	5	3	1.21467e+06
siNon	1	Dbt	P53395	Lipoamide acyltransferase component of branched-chain alpha-keto acid dehydrogenase complex, mitochondrial	P53395	ODB2_MOUSE	4	3	377516
siNon	1	Cux1	P53564	Homeobox protein cut-like 1	P53564	CUX1_MOUSE	3	3	50021.5
siNon	1	Cebpz	P53569	CCAAT/enhancer-binding protein zeta	P53569	CEBPZ_MOUSE	3	3	35815.4
siNon	1	Rabggtb	P53612	Geranylgeranyl transferase type-2 subunit beta	P53612	PGTB2_MOUSE	3	3	32624.5
siNon	1	Hccs	P53702	Cytochrome c-type heme lyase	P53702	CCHL_MOUSE	3	3	99094
siNon	1	Sox1	P53783	Transcription factor SOX-1	P53783	SOX1_MOUSE	3	2	9023.7
siNon	1	Sox3	P53784	Transcription factor SOX-3	P53784	SOX3_MOUSE	5	3	73638.8
siNon	1	Fdft1	P53798	Squalene synthase	P53798	FDFT_MOUSE	4	3	94909.6
siNon	1	Pitpna	P53810	Phosphatidylinositol transfer protein alpha isoform	P53810	PIPNA_MOUSE	5	3	155691
siNon	1	Pitpnb	P53811	Phosphatidylinositol transfer protein beta isoform	P53811	PIPNB_MOUSE	4	3	191308
siNon	1	Slc16a1	P53986	Monocarboxylate transporter 1	P53986	MOT1_MOUSE	3	3	38454.3
siNon	1	Rab2a	P53994	Ras-related protein Rab-2A	P53994	RAB2A_MOUSE	6	3	644508
siNon	1	Anapc1	P53995	Anaphase-promoting complex subunit 1	P53995	APC1_MOUSE	3	3	113928
siNon	1	Cnbp	P53996	Cellular nucleic acid-binding protein	P53996	CNBP_MOUSE	4	3	220534
siNon	1	Idh2	P54071	Isocitrate dehydrogenase [NADP], mitochondrial	P54071	IDHP_MOUSE	4	3	1.22849e+06
siNon	1	Dnajc2	P54103	DnaJ homolog subfamily C member 2	P54103	DNJC2_MOUSE	3	3	180690
siNon	1	Stmn1	P54227	Stathmin	P54227	STMN1_MOUSE	8	3	8701342
siNon	1	Msh6	P54276	DNA mismatch repair protein Msh6	P54276	MSH6_MOUSE	3	3	192210
siNon	1	Cacnb3	P54285	Voltage-dependent L-type calcium channel subunit beta-3	P54285	CACB3_MOUSE	3	3	17011
siNon	1	Lipe	P54310	Hormone-sensitive lipase	P54310	LIPS_MOUSE	3	3	7442
siNon	1	Rad23a	P54726	UV excision repair protein RAD23 homolog A	P54726	RD23A_MOUSE	4	3	119663
siNon	1	Rad23b	P54728	UV excision repair protein RAD23 homolog B	P54728	RD23B_MOUSE	6	3	803654
siNon	1	Nub1	P54729	NEDD8 ultimate buster 1	P54729	NUB1_MOUSE	3	3	35603.3
siNon	1	Faf1	P54731	FAS-associated factor 1	P54731	FAF1_MOUSE	3	3	223160
siNon	1	Ephb2	P54763	Ephrin type-B receptor 2	P54763	EPHB2_MOUSE	3	3	24943
siNon	1	Psmc4	P54775	26S protease regulatory subunit 6B	P54775	PRS6B_MOUSE	4	3	612838
siNon	1	Tango2	P54797	Transport and Golgi organization 2 homolog	P54797	TNG2_MOUSE	2	2	613731
siNon	1	Galc	P54818	Galactocerebrosidase	P54818	GALC_MOUSE	3	3	21867.3
siNon	1	Adsl	P54822	Adenylosuccinate lyase	P54822	PUR8_MOUSE	3	3	257144
siNon	1	Ddx6	P54823	Probable ATP-dependent RNA helicase DDX6	P54823	DDX6_MOUSE	5	3	773447
siNon	1	Ptpn5	P54830	Tyrosine-protein phosphatase non-receptor type 5	P54830	PTN5_MOUSE	2	2	24952
siNon	1	Adprh	P54923	[Protein ADP-ribosylarginine] hydrolase	P54923	ADPRH_MOUSE	4	3	343465
siNon	1	Slc12a2	P55012	Solute carrier family 12 member 2	P55012	S12A2_MOUSE	3	3	46704.6
siNon	1	Gem	P55041	GTP-binding protein GEM	P55041	GEM_MOUSE	0	0	#NUM!
siNon	1	Abcd3	P55096	ATP-binding cassette sub-family D member 3	P55096	ABCD3_MOUSE	4	3	159021
siNon	1	Kmt2a	P55200	Histone-lysine N-methyltransferase 2A	P55200	KMT2A_MOUSE	3	3	30422.1
siNon	1	Rab8a	P55258	Ras-related protein Rab-8A	P55258	RAB8A_MOUSE	6	3	41222.8
siNon	1	Adk	P55264	Adenosine kinase	P55264	ADK_MOUSE	5	3	226152
siNon	1	Lrpap1	P55302	Alpha-2-macroglobulin receptor-associated protein	P55302	AMRP_MOUSE	4	3	298850
siNon	1	Stmn2	P55821	Stathmin-2	P55821	STMN2_MOUSE	4	3	91355.5
siNon	1	Golga3	P55937	Golgin subfamily A member 3	P55937	GOGA3_MOUSE	3	3	44898.2
siNon	1	Atp5j2	P56135	ATP synthase subunit f, mitochondrial	P56135	ATPK_MOUSE	6	3	839118
siNon	1	Rrp1	P56183	Ribosomal RNA processing protein 1 homolog A	P56183	RRP1_MOUSE	3	3	1.05288e+06
siNon	1	Arpp19	P56212	cAMP-regulated phosphoprotein 19	P56212	ARP19_MOUSE	4	3	1.05537e+06
siNon	1	Gfer	P56213	FAD-linked sulfhydryl oxidase ALR	P56213	ALR_MOUSE	4	3	48384.7
siNon	1	Rab4a	P56371	Ras-related protein Rab-4A	P56371	RAB4A_MOUSE	3	3	55499.1
siNon	1	Acyp1	P56376	Acylphosphatase-1	P56376	ACYP1_MOUSE	3	3	301634
siNon	1	Mp68	P56379	6.8 kDa mitochondrial proteolipid	P56379	68MP_MOUSE	0	0	#NUM!
siNon	1	Nudt2	P56380	Bis(5'-nucleosyl)-tetraphosphatase [asymmetrical]	P56380	AP4A_MOUSE	4	3	164150
siNon	1	Atp5e	P56382	ATP synthase subunit epsilon, mitochondrial	P56382	ATP5E_MOUSE	3	2	142691
siNon	1	Atp5g2;Atp5g3;Atp5g1	P56383;P56384;Q9CR84	ATP synthase F(0) complex subunit C2, mitochondrial;ATP synthase F(0) complex subunit C3, mitochondrial;ATP synthase F(0) complex subunit C1, mitochondrial	P56383;P56384;Q9CR84	AT5G2_MOUSE;AT5G3_MOUSE;AT5G1_MOUSE	0	0	#NUM!
siNon	1	Cks2	P56390	Cyclin-dependent kinases regulatory subunit 2	P56390	CKS2_MOUSE	4	2	41532.5
siNon	1	Cox6b1	P56391	Cytochrome c oxidase subunit 6B1	P56391	CX6B1_MOUSE	3	3	314917
siNon	1	Cox17	P56394	Cytochrome c oxidase copper chaperone	P56394	COX17_MOUSE	3	2	220575
siNon	1	Cyb5a	P56395	Cytochrome b5	P56395	CYB5_MOUSE	6	3	471897
siNon	1	Usp5	P56399	Ubiquitin carboxyl-terminal hydrolase 5	P56399	UBP5_MOUSE	5	3	836287
siNon	1	Atp5b	P56480	ATP synthase subunit beta, mitochondrial	P56480	ATPB_MOUSE	6	3	8504527
siNon	1	Ctbp2	P56546	C-terminal-binding protein 2	P56546	CTBP2_MOUSE	3	3	249738
siNon	1	Slc1a3	P56564	Excitatory amino acid transporter 1	P56564	EAA1_MOUSE	5	3	55324.4
siNon	1	Tdg	P56581	G/T mismatch-specific thymine DNA glycosylase	P56581	TDG_MOUSE	4	3	94933.4
siNon	1	Maz	P56671	Myc-associated zinc finger protein	P56671	MAZ_MOUSE	5	3	97719.3
siNon	1	Wfs1	P56695	Wolframin	P56695	WFS1_MOUSE	2	2	6085.76
siNon	1	Rp1	P56716	Oxygen-regulated protein 1	P56716	RP1_MOUSE	0	0	#NUM!
siNon	1	Pdcd5	P56812	Programmed cell death protein 5	P56812	PDCD5_MOUSE	5	3	478774
siNon	1	Bace1	P56818	Beta-secretase 1	P56818	BACE1_MOUSE	3	3	55906.8
siNon	1	Sssca1	P56873	Sjoegren syndrome/scleroderma autoantigen 1 homolog	P56873	SSA27_MOUSE	5	3	111918
siNon	1	Fus	P56959	RNA-binding protein FUS	P56959	FUS_MOUSE	6	3	4.29154e+06
siNon	1	Exosc10	P56960	Exosome component 10	P56960	EXOSX_MOUSE	4	3	295916
siNon	1	Ncstn	P57716	Nicastrin	P57716	NICA_MOUSE	3	3	86578
siNon	1	Pcbp3	P57722	Poly(rC)-binding protein 3	P57722	PCBP3_MOUSE	3	3	32259.5
siNon	1	Pcbp4	P57724	Poly(rC)-binding protein 4	P57724	PCBP4_MOUSE	3	3	44517.6
siNon	1	Atp6v1d	P57746	V-type proton ATPase subunit D	P57746	VATD_MOUSE	4	3	192429
siNon	1	Erp29	P57759	Endoplasmic reticulum resident protein 29	P57759	ERP29_MOUSE	4	3	641329
siNon	1	Eef1d	P57776	Elongation factor 1-delta	P57776	EF1D_MOUSE	4	3	1.8165e+06
siNon	1	Actn4	P57780	Alpha-actinin-4	P57780	ACTN4_MOUSE	4	3	242656
siNon	1	Snrpa1	P57784	U2 small nuclear ribonucleoprotein A'	P57784	RU2A_MOUSE	3	3	1.0417e+06
siNon	1	Tm9sf2	P58021	Transmembrane 9 superfamily member 2	P58021	TM9S2_MOUSE	4	3	141083
siNon	1	Idi1	P58044	Isopentenyl-diphosphate Delta-isomerase 1	P58044	IDI1_MOUSE	5	3	460334
siNon	1	Nadk	P58058	NAD kinase	P58058	NADK_MOUSE	0	0	#NUM!
siNon	1	Mrps21	P58059	28S ribosomal protein S21, mitochondrial	P58059	RT21_MOUSE	3	2	41735
siNon	1	Mrps6	P58064	28S ribosomal protein S6, mitochondrial	P58064	RT06_MOUSE	3	3	54884.2
siNon	1	Acot8	P58137	Acyl-coenzyme A thioesterase 8	P58137	ACOT8_MOUSE	4	3	71008.4
siNon	1	B3gat3	P58158	Galactosylgalactosylxylosylprotein 3-beta-glucuronosyltransferase 3	P58158	B3GA3_MOUSE	3	3	11754.1
siNon	1	Eef2	P58252	Elongation factor 2	P58252	EF2_MOUSE	4	3	6502542
siNon	1	Dpf3	P58269	Zinc finger protein DPF3	P58269	DPF3_MOUSE	3	3	11965.4
siNon	1	Opa1	P58281	Dynamin-like 120 kDa protein, mitochondrial	P58281	OPA1_MOUSE	3	3	236608
siNon	1	Ppp2r4	P58389	Serine/threonine-protein phosphatase 2A activator	P58389	PTPA_MOUSE	3	3	451396
siNon	1	Strn4	P58404	Striatin-4	P58404	STRN4_MOUSE	3	3	513090
siNon	1	Fam207a	P58468	Protein FAM207A	P58468	F207A_MOUSE	4	3	43840.6
siNon	1	Paxbp1	P58501	PAX3- and PAX7-binding protein 1	P58501	PAXB1_MOUSE	3	3	56264.3
siNon	1	Aaas	P58742	Aladin	P58742	AAAS_MOUSE	4	3	26726.5
siNon	1	Tpm1	P58771	Tropomyosin alpha-1 chain	P58771	TPM1_MOUSE	3	3	116596
siNon	1	Tbc1d10a	P58802	TBC1 domain family member 10A	P58802	TB10A_MOUSE	2	2	198364
siNon	1	Tubgcp3	P58854	Gamma-tubulin complex component 3	P58854	GCP3_MOUSE	3	3	51579.6
siNon	1	Tnks1bp1	P58871	182 kDa tankyrase-1-binding protein	P58871	TB182_MOUSE	3	3	81470.2
siNon	1	Gmeb2	P58929	Glucocorticoid modulatory element-binding protein 2	P58929	GMEB2_MOUSE	2	2	35567.1
siNon	1	Vps33b	P59016	Vacuolar protein sorting-associated protein 33B	P59016	VP33B_MOUSE	3	3	62525.8
siNon	1	Bcl2l13	P59017	Bcl-2-like protein 13	P59017	B2L13_MOUSE	4	3	267220
siNon	1	Pdrg1	P59048	p53 and DNA damage-regulated protein 1	P59048	PDRG1_MOUSE	2	2	43160.1
siNon	1	Cpne2	P59108	Copine-2	P59108	CPNE2_MOUSE	3	3	19762.7
siNon	1	Senp1	P59110	Sentrin-specific protease 1	P59110	SENP1_MOUSE	2	2	3255.52
siNon	1	Pcif1	P59114	Phosphorylated CTD-interacting factor 1	P59114	PCIF1_MOUSE	3	3	67486.3
siNon	1	Nup43	P59235	Nucleoporin Nup43	P59235	NUP43_MOUSE	3	3	82271.4
siNon	1	Rab2b	P59279	Ras-related protein Rab-2B	P59279	RAB2B_MOUSE	4	3	36864.9
siNon	1	Eif5	P59325	Eukaryotic translation initiation factor 5	P59325	IF5_MOUSE	4	3	494194
siNon	1	Ythdf1	P59326	YTH domain-containing family protein 1	P59326	YTHD1_MOUSE	3	3	159588
siNon	1	Wdhd1	P59328	WD repeat and HMG-box DNA-binding protein 1	P59328	WDHD1_MOUSE	3	3	56386.9
siNon	1	Polr3b	P59470	DNA-directed RNA polymerase III subunit RPC2	P59470	RPC2_MOUSE	3	3	5224.47
siNon	1	Lman2l	P59481	VIP36-like protein	P59481	LMA2L_MOUSE	3	3	99772.1
siNon	1	Anks1a	P59672	Ankyrin repeat and SAM domain-containing protein 1A	P59672	ANS1A_MOUSE	3	3	25407.1
siNon	1	Sf3b6	P59708	Splicing factor 3B subunit 6	P59708	SF3B6_MOUSE	4	3	339022
siNon	1	Mkl2	P59759	MKL/myocardin-like protein 2	P59759	MKL2_MOUSE	3	3	13422.6
siNon	1	Dock4	P59764	Dedicator of cytokinesis protein 4	P59764	DOCK4_MOUSE	2	2	2575.06
siNon	1	Sash1	P59808	SAM and SH3 domain-containing protein 1	P59808	SASH1_MOUSE	0	0	#NUM!
siNon	1	Sirt6	P59941	NAD-dependent protein deacetylase sirtuin-6	P59941	SIR6_MOUSE	3	3	14304.5
siNon	1	Kdm2a	P59997	Lysine-specific demethylase 2A	P59997	KDM2A_MOUSE	3	3	46738.6
siNon	1	Arpc4	P59999	Actin-related protein 2/3 complex subunit 4	P59999	ARPC4_MOUSE	3	3	291178
siNon	1	Sst	P60041	Somatostatin	P60041	SMS_MOUSE	0	0	#NUM!
siNon	1	Sec61g	P60060	Protein transport protein Sec61 subunit gamma	P60060	SC61G_MOUSE	4	2	39058.9
siNon	1	Ruvbl1	P60122	RuvB-like 1	P60122	RUVB1_MOUSE	5	3	565828
siNon	1	Rnase9	P60154	Inactive ribonuclease-like protein 9	P60154	RNAS9_MOUSE	0	0	#NUM!
siNon	1	Plp1	P60202	Myelin proteolipid protein	P60202	MYPR_MOUSE	0	0	#NUM!
siNon	1	Eif3e	P60229	Eukaryotic translation initiation factor 3 subunit E	P60229	EIF3E_MOUSE	4	3	401021
siNon	1	Pcbp1	P60335	Poly(rC)-binding protein 1	P60335	PCBP1_MOUSE	4	3	1.85375e+06
siNon	1	Ppfia3	P60469	Liprin-alpha-3	P60469	LIPA3_MOUSE	3	3	57201.2
siNon	1	Pdxp	P60487	Pyridoxal phosphate phosphatase	P60487	PLPP_MOUSE	3	3	382529
siNon	1	Gabarapl2	P60521	Gamma-aminobutyric acid receptor-associated protein-like 2	P60521	GBRL2_MOUSE	4	3	175236
siNon	1	Romo1	P60603	Reactive oxygen species modulator 1	P60603	ROMO1_MOUSE	2	2	77794.3
siNon	1	Ube2g2	P60605	Ubiquitin-conjugating enzyme E2 G2	P60605	UB2G2_MOUSE	2	2	49770
siNon	1	Nploc4	P60670	Nuclear protein localization protein 4 homolog	P60670	NPL4_MOUSE	3	3	198481
siNon	1	Nrgn	P60761	Neurogranin	P60761	NEUG_MOUSE	0	0	#NUM!
siNon	1	Morf4l1	P60762	Mortality factor 4-like protein 1	P60762	MO4L1_MOUSE	4	3	60483.7
siNon	1	Rac3	P60764	Ras-related C3 botulinum toxin substrate 3	P60764	RAC3_MOUSE	5	3	30774.2
siNon	1	Cdc42	P60766	Cell division control protein 42 homolog	P60766	CDC42_MOUSE	4	3	135837
siNon	1	Cirbp	P60824	Cold-inducible RNA-binding protein	P60824	CIRBP_MOUSE	8	3	339617
siNon	1	Ensa	P60840	Alpha-endosulfine	P60840	ENSA_MOUSE	4	3	119261
siNon	1	Eif4a1	P60843	Eukaryotic initiation factor 4A-I	P60843	IF4A1_MOUSE	6	3	2566649
siNon	1	Lzts1	P60853	Leucine zipper putative tumor suppressor 1	P60853	LZTS1_MOUSE	2	2	22292.3
siNon	1	Rps20	P60867	40S ribosomal protein S20	P60867	RS20_MOUSE	5	3	1.15675e+06
siNon	1	Snap25	P60879	Synaptosomal-associated protein 25	P60879	SNP25_MOUSE	3	3	91164.5
siNon	1	Polr2i	P60898	DNA-directed RNA polymerase II subunit RPB9	P60898	RPB9_MOUSE	6	3	72971.1
siNon	1	Dnajc5	P60904	DnaJ homolog subfamily C member 5	P60904	DNJC5_MOUSE	5	3	48144.3
siNon	1	Nol4	P60954	Nucleolar protein 4	P60954	NOL4_MOUSE	3	3	62296.3
siNon	1	Rab5b	P61021	Ras-related protein Rab-5B	P61021	RAB5B_MOUSE	5	3	105938
siNon	1	Chp1	P61022	Calcineurin B homologous protein 1	P61022	CHP1_MOUSE	3	3	41219
siNon	1	Cks1b	P61025	Cyclin-dependent kinases regulatory subunit 1	P61025	CKS1_MOUSE	4	2	40474.9
siNon	1	Rab10	P61027	Ras-related protein Rab-10	P61027	RAB10_MOUSE	6	3	386426
siNon	1	Rab8b	P61028	Ras-related protein Rab-8B	P61028	RAB8B_MOUSE	5	3	60635.5
siNon	1	Ube2d3	P61079	Ubiquitin-conjugating enzyme E2 D3	P61079	UB2D3_MOUSE	0	0	#NUM!
siNon	1	Ube2d1	P61080	Ubiquitin-conjugating enzyme E2 D1	P61080	UB2D1_MOUSE	2	2	227081
siNon	1	Ube2m	P61082	NEDD8-conjugating enzyme Ubc12	P61082	UBC12_MOUSE	5	3	611349
siNon	1	Ube2k	P61087	Ubiquitin-conjugating enzyme E2 K	P61087	UBE2K_MOUSE	3	3	785542
siNon	1	Ube2n	P61089	Ubiquitin-conjugating enzyme E2 N	P61089	UBE2N_MOUSE	6	3	1.09394e+06
siNon	1	Actr2	P61161	Actin-related protein 2	P61161	ARP2_MOUSE	6	3	679850
siNon	1	Actr1a	P61164	Alpha-centractin	P61164	ACTZ_MOUSE	8	3	520634
siNon	1	Tmem258	P61166	Transmembrane protein 258	P61166	TM258_MOUSE	0	0	#NUM!
siNon	1	Cops2	P61202	COP9 signalosome complex subunit 2	P61202	CSN2_MOUSE	4	3	224718
siNon	1	Arl1	P61211	ADP-ribosylation factor-like protein 1	P61211	ARL1_MOUSE	5	3	40494.2
siNon	1	Taf13	P61216	Transcription initiation factor TFIID subunit 13	P61216	TAF13_MOUSE	0	0	#NUM!
siNon	1	Polr2f	P61219	DNA-directed RNA polymerases I, II, and III subunit RPABC2	P61219	RPAB2_MOUSE	0	0	#NUM!
siNon	1	Abce1	P61222	ATP-binding cassette sub-family E member 1	P61222	ABCE1_MOUSE	3	3	314825
siNon	1	Rap2b	P61226	Ras-related protein Rap-2b	P61226	RAP2B_MOUSE	4	3	45610.5
siNon	1	Rpl26	P61255	60S ribosomal protein L26	P61255	RL26_MOUSE	5	3	846283
siNon	1	Stx1b	P61264	Syntaxin-1B	P61264	STX1B_MOUSE	3	3	110421
siNon	1	Psme3	P61290	Proteasome activator complex subunit 3	P61290	PSME3_MOUSE	4	3	201610
siNon	1	Rab6b	P61294	Ras-related protein Rab-6B	P61294	RAB6B_MOUSE	4	3	621367
siNon	1	Magoh	P61327	Protein mago nashi homolog	P61327	MGN_MOUSE	2	1	143661
siNon	1	Rpl27	P61358	60S ribosomal protein L27	P61358	RL27_MOUSE	7	3	1.79114e+06
siNon	1	Smg6	P61406	Telomerase-binding protein EST1A	P61406	EST1A_MOUSE	3	3	21564.2
siNon	1	Depdc5	P61460	DEP domain-containing protein 5	P61460	DEPD5_MOUSE	0	0	#NUM!
siNon	1	Rpl37a	P61514	60S ribosomal protein L37a	P61514	RL37A_MOUSE	4	3	75863.9
siNon	1	Naa20	P61600	N-alpha-acetyltransferase 20	P61600	NAA20_MOUSE	6	3	28632.5
siNon	1	Sec61a1	P61620	Protein transport protein Sec61 subunit alpha isoform 1	P61620	S61A1_MOUSE	5	3	162569
siNon	1	Arf4	P61750	ADP-ribosylation factor 4	P61750	ARF4_MOUSE	6	3	820827
siNon	1	Vbp1	P61759	Prefoldin subunit 3	P61759	PFD3_MOUSE	5	3	191979
siNon	1	Lpar1	P61793	Lysophosphatidic acid receptor 1	P61793	LPAR1_MOUSE	0	0	#NUM!
siNon	1	Dad1	P61804	Dolichyl-diphosphooligosaccharide--protein glycosyltransferase subunit DAD1	P61804	DAD1_MOUSE	5	3	178033
siNon	1	Snn	P61807	Stannin	P61807	SNN_MOUSE	0	0	#NUM!
siNon	1	Abat	P61922	4-aminobutyrate aminotransferase, mitochondrial	P61922	GABT_MOUSE	3	3	69433.8
siNon	1	Copz1	P61924	Coatomer subunit zeta-1	P61924	COPZ1_MOUSE	4	3	368616
siNon	1	Sumo2	P61957	Small ubiquitin-related modifier 2	P61957	SUMO2_MOUSE	0	0	#NUM!
siNon	1	Ufm1	P61961	Ubiquitin-fold modifier 1	P61961	UFM1_MOUSE	4	3	419603
siNon	1	Dcaf7	P61963	DDB1- and CUL4-associated factor 7	P61963	DCAF7_MOUSE	4	3	112582
siNon	1	Wdr5	P61965	WD repeat-containing protein 5	P61965	WDR5_MOUSE	4	3	220889
siNon	1	Ap1s1	P61967	AP-1 complex subunit sigma-1A	P61967	AP1S1_MOUSE	4	3	72280.5
siNon	1	Lmo4	P61969	LIM domain transcription factor LMO4	P61969	LMO4_MOUSE	3	2	13388.9
siNon	1	Nutf2	P61971	Nuclear transport factor 2	P61971	NTF2_MOUSE	6	3	638440
siNon	1	Hnrnpk	P61979	Heterogeneous nuclear ribonucleoprotein K	P61979	HNRPK_MOUSE	6	3	9921707
siNon	1	Ywhag	P61982	14-3-3 protein gamma	P61982	1433G_MOUSE	7	3	3.32516e+06
siNon	1	Lrch1	P62046	Leucine-rich repeat and calponin homology domain-containing protein 1	P62046	LRCH1_MOUSE	0	0	#NUM!
siNon	1	Usp46;Usp12	P62069;Q9D9M2	Ubiquitin carboxyl-terminal hydrolase 46;Ubiquitin carboxyl-terminal hydrolase 12	P62069;Q9D9M2	UBP46_MOUSE;UBP12_MOUSE	2	2	11122.8
siNon	1	Rras2	P62071	Ras-related protein R-Ras2	P62071	RRAS2_MOUSE	4	3	16026.8
siNon	1	Timm10	P62073	Mitochondrial import inner membrane translocase subunit Tim10	P62073	TIM10_MOUSE	5	3	144770
siNon	1	Timm13	P62075	Mitochondrial import inner membrane translocase subunit Tim13	P62075	TIM13_MOUSE	6	3	316068
siNon	1	Timm8b	P62077	Mitochondrial import inner membrane translocase subunit Tim8 B	P62077	TIM8B_MOUSE	3	3	103268
siNon	1	Rps7	P62082	40S ribosomal protein S7	P62082	RS7_MOUSE	7	3	1.00237e+06
siNon	1	Ppp1ca	P62137	Serine/threonine-protein phosphatase PP1-alpha catalytic subunit	P62137	PP1A_MOUSE	4	3	640372
siNon	1	Ppp1cb	P62141	Serine/threonine-protein phosphatase PP1-beta catalytic subunit	P62141	PP1B_MOUSE	5	3	565879
siNon	1	Psmc1	P62192	26S protease regulatory subunit 4	P62192	PRS4_MOUSE	4	3	869749
siNon	1	Psmc5	P62196	26S protease regulatory subunit 8	P62196	PRS8_MOUSE	5	3	782147
siNon	1	Calm1	P62204	Calmodulin	P62204	CALM_MOUSE	5	3	2334363
siNon	1	Rps8	P62242	40S ribosomal protein S8	P62242	RS8_MOUSE	6	3	1698094
siNon	1	Rps15a	P62245	40S ribosomal protein S15a	P62245	RS15A_MOUSE	5	3	2553744
siNon	1	Ube2g1	P62254	Ubiquitin-conjugating enzyme E2 G1	P62254	UB2G1_MOUSE	6	3	29774.3
siNon	1	Ube2h	P62257	Ubiquitin-conjugating enzyme E2 H	P62257	UBE2H_MOUSE	3	3	807782
siNon	1	Ywhae	P62259	14-3-3 protein epsilon	P62259	1433E_MOUSE	7	3	5332904
siNon	1	Rps14	P62264	40S ribosomal protein S14	P62264	RS14_MOUSE	6	3	3.92696e+06
siNon	1	Rps23	P62267	40S ribosomal protein S23	P62267	RS23_MOUSE	8	3	1.25919e+06
siNon	1	Rps18	P62270	40S ribosomal protein S18	P62270	RS18_MOUSE	5	3	3.11132e+06
siNon	1	Rps29	P62274	40S ribosomal protein S29	P62274	RS29_MOUSE	6	3	206120
siNon	1	Rps11	P62281	40S ribosomal protein S11	P62281	RS11_MOUSE	6	3	1.39285e+06
siNon	1	Rps13	P62301	40S ribosomal protein S13	P62301	RS13_MOUSE	4	3	2.07052e+06
siNon	1	Snrpe	P62305	Small nuclear ribonucleoprotein E	P62305	RUXE_MOUSE	5	2	349015
siNon	1	Snrpf	P62307	Small nuclear ribonucleoprotein F	P62307	RUXF_MOUSE	7	3	455380
siNon	1	Snrpg	P62309	Small nuclear ribonucleoprotein G	P62309	RUXG_MOUSE	6	3	92033
siNon	1	Lsm3	P62311	U6 snRNA-associated Sm-like protein LSm3	P62311	LSM3_MOUSE	4	3	589576
siNon	1	Lsm6	P62313	U6 snRNA-associated Sm-like protein LSm6	P62313	LSM6_MOUSE	4	3	314480
siNon	1	Snrpd1	P62315	Small nuclear ribonucleoprotein Sm D1	P62315	SMD1_MOUSE	5	3	498297
siNon	1	Snrpd2	P62317	Small nuclear ribonucleoprotein Sm D2	P62317	SMD2_MOUSE	6	3	930961
siNon	1	Snrpd3	P62320	Small nuclear ribonucleoprotein Sm D3	P62320	SMD3_MOUSE	8	3	509018
siNon	1	Lsm5	P62322	U6 snRNA-associated Sm-like protein LSm5	P62322	LSM5_MOUSE	6	3	166689
siNon	1	Arf6	P62331	ADP-ribosylation factor 6	P62331	ARF6_MOUSE	3	3	46854.1
siNon	1	Psmc6	P62334	26S protease regulatory subunit 10B	P62334	PRS10_MOUSE	6	3	405577
siNon	1	Tbpl1	P62340	TATA box-binding protein-like protein 1	P62340	TBPL1_MOUSE	4	3	82496.4
siNon	1	Selt	P62342	Selenoprotein T	P62342	SELT_MOUSE	0	0	#NUM!
siNon	1	Kcnab2	P62482	Voltage-gated potassium channel subunit beta-2	P62482	KCAB2_MOUSE	2	2	4854.29
siNon	1	Abi2	P62484	Abl interactor 2	P62484	ABI2_MOUSE	3	3	112796
siNon	1	Polr2g	P62488	DNA-directed RNA polymerase II subunit RPB7	P62488	RPB7_MOUSE	3	3	66414
siNon	1	Tsc22d1	P62500	TSC22 domain family protein 1	P62500	T22D1_MOUSE	4	3	194226
siNon	1	Pou3f4	P62515	POU domain, class 3, transcription factor 4	P62515	PO3F4_MOUSE	0	0	#NUM!
siNon	1	Dynlrb1	P62627	Dynein light chain roadblock-type 1	P62627	DLRB1_MOUSE	6	3	550355
siNon	1	Eef1a2	P62631	Elongation factor 1-alpha 2	P62631	EF1A2_MOUSE	5	3	655646
siNon	1	Ypel5	P62700	Protein yippee-like 5	P62700	YPEL5_MOUSE	2	2	47014.5
siNon	1	Rps4x	P62702	40S ribosomal protein S4, X isoform	P62702	RS4X_MOUSE	4	3	3.47169e+06
siNon	1	Ppp2cb	P62715	Serine/threonine-protein phosphatase 2A catalytic subunit beta isoform	P62715	PP2AB_MOUSE	2	2	36806.3
siNon	1	Rpl18a	P62717	60S ribosomal protein L18a	P62717	RL18A_MOUSE	4	3	538211
siNon	1	Acta2	P62737	Actin, aortic smooth muscle	P62737	ACTA_MOUSE	0	0	#NUM!
siNon	1	Ap2s1	P62743	AP-2 complex subunit sigma	P62743	AP2S1_MOUSE	4	3	345071
siNon	1	Rhob	P62746	Rho-related GTP-binding protein RhoB	P62746	RHOB_MOUSE	3	3	93695.9
siNon	1	Hpcal1	P62748	Hippocalcin-like protein 1	P62748	HPCL1_MOUSE	5	3	45540.1
siNon	1	Rpl23a	P62751	60S ribosomal protein L23a	P62751	RL23A_MOUSE	6	3	1.78245e+06
siNon	1	Rps6	P62754	40S ribosomal protein S6	P62754	RS6_MOUSE	3	3	1.76126e+06
siNon	1	Vsnl1	P62761	Visinin-like protein 1	P62761	VISL1_MOUSE	4	3	44703
siNon	1	Mtpn	P62774	Myotrophin	P62774	MTPN_MOUSE	7	3	1053155
siNon	1	Hist1h4a	P62806	Histone H4	P62806	H4_MOUSE	8	3	76216896
siNon	1	Atp6v1b2	P62814	V-type proton ATPase subunit B, brain isoform	P62814	VATB2_MOUSE	4	3	758427
siNon	1	Rab1A	P62821	Ras-related protein Rab-1A	P62821	RAB1A_MOUSE	6	3	1.12075e+06
siNon	1	Rab3c	P62823	Ras-related protein Rab-3C	P62823	RAB3C_MOUSE	4	3	95157
siNon	1	Ran	P62827	GTP-binding nuclear protein Ran	P62827	RAN_MOUSE	5	3	6.22255e+06
siNon	1	Rpl23	P62830	60S ribosomal protein L23	P62830	RL23_MOUSE	5	3	1.76093e+06
siNon	1	Rap1a	P62835	Ras-related protein Rap-1A	P62835	RAP1A_MOUSE	3	2	139515
siNon	1	Ube2d2	P62838	Ubiquitin-conjugating enzyme E2 D2	P62838	UB2D2_MOUSE	1	1	522678
siNon	1	Rps15	P62843	40S ribosomal protein S15	P62843	RS15_MOUSE	6	3	1.10545e+06
siNon	1	Rps24	P62849	40S ribosomal protein S24	P62849	RS24_MOUSE	9	3	467706
siNon	1	Rps25	P62852	40S ribosomal protein S25	P62852	RS25_MOUSE	5	3	4.1096e+06
siNon	1	Rps26	P62855	40S ribosomal protein S26	P62855	RS26_MOUSE	4	2	1356207
siNon	1	Rps28	P62858	40S ribosomal protein S28	P62858	RS28_MOUSE	8	3	1053517
siNon	1	Fau	P62862	40S ribosomal protein S30	P62862	RS30_MOUSE	6	3	711054
siNon	1	Tceb2	P62869	Transcription elongation factor B polypeptide 2	P62869	ELOB_MOUSE	5	3	748497
siNon	1	Gnb1	P62874	Guanine nucleotide-binding protein G(I)/G(S)/G(T) subunit beta-1	P62874	GBB1_MOUSE	5	3	141873
siNon	1	Polr2l	P62876	DNA-directed RNA polymerases I, II, and III subunit RPABC5	P62876	RPAB5_MOUSE	4	2	119503
siNon	1	Rbx1	P62878	E3 ubiquitin-protein ligase RBX1	P62878	RBX1_MOUSE	7	3	214803
siNon	1	Gnb2	P62880	Guanine nucleotide-binding protein G(I)/G(S)/G(T) subunit beta-2	P62880	GBB2_MOUSE	5	3	64821.6
siNon	1	Gnb5	P62881	Guanine nucleotide-binding protein subunit beta-5	P62881	GBB5_MOUSE	2	2	14730.7
siNon	1	Rpl30	P62889	60S ribosomal protein L30	P62889	RL30_MOUSE	4	3	630424
siNon	1	Rpl39	P62892	60S ribosomal protein L39	P62892	RL39_MOUSE	0	0	#NUM!
siNon	1	Cycs	P62897	Cytochrome c, somatic	P62897	CYC_MOUSE	7	3	1.18824e+06
siNon	1	Rpl31	P62900	60S ribosomal protein L31	P62900	RL31_MOUSE	7	3	889128
siNon	1	Rps3	P62908	40S ribosomal protein S3	P62908	RS3_MOUSE	6	3	2735039
siNon	1	Rpl32	P62911	60S ribosomal protein L32	P62911	RL32_MOUSE	4	3	133287
siNon	1	Gtf2b	P62915	Transcription initiation factor IIB	P62915	TF2B_MOUSE	3	3	101823
siNon	1	Rpl8	P62918	60S ribosomal protein L8	P62918	RL8_MOUSE	5	3	2.344e+06
siNon	1	Ybx1	P62960	Nuclease-sensitive element-binding protein 1	P62960	YBOX1_MOUSE	7	3	3.76342e+06
siNon	1	Pfn1	P62962	Profilin-1	P62962	PROF1_MOUSE	7	3	639404
siNon	1	Crabp1	P62965	Cellular retinoic acid-binding protein 1	P62965	RABP1_MOUSE	3	3	39192
siNon	1	Rps27a	P62983	Ubiquitin-40S ribosomal protein S27a	P62983	RS27A_MOUSE	3	2	15718.9
siNon	1	Tra2b	P62996	Transformer-2 protein homolog beta	P62996	TRA2B_MOUSE	7	3	565753
siNon	1	Rac1	P63001	Ras-related C3 botulinum toxin substrate 1	P63001	RAC1_MOUSE	8	3	365440
siNon	1	Aes	P63002	Amino-terminal enhancer of split	P63002	AES_MOUSE	5	3	16256
siNon	1	Pafah1b1	P63005	Platelet-activating factor acetylhydrolase IB subunit alpha	P63005	LIS1_MOUSE	5	3	632310
siNon	1	Rab3a	P63011	Ras-related protein Rab-3A	P63011	RAB3A_MOUSE	6	3	331899
siNon	1	Pax6	P63015	Paired box protein Pax-6	P63015	PAX6_MOUSE	2	2	42014.5
siNon	1	Hspa8	P63017	Heat shock cognate 71 kDa protein	P63017	HSP7C_MOUSE	8	3	9980388
siNon	1	Vamp3	P63024	Vesicle-associated membrane protein 3	P63024	VAMP3_MOUSE	0	0	#NUM!
siNon	1	Tpt1	P63028	Translationally-controlled tumor protein	P63028	TCTP_MOUSE	7	3	1.32655e+06
siNon	1	Mpc1	P63030	Mitochondrial pyruvate carrier 1	P63030	MPC1_MOUSE	4	3	80335.7
siNon	1	Cyth2	P63034	Cytohesin-2	P63034	CYH2_MOUSE	4	3	151286
siNon	1	Dnaja1	P63037	DnaJ homolog subfamily A member 1	P63037	DNJA1_MOUSE	4	3	341060
siNon	1	Hspd1	P63038	60 kDa heat shock protein, mitochondrial	P63038	CH60_MOUSE	6	3	2.30375e+06
siNon	1	Cplx1	P63040	Complexin-1	P63040	CPLX1_MOUSE	4	2	18708
siNon	1	Stmn4	P63042	Stathmin-4	P63042	STMN4_MOUSE	3	3	8.29402e+06
siNon	1	Vamp2	P63044	Vesicle-associated membrane protein 2	P63044	VAMP2_MOUSE	3	1	95242.5
siNon	1	Sult4a1	P63046	Sulfotransferase 4A1	P63046	ST4A1_MOUSE	4	3	22003.3
siNon	1	Pcp4	P63054	Purkinje cell protein 4	P63054	PCP4_MOUSE	5	3	225848
siNon	1	Thra	P63058	Thyroid hormone receptor alpha	P63058	THA_MOUSE	3	2	8298.46
siNon	1	Eif4e	P63073	Eukaryotic translation initiation factor 4E	P63073	IF4E_MOUSE	6	3	409358
siNon	1	Gabrb3	P63080	Gamma-aminobutyric acid receptor subunit beta-3	P63080	GBRB3_MOUSE	2	2	11916.3
siNon	1	Atp6v0c	P63082	V-type proton ATPase 16 kDa proteolipid subunit	P63082	VATL_MOUSE	4	2	26136.8
siNon	1	Mapk1	P63085	Mitogen-activated protein kinase 1	P63085	MK01_MOUSE	4	3	1.12444e+06
siNon	1	Ppp1cc	P63087	Serine/threonine-protein phosphatase PP1-gamma catalytic subunit	P63087	PP1G_MOUSE	3	3	363048
siNon	1	Gnas	P63094;Q6R0H7	Guanine nucleotide-binding protein G(s) subunit alpha isoforms short;Guanine nucleotide-binding protein G(s) subunit alpha isoforms XLas	P63094;Q6R0H7	GNAS2_MOUSE;GNAS1_MOUSE	3	3	169490
siNon	1	Ywhaz	P63101	14-3-3 protein zeta/delta	P63101	1433Z_MOUSE	7	3	6954276
siNon	1	Nfyb	P63139	Nuclear transcription factor Y subunit beta	P63139	NFYB_MOUSE	2	2	112473
siNon	1	Ube2b	P63147	Ubiquitin-conjugating enzyme E2 B	P63147	UBE2B_MOUSE	2	2	44877.5
siNon	1	Crnkl1	P63154	Crooked neck-like protein 1	P63154	CRNL1_MOUSE	3	3	96301.7
siNon	1	Hmgb1	P63158	High mobility group protein B1	P63158	HMGB1_MOUSE	8	3	1.59606e+06
siNon	1	Sumo1	P63166	Small ubiquitin-related modifier 1	P63166	SUMO1_MOUSE	5	3	346869
siNon	1	Dynll1	P63168	Dynein light chain 1, cytoplasmic	P63168	DYL1_MOUSE	6	3	238078
siNon	1	Gng2	P63213	Guanine nucleotide-binding protein G(I)/G(S)/G(O) subunit gamma-2	P63213	GBG2_MOUSE	5	3	1.00546e+06
siNon	1	Gng3	P63216	Guanine nucleotide-binding protein G(I)/G(S)/G(O) subunit gamma-3	P63216	GBG3_MOUSE	3	2	16496.2
siNon	1	Eif5a	P63242	Eukaryotic translation initiation factor 5A-1	P63242	IF5A1_MOUSE	6	3	706188
siNon	1	Pkia	P63248	cAMP-dependent protein kinase inhibitor alpha	P63248	IPKA_MOUSE	4	3	75864.1
siNon	1	Actg1	P63260	Actin, cytoplasmic 2	P63260	ACTG_MOUSE	5	2	1.47445e+06
siNon	1	Supt4h1a;Supt4h1b	P63271;Q9Z199	Transcription elongation factor SPT4-A;Transcription elongation factor SPT4-B	P63271;Q9Z199	SPT4A_MOUSE;SPT4B_MOUSE	4	3	92128
siNon	1	Rps17	P63276	40S ribosomal protein S17	P63276	RS17_MOUSE	7	3	437911
siNon	1	Ube2i	P63280	SUMO-conjugating enzyme UBC9	P63280	UBC9_MOUSE	5	3	1287720
siNon	1	Rala	P63321	Ras-related protein Ral-A	P63321	RALA_MOUSE	4	3	120630
siNon	1	Rps12	P63323	40S ribosomal protein S12	P63323	RS12_MOUSE	5	3	1.61072e+06
siNon	1	Rps10	P63325	40S ribosomal protein S10	P63325	RS10_MOUSE	6	3	260609
siNon	1	Ppp3ca	P63328	Serine/threonine-protein phosphatase 2B catalytic subunit alpha isoform	P63328	PP2BA_MOUSE	5	3	262222
siNon	1	Ppp2ca	P63330	Serine/threonine-protein phosphatase 2A catalytic subunit alpha isoform	P63330	PP2AA_MOUSE	2	1	8780.24
siNon	1	Phb	P67778	Prohibitin	P67778	PHB_MOUSE	5	3	916300
siNon	1	Csnk2b	P67871	Casein kinase II subunit beta	P67871	CSK2B_MOUSE	5	3	211243
siNon	1	Rpl22	P67984	60S ribosomal protein L22	P67984	RL22_MOUSE	6	3	1.64518e+06
siNon	1	Ube2l3	P68037	Ubiquitin-conjugating enzyme E2 L3	P68037	UB2L3_MOUSE	6	3	469898
siNon	1	Gnb2l1	P68040	Guanine nucleotide-binding protein subunit beta-2-like 1	P68040	GBLP_MOUSE	5	3	2.13814e+06
siNon	1	Acta1	P68134	Actin, alpha skeletal muscle	P68134	ACTS_MOUSE	0	0	#NUM!
siNon	1	Prkacb	P68181	cAMP-dependent protein kinase catalytic subunit beta	P68181	KAPCB_MOUSE	4	3	176821
siNon	1	Ywhaq	P68254	14-3-3 protein theta	P68254	1433T_MOUSE	7	3	1.9001e+06
siNon	1	Tuba4a	P68368	Tubulin alpha-4A chain	P68368	TBA4A_MOUSE	4	3	28708.5
siNon	1	Tuba1a	P68369	Tubulin alpha-1A chain	P68369	TBA1A_MOUSE	0	0	#NUM!
siNon	1	Tubb4b	P68372	Tubulin beta-4B chain	P68372	TBB4B_MOUSE	3	2	1.39638e+06
siNon	1	Tuba1c	P68373	Tubulin alpha-1C chain	P68373	TBA1C_MOUSE	0	0	#NUM!
siNon	1	Prkcb	P68404	Protein kinase C beta type	P68404	KPCB_MOUSE	0	0	#NUM!
siNon	1	Hist1h3a	P68433	Histone H3.1	P68433	H31_MOUSE	0	0	#NUM!
siNon	1	Ywhah	P68510	14-3-3 protein eta	P68510	1433F_MOUSE	7	3	896862
siNon	1	Ranbp9	P69566	Ran-binding protein 9	P69566	RANB9_MOUSE	3	3	43725
siNon	1	Zhx1	P70121	Zinc fingers and homeoboxes protein 1	P70121	ZHX1_MOUSE	3	3	23352.6
siNon	1	Sbds	P70122	Ribosome maturation protein SBDS	P70122	SBDS_MOUSE	3	3	97146.1
siNon	1	Serpinb5	P70124	Serpin B5	P70124	SPB5_MOUSE	2	2	11744.7
siNon	1	Smpdl3a	P70158	Acid sphingomyelinase-like phosphodiesterase 3a	P70158	ASM3A_MOUSE	0	0	#NUM!
siNon	1	Kpnb1	P70168	Importin subunit beta-1	P70168	IMB1_MOUSE	5	3	739801
siNon	1	Dlg3	P70175	Disks large homolog 3	P70175	DLG3_MOUSE	4	3	50587.4
siNon	1	Kifap3	P70188	Kinesin-associated protein 3	P70188	KIFA3_MOUSE	3	3	37494
siNon	1	Psmb7	P70195	Proteasome subunit beta type-7	P70195	PSB7_MOUSE	5	3	849302
siNon	1	Traf6	P70196	TNF receptor-associated factor 6	P70196	TRAF6_MOUSE	4	3	259870
siNon	1	Lxn	P70202	Latexin	P70202	LXN_MOUSE	4	3	103650
siNon	1	Plxna1	P70206	Plexin-A1	P70206	PLXA1_MOUSE	3	3	14170.6
siNon	1	Plxna2	P70207	Plexin-A2	P70207	PLXA2_MOUSE	3	3	43267.8
siNon	1	Plxna3	P70208	Plexin-A3	P70208	PLXA3_MOUSE	3	3	3067.93
siNon	1	Dcc	P70211	Netrin receptor DCC	P70211	DCC_MOUSE	4	2	13229.8
siNon	1	Fv1	P70213	Friend virus susceptibility protein 1	P70213	FV1_MOUSE	4	3	33001.8
siNon	1	Chl1	P70232	Neural cell adhesion molecule L1-like protein	P70232	NCHL1_MOUSE	3	3	637711
siNon	1	Map2k6	P70236	Dual specificity mitogen-activated protein kinase kinase 6	P70236	MP2K6_MOUSE	3	3	355529
siNon	1	Ebp	P70245	3-beta-hydroxysteroid-Delta(8),Delta(7)-isomerase	P70245	EBP_MOUSE	2	2	84751.9
siNon	1	Nfic	P70255	Nuclear factor 1 C-type	P70255	NFIC_MOUSE	2	2	18567.6
siNon	1	Nfix	P70257	Nuclear factor 1 X-type	P70257	NFIX_MOUSE	5	3	439543
siNon	1	Pald1	P70261	Paladin	P70261	PALD_MOUSE	3	3	4625.39
siNon	1	Pfkfb2	P70265	6-phosphofructo-2-kinase/fructose-2,6-bisphosphatase 2	P70265	F262_MOUSE	3	3	47686.4
siNon	1	Pkn1	P70268	Serine/threonine-protein kinase N1	P70268	PKN1_MOUSE	3	3	37120.1
siNon	1	Pdlim4	P70271	PDZ and LIM domain protein 4	P70271	PDLI4_MOUSE	3	3	55772.6
siNon	1	Surf6	P70279	Surfeit locus protein 6	P70279	SURF6_MOUSE	3	3	95797.5
siNon	1	Vamp7	P70280	Vesicle-associated membrane protein 7	P70280	VAMP7_MOUSE	3	3	72898.6
siNon	1	Hdac2	P70288	Histone deacetylase 2	P70288	HDAC2_MOUSE	5	3	250606
siNon	1	Mpp1	P70290	55 kDa erythrocyte membrane protein	P70290	EM55_MOUSE	0	0	#NUM!
siNon	1	Aup1	P70295	Ancient ubiquitous protein 1	P70295	AUP1_MOUSE	0	0	#NUM!
siNon	1	Pebp1	P70296	Phosphatidylethanolamine-binding protein 1	P70296	PEBP1_MOUSE	5	3	2.43121e+06
siNon	1	Stam	P70297	Signal transducing adapter molecule 1	P70297	STAM1_MOUSE	4	3	112940
siNon	1	Stim1	P70302	Stromal interaction molecule 1	P70302	STIM1_MOUSE	3	3	20962.1
siNon	1	Ctps2	P70303	CTP synthase 2	P70303	PYRG2_MOUSE	3	3	60826.5
siNon	1	Tial1	P70318	Nucleolysin TIAR	P70318	TIAR_MOUSE	3	3	215732
siNon	1	Hnrnph2	P70333	Heterogeneous nuclear ribonucleoprotein H2	P70333	HNRH2_MOUSE	8	3	138095
siNon	1	Rock1	P70335	Rho-associated protein kinase 1	P70335	ROCK1_MOUSE	3	3	19648.9
siNon	1	Rock2	P70336	Rho-associated protein kinase 2	P70336	ROCK2_MOUSE	3	3	59816.4
siNon	1	Smad1	P70340	Mothers against decapentaplegic homolog 1	P70340	SMAD1_MOUSE	3	3	19327.3
siNon	1	Casp4	P70343	Caspase-4	P70343	CASP4_MOUSE	0	0	#NUM!
siNon	1	Hint1	P70349	Histidine triad nucleotide-binding protein 1	P70349	HINT1_MOUSE	8	3	1.55382e+06
siNon	1	Nfyc	P70353	Nuclear transcription factor Y subunit gamma	P70353	NFYC_MOUSE	5	3	134600
siNon	1	Ufd1l	P70362	Ubiquitin fusion degradation protein 1 homolog	P70362	UFD1_MOUSE	3	3	248779
siNon	1	Ncoa1	P70365	Nuclear receptor coactivator 1	P70365	NCOA1_MOUSE	3	3	39004
siNon	1	Elavl1	P70372	ELAV-like protein 1	P70372	ELAV1_MOUSE	4	3	1.84852e+06
siNon	1	Rad50	P70388	DNA repair protein RAD50	P70388	RAD50_MOUSE	4	3	33806.8
siNon	1	Usp9x	P70398	Probable ubiquitin carboxyl-terminal hydrolase FAF-X	P70398	USP9X_MOUSE	3	3	207324
siNon	1	Tp53bp1	P70399	Tumor suppressor p53-binding protein 1	P70399	TP53B_MOUSE	3	3	447037
siNon	1	Cux1	P70403	Protein CASP	P70403	CASP_MOUSE	3	3	13127.3
siNon	1	Idh3g	P70404	Isocitrate dehydrogenase [NAD] subunit gamma 1, mitochondrial	P70404	IDHG1_MOUSE	4	3	152638
siNon	1	Slc8a1	P70414	Sodium/calcium exchanger 1	P70414	NAC1_MOUSE	3	3	30527.8
siNon	1	Evl	P70429	Ena/VASP-like protein	P70429	EVL_MOUSE	3	3	4.51131e+06
siNon	1	Slc9a3r1	P70441	Na(+)/H(+) exchange regulatory cofactor NHE-RF1	P70441	NHRF1_MOUSE	3	3	224871
siNon	1	Bid	P70444	BH3-interacting domain death agonist	P70444	BID_MOUSE	4	3	22875.9
siNon	1	Eif4ebp2	P70445	Eukaryotic translation initiation factor 4E-binding protein 2	P70445	4EBP2_MOUSE	7	3	74617.1
siNon	1	Fer	P70451	Tyrosine-protein kinase Fer	P70451	FER_MOUSE	3	3	2438.47
siNon	1	Vasp	P70460	Vasodilator-stimulated phosphoprotein	P70460	VASP_MOUSE	3	3	132872
siNon	1	Ldb1	P70662	LIM domain-binding protein 1	P70662	LDB1_MOUSE	5	3	156942
siNon	1	Sparcl1	P70663	SPARC-like protein 1	P70663	SPRL1_MOUSE	3	3	2612.37
siNon	1	Siae	P70665	Sialate O-acetylesterase	P70665	SIAE_MOUSE	0	0	#NUM!
siNon	1	Naca	P70670	Nascent polypeptide-associated complex subunit alpha, muscle-specific form	P70670	NACAM_MOUSE	1	1	4087.88
siNon	1	Irf3	P70671	Interferon regulatory factor 3	P70671	IRF3_MOUSE	4	3	57613
siNon	1	Casp3	P70677	Caspase-3	P70677	CASP3_MOUSE	4	3	1.28263e+06
siNon	1	Urod	P70697	Uroporphyrinogen decarboxylase	P70697	DCUP_MOUSE	4	3	62609.3
siNon	1	Ctps1	P70698	CTP synthase 1	P70698	PYRG1_MOUSE	3	3	226378
siNon	1	Gaa	P70699	Lysosomal alpha-glucosidase	P70699	LYAG_MOUSE	4	3	74066.8
siNon	1	Polr1b	P70700	DNA-directed RNA polymerase I subunit RPA2	P70700	RPA2_MOUSE	0	0	#NUM!
siNon	1	Atp8a1	P70704	Phospholipid-transporting ATPase IA	P70704	AT8A1_MOUSE	3	3	47197.7
siNon	1	Cct7	P80313	T-complex protein 1 subunit eta	P80313	TCPH_MOUSE	6	3	1.17183e+06
siNon	1	Cct2	P80314	T-complex protein 1 subunit beta	P80314	TCPB_MOUSE	6	3	1.31491e+06
siNon	1	Cct4	P80315	T-complex protein 1 subunit delta	P80315	TCPD_MOUSE	5	3	1654416
siNon	1	Cct5	P80316	T-complex protein 1 subunit epsilon	P80316	TCPE_MOUSE	6	3	1.64061e+06
siNon	1	Cct6a	P80317	T-complex protein 1 subunit zeta	P80317	TCPZ_MOUSE	5	3	1.22593e+06
siNon	1	Cct3	P80318	T-complex protein 1 subunit gamma	P80318	TCPG_MOUSE	4	3	1817106
siNon	1	Nucb2	P81117	Nucleobindin-2	P81117	NUCB2_MOUSE	3	3	32591.6
siNon	1	Irs2	P81122	Insulin receptor substrate 2	P81122	IRS2_MOUSE	2	2	14488.4
siNon	1	Atf1	P81269	Cyclic AMP-dependent transcription factor ATF-1	P81269	ATF1_MOUSE	0	0	#NUM!
siNon	1	Tgfbi	P82198	Transforming growth factor-beta-induced protein ig-h3	P82198	BGH3_MOUSE	3	2	49713.4
siNon	1	Stim2	P83093	Stromal interaction molecule 2	P83093	STIM2_MOUSE	3	3	41984
siNon	1	Tnik	P83510	Traf2 and NCK-interacting protein kinase	P83510	TNIK_MOUSE	5	3	93906.5
siNon	1	Wnk1	P83741	Serine/threonine-protein kinase WNK1	P83741	WNK1_MOUSE	3	3	48323.8
siNon	1	Phf5a	P83870	PHD finger-like domain-containing protein 5A	P83870	PHF5A_MOUSE	4	3	443087
siNon	1	Txnl4a	P83877	Thioredoxin-like protein 4A	P83877	TXN4A_MOUSE	6	3	29574
siNon	1	Rpl36a	P83882	60S ribosomal protein L36a	P83882	RL36A_MOUSE	5	3	812364
siNon	1	Tubg1	P83887	Tubulin gamma-1 chain	P83887	TBG1_MOUSE	4	3	46118.2
siNon	1	Cbx1	P83917	Chromobox protein homolog 1	P83917	CBX1_MOUSE	5	3	581384
siNon	1	Tceb1	P83940	Transcription elongation factor B polypeptide 1	P83940	ELOC_MOUSE	5	3	413907
siNon	1	Hpca	P84075	Neuron-specific calcium-binding protein hippocalcin	P84075	HPCA_MOUSE	2	2	23826.4
siNon	1	Arf1	P84078	ADP-ribosylation factor 1	P84078	ARF1_MOUSE	3	2	3784.08
siNon	1	Arf5	P84084	ADP-ribosylation factor 5	P84084	ARF5_MOUSE	6	3	368492
siNon	1	Cplx2	P84086	Complexin-2	P84086	CPLX2_MOUSE	6	3	67393.4
siNon	1	Erh	P84089	Enhancer of rudimentary homolog	P84089	ERH_MOUSE	8	3	1.61013e+06
siNon	1	Ap2m1	P84091	AP-2 complex subunit mu	P84091	AP2M1_MOUSE	3	3	635151
siNon	1	Rhog	P84096	Rho-related GTP-binding protein RhoG	P84096	RHOG_MOUSE	3	3	56737.4
siNon	1	Rpl19	P84099	60S ribosomal protein L19	P84099	RL19_MOUSE	4	3	1.49288e+06
siNon	1	Serf2	P84102	Small EDRK-rich factor 2	P84102	SERF2_MOUSE	2	2	74609
siNon	1	Srsf3	P84104	Serine/arginine-rich splicing factor 3	P84104	SRSF3_MOUSE	5	3	1.56119e+06
siNon	1	Hist1h3b	P84228	Histone H3.2	P84228	H32_MOUSE	0	0	#NUM!
siNon	1	Isoc2a	P85094	Isochorismatase domain-containing protein 2A	P85094	ISC2A_MOUSE	3	2	47793.9
siNon	1	Mcl1	P97287	Induced myeloid leukemia cell differentiation protein Mcl-1 homolog	P97287	MCL1_MOUSE	2	2	44372.5
siNon	1	Nptn	P97300	Neuroplastin	P97300	NPTN_MOUSE	3	3	52501.6
siNon	1	Bach1	P97302	Transcription regulator protein BACH1	P97302	BACH1_MOUSE	0	0	#NUM!
siNon	1	Bach2	P97303	Transcription regulator protein BACH2	P97303	BACH2_MOUSE	3	3	20101.7
siNon	1	Polr1d	P97304	DNA-directed RNA polymerases I and III subunit RPAC2	P97304	RPAC2_MOUSE	3	2	27616.5
siNon	1	Mcm2	P97310	DNA replication licensing factor MCM2	P97310	MCM2_MOUSE	3	3	338460
siNon	1	Mcm6	P97311	DNA replication licensing factor MCM6	P97311	MCM6_MOUSE	4	3	316321
siNon	1	Csrp2	P97314	Cysteine and glycine-rich protein 2	P97314	CSRP2_MOUSE	4	3	143076
siNon	1	Csrp1	P97315	Cysteine and glycine-rich protein 1	P97315	CSRP1_MOUSE	4	3	224181
siNon	1	Cdh6	P97326	Cadherin-6	P97326	CADH6_MOUSE	0	0	#NUM!
siNon	1	Nrp1	P97333	Neuropilin-1	P97333	NRP1_MOUSE	0	0	#NUM!
siNon	1	Nxn	P97346	Nucleoredoxin	P97346	NXN_MOUSE	3	3	21415
siNon	1	Pkp1	P97350	Plakophilin-1	P97350	PKP1_MOUSE	3	3	6054.33
siNon	1	Rps3a	P97351	40S ribosomal protein S3a	P97351	RS3A_MOUSE	6	3	2.72133e+06
siNon	1	Sms	P97355	Spermine synthase	P97355	SPSY_MOUSE	3	3	152055
siNon	1	Etv6	P97360	Transcription factor ETV6	P97360	ETV6_MOUSE	4	3	4453.56
siNon	1	Sptlc2	P97363	Serine palmitoyltransferase 2	P97363	SPTC2_MOUSE	2	2	17297.9
siNon	1	Sephs2	P97364	Selenide, water dikinase 2	P97364	SPS2_MOUSE	4	3	18569.3
siNon	1	Evi5	P97366	Ecotropic viral integration site 5 protein	P97366	EVI5_MOUSE	0	0	#NUM!
siNon	1	Meis2	P97367	Homeobox protein Meis2	P97367	MEIS2_MOUSE	6	3	51395.8
siNon	1	Atp1b3	P97370	Sodium/potassium-transporting ATPase subunit beta-3	P97370	AT1B3_MOUSE	3	3	111608
siNon	1	Psme1	P97371	Proteasome activator complex subunit 1	P97371	PSME1_MOUSE	3	3	1.23407e+06
siNon	1	Psme2	P97372	Proteasome activator complex subunit 2	P97372	PSME2_MOUSE	5	3	182171
siNon	1	Frg1	P97376	Protein FRG1	P97376	FRG1_MOUSE	4	3	171675
siNon	1	Cdk2	P97377	Cyclin-dependent kinase 2	P97377	CDK2_MOUSE	3	3	129881
siNon	1	G3bp2	P97379	Ras GTPase-activating protein-binding protein 2	P97379	G3BP2_MOUSE	5	3	579047
siNon	1	Lig3	P97386	DNA ligase 3	P97386	DNLI3_MOUSE	3	3	106548
siNon	1	Vps45	P97390	Vacuolar protein sorting-associated protein 45	P97390	VPS45_MOUSE	3	3	110873
siNon	1	Arhgap5	P97393	Rho GTPase-activating protein 5	P97393	RHG05_MOUSE	3	3	20906.3
siNon	1	Ica1	P97411	Islet cell autoantigen 1	P97411	ICA69_MOUSE	3	3	34135.4
siNon	1	Crmp1	P97427	Dihydropyrimidinase-related protein 1	P97427	DPYL1_MOUSE	7	3	3.41102e+06
siNon	1	Anxa4	P97429	Annexin A4	P97429	ANXA4_MOUSE	4	3	28318.3
siNon	1	Mprip	P97434	Myosin phosphatase Rho-interacting protein	P97434	MPRIP_MOUSE	3	3	48213.3
siNon	1	Kcnk2	P97438	Potassium channel subfamily K member 2	P97438	KCNK2_MOUSE	0	0	#NUM!
siNon	1	Slbp	P97440	Histone RNA hairpin-binding protein	P97440	SLBP_MOUSE	0	0	#NUM!
siNon	1	Fhl1	P97447	Four and a half LIM domains protein 1	P97447	FHL1_MOUSE	4	3	195579
siNon	1	Atp5j	P97450	ATP synthase-coupling factor 6, mitochondrial	P97450	ATP5J_MOUSE	6	3	853970
siNon	1	Bop1	P97452	Ribosome biogenesis protein BOP1	P97452	BOP1_MOUSE	3	3	40825.9
siNon	1	Smad5	P97454	Mothers against decapentaplegic homolog 5	P97454	SMAD5_MOUSE	4	2	9986.16
siNon	1	Rps5	P97461	40S ribosomal protein S5	P97461	RS5_MOUSE	5	3	488022
siNon	1	Pam	P97467	Peptidyl-glycine alpha-amidating monooxygenase	P97467	AMD_MOUSE	3	3	11735.6
siNon	1	Ppp4c	P97470	Serine/threonine-protein phosphatase 4 catalytic subunit	P97470	PP4C_MOUSE	3	3	117892
siNon	1	Smad4	P97471	Mothers against decapentaplegic homolog 4	P97471	SMAD4_MOUSE	3	3	124105
siNon	1	Tarbp2	P97473	RISC-loading complex subunit TARBP2	P97473	TRBP2_MOUSE	4	3	32175.4
siNon	1	Aurka	P97477	Aurora kinase A	P97477	AURKA_MOUSE	0	0	#NUM!
siNon	1	Coq7	P97478	5-demethoxyubiquinone hydroxylase, mitochondrial	P97478	COQ7_MOUSE	4	3	21402.6
siNon	1	Eya3	P97480	Eyes absent homolog 3	P97480	EYA3_MOUSE	3	3	28459.3
siNon	1	Txn2	P97493	Thioredoxin, mitochondrial	P97493	THIOM_MOUSE	4	3	40021.3
siNon	1	Gclc	P97494	Glutamate--cysteine ligase catalytic subunit	P97494	GSH1_MOUSE	3	3	98816
siNon	1	Smarcc1	P97496	SWI/SNF complex subunit SMARCC1	P97496	SMRC1_MOUSE	5	3	198802
siNon	1	Myt1l	P97500	Myelin transcription factor 1-like protein	P97500	MYT1L_MOUSE	3	3	201033
siNon	1	Cpt1a	P97742	Carnitine O-palmitoyltransferase 1, liver isoform	P97742	CPT1A_MOUSE	3	3	7290.59
siNon	1	Polr2c	P97760	DNA-directed RNA polymerase II subunit RPB3	P97760	RPB3_MOUSE	3	3	243175
siNon	1	rp9	P97762	Retinitis pigmentosa 9 protein homolog	P97762	RP9_MOUSE	3	3	16501.5
siNon	1	Wbp2	P97765	WW domain-binding protein 2	P97765	WBP2_MOUSE	3	3	103948
siNon	1	Thumpd3	P97770	THUMP domain-containing protein 3	P97770	THUM3_MOUSE	3	3	61364
siNon	1	Grm1	P97772	Metabotropic glutamate receptor 1	P97772	GRM1_MOUSE	0	0	#NUM!
siNon	1	Mllt11	P97783	Protein AF1q	P97783	AF1Q_MOUSE	5	3	38268.8
siNon	1	Xrn1	P97789	5'-3' exoribonuclease 1	P97789	XRN1_MOUSE	3	3	57591
siNon	1	Cxadr	P97792	Coxsackievirus and adenovirus receptor homolog	P97792	CXAR_MOUSE	3	3	304361
siNon	1	Sirpa	P97797	Tyrosine-protein phosphatase non-receptor type substrate 1	P97797	SHPS1_MOUSE	2	2	6625
siNon	1	Neo1	P97798	Neogenin	P97798	NEO1_MOUSE	3	3	36459.9
siNon	1	Smn1	P97801	Survival motor neuron protein	P97801	SMN_MOUSE	4	3	28735.4
siNon	1	Fh	P97807	Fumarate hydratase, mitochondrial	P97807	FUMH_MOUSE	4	3	545400
siNon	1	Map4k4	P97820	Mitogen-activated protein kinase kinase kinase kinase 4	P97820	M4K4_MOUSE	5	3	346355
siNon	1	Ctsc	P97821	Dipeptidyl peptidase 1	P97821	CATC_MOUSE	0	0	#NUM!
siNon	1	Anp32e	P97822	Acidic leucine-rich nuclear phosphoprotein 32 family member E	P97822	AN32E_MOUSE	7	3	321082
siNon	1	Lypla1	P97823	Acyl-protein thioesterase 1	P97823	LYPA1_MOUSE	3	3	192583
siNon	1	Hn1	P97825	Hematological and neurological expressed 1 protein	P97825	HN1_MOUSE	7	3	1.42818e+06
siNon	1	G3bp1	P97855	Ras GTPase-activating protein-binding protein 1	P97855	G3BP1_MOUSE	5	3	1.25999e+06
siNon	1	Nfib	P97863	Nuclear factor 1 B-type	P97863	NFIB_MOUSE	4	3	598667
siNon	1	Casp7	P97864	Caspase-7	P97864	CASP7_MOUSE	3	3	18320.3
siNon	1	Rbbp6	P97868	E3 ubiquitin-protein ligase RBBP6	P97868	RBBP6_MOUSE	3	3	53486.7
siNon	1	Dtymk	P97930	Thymidylate kinase	P97930	KTHY_MOUSE	3	3	71839.6
siNon	1	Rab33a	P97950	Ras-related protein Rab-33A	P97950	RB33A_MOUSE	4	3	57052.6
siNon	1	Apba2	P98084	Amyloid beta A4 precursor protein-binding family A member 2	P98084	APBA2_MOUSE	3	3	26835.9
siNon	1	C1qa	P98086	Complement C1q subcomponent subunit A	P98086	C1QA_MOUSE	0	0	#NUM!
siNon	1	Dgcr2	P98154	Integral membrane protein DGCR2/IDD	P98154	IDD_MOUSE	0	0	#NUM!
siNon	1	Vldlr	P98156	Very low-density lipoprotein receptor	P98156	VLDLR_MOUSE	0	0	#NUM!
siNon	1	Gnpat	P98192	Dihydroxyacetone phosphate acyltransferase	P98192	GNPAT_MOUSE	3	3	34391.9
siNon	1	Arvcf	P98203	Armadillo repeat protein deleted in velo-cardio-facial syndrome homolog	P98203	ARVC_MOUSE	3	3	32685.4
siNon	1	Tubb5	P99024	Tubulin beta-5 chain	P99024	TBB5_MOUSE	8	3	9100858
siNon	1	Psmb4	P99026	Proteasome subunit beta type-4	P99026	PSB4_MOUSE	4	3	537043
siNon	1	Rplp2	P99027	60S acidic ribosomal protein P2	P99027	RLA2_MOUSE	8	3	3684745
siNon	1	Uqcrh	P99028	Cytochrome b-c1 complex subunit 6, mitochondrial	P99028	QCR6_MOUSE	4	3	170116
siNon	1	Prdx5	P99029	Peroxiredoxin-5, mitochondrial	P99029	PRDX5_MOUSE	5	3	790793
siNon	1	Gabpb1	Q00420	GA-binding protein subunit beta-1	Q00420	GABP1_MOUSE	3	3	14054
siNon	1	Gabpa	Q00422	GA-binding protein alpha chain	Q00422	GABPA_MOUSE	3	3	89862.5
siNon	1	Cpe	Q00493	Carboxypeptidase E	Q00493	CBPE_MOUSE	3	3	54441
siNon	1	Hmmr	Q00547	Hyaluronan mediated motility receptor	Q00547	HMMR_MOUSE	0	0	#NUM!
siNon	1	G6pdx	Q00612	Glucose-6-phosphate 1-dehydrogenase X	Q00612	G6PD1_MOUSE	3	3	480406
siNon	1	Yy1	Q00899	Transcriptional repressor protein YY1	Q00899	TYY1_MOUSE	3	3	104913
siNon	1	Rbp1	Q00915	Retinol-binding protein 1	Q00915	RET1_MOUSE	4	3	56297.9
siNon	1	Hnrnpul2	Q00PI9	Heterogeneous nuclear ribonucleoprotein U-like protein 2	Q00PI9	HNRL2_MOUSE	5	3	907295
siNon	1	Pde4d	Q01063	cAMP-specific 3',5'-cyclic phosphodiesterase 4D	Q01063	PDE4D_MOUSE	0	0	#NUM!
siNon	1	Pde1b	Q01065	Calcium/calmodulin-dependent 3',5'-cyclic nucleotide phosphodiesterase 1B	Q01065	PDE1B_MOUSE	4	3	59051.2
siNon	1	Creb1	Q01147	Cyclic AMP-responsive element-binding protein 1	Q01147	CREB1_MOUSE	5	2	302771
siNon	1	Col1a2	Q01149	Collagen alpha-2(I) chain	Q01149	CO1A2_MOUSE	3	3	510980
siNon	1	Hmgcr	Q01237	3-hydroxy-3-methylglutaryl-coenzyme A reductase	Q01237	HMDH_MOUSE	3	3	170847
siNon	1	Egfr	Q01279	Epidermal growth factor receptor	Q01279	EGFR_MOUSE	3	3	21363.5
siNon	1	Top2a	Q01320	DNA topoisomerase 2-alpha	Q01320	TOP2A_MOUSE	3	3	183785
siNon	1	Sec23a	Q01405	Protein transport protein Sec23A	Q01405	SC23A_MOUSE	4	3	281054
siNon	1	Rsu1	Q01730	Ras suppressor protein 1	Q01730	RSU1_MOUSE	3	3	94686.9
siNon	1	Nme2	Q01768	Nucleoside diphosphate kinase B	Q01768	NDKB_MOUSE	6	3	1.70086e+06
siNon	1	Vcp	Q01853	Transitional endoplasmic reticulum ATPase	Q01853	TERA_MOUSE	6	3	2.39345e+06
siNon	1	Uba1	Q02053	Ubiquitin-like modifier-activating enzyme 1	Q02053	UBA1_MOUSE	6	3	2047758
siNon	1	Ascl1	Q02067	Achaete-scute homolog 1	Q02067	ASCL1_MOUSE	0	0	#NUM!
siNon	1	Ctnnb1	Q02248	Catenin beta-1	Q02248	CTNB1_MOUSE	4	3	205645
siNon	1	Jup	Q02257	Junction plakoglobin	Q02257	PLAK_MOUSE	4	3	42234.9
siNon	1	Sos2	Q02384	Son of sevenless homolog 2	Q02384	SOS2_MOUSE	0	0	#NUM!
siNon	1	Mtf2	Q02395	Metal-response element-binding transcription factor 2	Q02395	MTF2_MOUSE	3	3	27541.3
siNon	1	Zfp41	Q02526	Zinc finger protein 41	Q02526	ZFP41_MOUSE	4	2	12872.1
siNon	1	Sap30bp	Q02614	SAP30-binding protein	Q02614	S30BP_MOUSE	3	3	110742
siNon	1	Nfia	Q02780	Nuclear factor 1 A-type	Q02780	NFIA_MOUSE	4	3	266776
siNon	1	Nucb1	Q02819	Nucleobindin-1	Q02819	NUCB1_MOUSE	3	3	548213
siNon	1	Prkcz	Q02956	Protein kinase C zeta type	Q02956	KPCZ_MOUSE	0	0	#NUM!
siNon	1	Epha4	Q03137	Ephrin type-A receptor 4	Q03137	EPHA4_MOUSE	3	3	32974.7
siNon	1	Mark3	Q03141	MAP/microtubule affinity-regulating kinase 3	Q03141	MARK3_MOUSE	3	3	95097.6
siNon	1	Ddr1	Q03146	Epithelial discoidin domain-containing receptor 1	Q03146	DDR1_MOUSE	0	0	#NUM!
siNon	1	Cdk7	Q03147	Cyclin-dependent kinase 7	Q03147	CDK7_MOUSE	3	3	41733.6
siNon	1	Enah	Q03173	Protein enabled homolog	Q03173	ENAH_MOUSE	5	3	307740
siNon	1	Atp5a1	Q03265	ATP synthase subunit alpha, mitochondrial	Q03265	ATPA_MOUSE	5	3	7645687
siNon	1	Pfdn6	Q03958	Prefoldin subunit 6	Q03958	PFD6_MOUSE	5	3	394346
siNon	1	Eif2ak2	Q03963	Interferon-induced, double-stranded RNA-activated protein kinase	Q03963	E2AK2_MOUSE	3	3	30209.4
siNon	1	Rela	Q04207	Transcription factor p65	Q04207	TF65_MOUSE	3	3	54025.1
siNon	1	Ckb	Q04447	Creatine kinase B-type	Q04447	KCRB_MOUSE	7	3	5.80655e+06
siNon	1	Smpd1	Q04519	Sphingomyelin phosphodiesterase	Q04519	ASM_MOUSE	3	3	25290.8
siNon	1	Nf1	Q04690	Neurofibromin	Q04690	NF1_MOUSE	3	3	24956.7
siNon	1	Smarcad1	Q04692	SWI/SNF-related matrix-associated actin-dependent regulator of chromatin subfamily A containing DEAD/H box 1	Q04692	SMRCD_MOUSE	4	3	23218.6
siNon	1	Cdk16	Q04735	Cyclin-dependent kinase 16	Q04735	CDK16_MOUSE	2	2	460017
siNon	1	Yes1	Q04736	Tyrosine-protein kinase Yes	Q04736	YES_MOUSE	2	2	68570.2
siNon	1	Emx1	Q04742	Homeobox protein EMX1	Q04742	EMX1_MOUSE	3	3	13144.8
siNon	1	Emx2	Q04744	Homeobox protein EMX2	Q04744	EMX2_MOUSE	0	0	#NUM!
siNon	1	Top1	Q04750	DNA topoisomerase 1	Q04750	TOP1_MOUSE	5	3	1.2817e+06
siNon	1	Mpg	Q04841	DNA-3-methyladenine glycosylase	Q04841	3MG_MOUSE	0	0	#NUM!
siNon	1	Col6a1	Q04857	Collagen alpha-1(VI) chain	Q04857	CO6A1_MOUSE	2	2	18887.5
siNon	1	Sox8	Q04886	Transcription factor SOX-8	Q04886	SOX8_MOUSE	2	2	1672.21
siNon	1	Sox9	Q04887	Transcription factor SOX-9	Q04887	SOX9_MOUSE	2	2	5702.45
siNon	1	Sox13	Q04891	Transcription factor SOX-13	Q04891	SOX13_MOUSE	0	0	#NUM!
siNon	1	Rcn1	Q05186	Reticulocalbin-1	Q05186	RCN1_MOUSE	3	3	340141
siNon	1	Mark2	Q05512	Serine/threonine-protein kinase MARK2	Q05512	MARK2_MOUSE	3	3	76590.2
siNon	1	Hspg2	Q05793	Basement membrane-specific heparan sulfate proteoglycan core protein	Q05793	PGBM_MOUSE	0	0	#NUM!
siNon	1	Fabp5	Q05816	Fatty acid-binding protein, epidermal	Q05816	FABP5_MOUSE	5	3	2.47146e+06
siNon	1	Pc	Q05920	Pyruvate carboxylase, mitochondrial	Q05920	PYC_MOUSE	3	3	409908
siNon	1	Rnasel	Q05921	2-5A-dependent ribonuclease	Q05921	RN5A_MOUSE	3	3	2608.26
siNon	1	Mex3c	Q05A36	RNA-binding E3 ubiquitin-protein ligase MEX3C	Q05A36	MEX3C_MOUSE	0	0	#NUM!
siNon	1		Q05AH6	Uncharacterized protein C11orf84 homolog	Q05AH6	CK084_MOUSE	0	0	#NUM!
siNon	1	Eml1	Q05BC3	Echinoderm microtubule-associated protein-like 1	Q05BC3	EMAL1_MOUSE	3	3	98921.6
siNon	1	Larp7	Q05CL8	La-related protein 7	Q05CL8	LARP7_MOUSE	4	3	177736
siNon	1	Eif5b	Q05D44	Eukaryotic translation initiation factor 5B	Q05D44	IF2P_MOUSE	6	3	107180
siNon	1	Cab39	Q06138	Calcium-binding protein 39	Q06138	CAB39_MOUSE	4	3	165352
siNon	1	Ptpn2	Q06180	Tyrosine-protein phosphatase non-receptor type 2	Q06180	PTN2_MOUSE	3	3	19164
siNon	1	Atp5i	Q06185	ATP synthase subunit e, mitochondrial	Q06185	ATP5I_MOUSE	5	3	1.016e+06
siNon	1	F8	Q06194	Coagulation factor VIII	Q06194	FA8_MOUSE	0	0	#NUM!
siNon	1	Aplp2	Q06335	Amyloid-like protein 2	Q06335	APLP2_MOUSE	0	0	#NUM!
siNon	1	Sh3bp2	Q06649	SH3 domain-binding protein 2	Q06649	3BP2_MOUSE	2	2	74961.4
siNon	1	Sox4	Q06831	Transcription factor SOX-4	Q06831	SOX4_MOUSE	4	3	38657.2
siNon	1	Anxa7	Q07076	Annexin A7	Q07076	ANXA7_MOUSE	3	3	43115.6
siNon	1	Igfbp5	Q07079	Insulin-like growth factor-binding protein 5	Q07079	IBP5_MOUSE	3	2	12676.1
siNon	1	Igf2r	Q07113	Cation-independent mannose-6-phosphate receptor	Q07113	MPRI_MOUSE	3	3	69605.9
siNon	1	Zscan21	Q07231	Zinc finger and SCAN domain-containing protein 21	Q07231	ZSC21_MOUSE	3	3	73759.3
siNon	1	Serpine2	Q07235	Glia-derived nexin	Q07235	GDN_MOUSE	3	3	52033.3
siNon	1	Acads	Q07417	Short-chain specific acyl-CoA dehydrogenase, mitochondrial	Q07417	ACADS_MOUSE	3	3	225803
siNon	1	Mest	Q07646	Mesoderm-specific transcript protein	Q07646	MEST_MOUSE	3	3	69479.3
siNon	1	Bax	Q07813	Apoptosis regulator BAX	Q07813	BAX_MOUSE	7	3	380853
siNon	1	Cbfb	Q08024	Core-binding factor subunit beta	Q08024	PEBB_MOUSE	3	3	167362
siNon	1	Tle3	Q08122	Transducin-like enhancer protein 3	Q08122	TLE3_MOUSE	3	3	147851
siNon	1	Tgm3	Q08189	Protein-glutamine gamma-glutamyltransferase E	Q08189	TGM3_MOUSE	0	0	#NUM!
siNon	1	Lyar	Q08288	Cell growth-regulating nucleolar protein	Q08288	LYAR_MOUSE	4	3	62865
siNon	1	Calb2	Q08331	Calretinin	Q08331	CALB2_MOUSE	3	3	39282.5
siNon	1	Zbtb14	Q08376	Zinc finger and BTB domain-containing protein 14	Q08376	ZBT14_MOUSE	2	2	21874.3
siNon	1	Tfdp1	Q08639	Transcription factor Dp-1	Q08639	TFDP1_MOUSE	2	2	27680.2
siNon	1	Ids	Q08890	Iduronate 2-sulfatase	Q08890	IDS_MOUSE	3	3	35256.3
siNon	1	Ssrp1	Q08943	FACT complex subunit SSRP1	Q08943	SSRP1_MOUSE	4	3	568334
siNon	1	Slc7a1	Q09143	High affinity cationic amino acid transporter 1	Q09143	CTR1_MOUSE	3	3	38461.8
siNon	1	B4galnt1	Q09200	Beta-1,4 N-acetylgalactosaminyltransferase 1	Q09200	B4GN1_MOUSE	2	2	9239.37
siNon	1	Chd8	Q09XV5	Chromodomain-helicase-DNA-binding protein 8	Q09XV5	CHD8_MOUSE	3	3	80298.3
siNon	1	Ttc21b	Q0HA38	Tetratricopeptide repeat protein 21B	Q0HA38	TT21B_MOUSE	0	0	#NUM!
siNon	1	Ubxn2b	Q0KL01	UBX domain-containing protein 2B	Q0KL01	UBX2B_MOUSE	3	3	395828
siNon	1	Trio	Q0KL02	Triple functional domain protein	Q0KL02	TRIO_MOUSE	3	3	130608
siNon	1	Sobp	Q0P5V2	Sine oculis-binding protein homolog	Q0P5V2	SOBP_MOUSE	3	3	17764.8
siNon	1	Vps8	Q0P5W1	Vacuolar protein sorting-associated protein 8 homolog	Q0P5W1	VPS8_MOUSE	3	3	10870.9
siNon	1	Zc3h18	Q0P678	Zinc finger CCCH domain-containing protein 18	Q0P678	ZCH18_MOUSE	3	3	369974
siNon	1	Grid2ip	Q0QWG9	Delphilin	Q0QWG9	GRD2I_MOUSE	2	2	46858.4
siNon	1		Q0VG62	Uncharacterized protein C8orf59 homolog	Q0VG62	CH059_MOUSE	3	2	15898.4
siNon	1	Ppp4r2	Q0VGB7	Serine/threonine-protein phosphatase 4 regulatory subunit 2	Q0VGB7	PP4R2_MOUSE	4	3	238251
siNon	1	Tanc1	Q0VGY8	Protein TANC1	Q0VGY8	TANC1_MOUSE	3	3	3684.27
siNon	1	Npepps	Q11011	Puromycin-sensitive aminopeptidase	Q11011	PSA_MOUSE	5	3	456127
siNon	1	Pepd	Q11136	Xaa-Pro dipeptidase	Q11136	PEPD_MOUSE	3	3	813487
siNon	1	Kiaa1468	Q148V7	LisH domain and HEAT repeat-containing protein KIAA1468	Q148V7	K1468_MOUSE	3	3	66398.9
siNon	1	Rpusd2	Q149F1	RNA pseudouridylate synthase domain-containing protein 2	Q149F1	RUSD2_MOUSE	3	3	12776.3
siNon	1	Gspt2	Q149F3	Eukaryotic peptide chain release factor GTP-binding subunit ERF3B	Q149F3	ERF3B_MOUSE	2	2	24855.2
siNon	1	DSCC1	Q14AI0	Sister chromatid cohesion protein DCC1	Q14AI0	DCC1_MOUSE	2	2	16262.9
siNon	1	Rpusd3	Q14AI6	RNA pseudouridylate synthase domain-containing protein 3	Q14AI6	RUSD3_MOUSE	0	0	#NUM!
siNon	1	Cdk12	Q14AX6	Cyclin-dependent kinase 12	Q14AX6	CDK12_MOUSE	3	3	26105.2
siNon	1	Ptcd3	Q14C51	Pentatricopeptide repeat domain-containing protein 3, mitochondrial	Q14C51	PTCD3_MOUSE	4	3	80690.8
siNon	1	Aars2	Q14CH7	Alanine--tRNA ligase, mitochondrial	Q14CH7	SYAM_MOUSE	3	3	23552.1
siNon	1	Nsun2	Q1HFZ0	tRNA (cytosine(34)-C(5))-methyltransferase	Q1HFZ0	NSUN2_MOUSE	3	3	385774
siNon	1	Slc35f3	Q1LZI2	Putative thiamine transporter SLC35F3	Q1LZI2	S35F3_MOUSE	0	0	#NUM!
siNon	1	Edem3	Q2HXL6	ER degradation-enhancing alpha-mannosidase-like protein 3	Q2HXL6	EDEM3_MOUSE	3	3	13919.3
siNon	1	Specc1l	Q2KN98	Cytospin-A	Q2KN98	CYTSA_MOUSE	3	3	69533
siNon	1	Gsk3a	Q2NL51	Glycogen synthase kinase-3 alpha	Q2NL51	GSK3A_MOUSE	4	3	114109
siNon	1	Fat4	Q2PZL6	Protocadherin Fat 4	Q2PZL6	FAT4_MOUSE	2	2	6779.9
siNon	1	Pi4k2a	Q2TBE6	Phosphatidylinositol 4-kinase type 2-alpha	Q2TBE6	P4K2A_MOUSE	3	3	39170.7
siNon	1	Hsdl2	Q2TPA8	Hydroxysteroid dehydrogenase-like protein 2	Q2TPA8	HSDL2_MOUSE	3	3	57369.5
siNon	1	Meaf6	Q2VPQ9	Chromatin modification-related protein MEAF6	Q2VPQ9	EAF6_MOUSE	3	3	91111.1
siNon	1	Msto1	Q2YDW2	Protein misato homolog 1	Q2YDW2	MSTO1_MOUSE	3	3	28036.8
siNon	1	Setd8	Q2YDW7	N-lysine methyltransferase SETD8	Q2YDW7	SETD8_MOUSE	0	0	#NUM!
siNon	1	Slc39a7	Q31125	Zinc transporter SLC39A7	Q31125	S39A7_MOUSE	0	0	#NUM!
siNon	1	Tmc5	Q32NZ6	Transmembrane channel-like protein 5	Q32NZ6	TMC5_MOUSE	0	0	#NUM!
siNon	1	Pdss2	Q33DR3	Decaprenyl-diphosphate synthase subunit 2	Q33DR3	DLP1_MOUSE	0	0	#NUM!
siNon	1	Osbp	Q3B7Z2	Oxysterol-binding protein 1	Q3B7Z2	OSBP1_MOUSE	3	3	239660
siNon	1	March5	Q3KNM2	E3 ubiquitin-protein ligase MARCH5	Q3KNM2	MARH5_MOUSE	3	3	47850.3
siNon	1	Hddc2	Q3SXD3	HD domain-containing protein 2	Q3SXD3	HDDC2_MOUSE	3	3	52986.5
siNon	1	Emc10	Q3TAS6	ER membrane protein complex subunit 10	Q3TAS6	EMC10_MOUSE	3	3	44197.2
siNon	1	Mrpl10	Q3TBW2	39S ribosomal protein L10, mitochondrial	Q3TBW2	RM10_MOUSE	3	3	5672.56
siNon	1	Ccdc127	Q3TC33	Coiled-coil domain-containing protein 127	Q3TC33	CC127_MOUSE	2	2	59125.9
siNon	1	Patl1	Q3TC46	Protein PAT1 homolog 1	Q3TC46	PATL1_MOUSE	3	3	45231.3
siNon	1	Fahd2	Q3TC72	Fumarylacetoacetate hydrolase domain-containing protein 2A	Q3TC72	FAHD2_MOUSE	3	3	47184
siNon	1	Hs1bp3	Q3TC93	HCLS1-binding protein 3	Q3TC93	H1BP3_MOUSE	3	3	89135.7
siNon	1	Cul4a	Q3TCH7	Cullin-4A	Q3TCH7	CUL4A_MOUSE	3	3	59949
siNon	1	Fam175b	Q3TCJ1	BRISC complex subunit Abro1	Q3TCJ1	F175B_MOUSE	3	3	52886.1
siNon	1	Plbd2	Q3TCN2	Putative phospholipase B-like 2	Q3TCN2	PLBL2_MOUSE	3	3	53286.9
siNon	1	Kiaa0907	Q3TCX3	UPF0469 protein KIAA0907	Q3TCX3	K0907_MOUSE	3	3	97506.2
siNon	1	Ppp1r21	Q3TDD9	Protein phosphatase 1 regulatory subunit 21	Q3TDD9	PPR21_MOUSE	3	3	75786.1
siNon	1	Rogdi	Q3TDK6	Protein rogdi homolog	Q3TDK6	ROGDI_MOUSE	3	3	52670.9
siNon	1	Faf2	Q3TDN2	FAS-associated factor 2	Q3TDN2	FAF2_MOUSE	4	3	147456
siNon	1	Stt3b	Q3TDQ1	Dolichyl-diphosphooligosaccharide--protein glycosyltransferase subunit STT3B	Q3TDQ1	STT3B_MOUSE	3	3	130860
siNon	1	Cyb5r4	Q3TDX8	Cytochrome b5 reductase 4	Q3TDX8	NB5R4_MOUSE	2	2	8976.71
siNon	1	Hp1bp3	Q3TEA8	Heterochromatin protein 1-binding protein 3	Q3TEA8	HP1B3_MOUSE	4	3	698112
siNon	1	Rnf157	Q3TEL6	RING finger protein 157	Q3TEL6	RN157_MOUSE	0	0	#NUM!
siNon	1	Lpcat1	Q3TFD2	Lysophosphatidylcholine acyltransferase 1	Q3TFD2	PCAT1_MOUSE	4	3	37462.4
siNon	1	Gpatch4	Q3TFK5	G patch domain-containing protein 4	Q3TFK5	GPTC4_MOUSE	3	3	14757.5
siNon	1	Spryd7	Q3TFQ1	SPRY domain-containing protein 7	Q3TFQ1	SPRY7_MOUSE	4	3	29853.1
siNon	1	Fam107b	Q3TGF2	Protein FAM107B	Q3TGF2	F107B_MOUSE	5	3	212349
siNon	1	Myl12b	Q3THE2	Myosin regulatory light chain 12B	Q3THE2	ML12B_MOUSE	4	3	624345
siNon	1	Coq10b	Q3THF9	Coenzyme Q-binding protein COQ10 homolog B, mitochondrial	Q3THF9	CQ10B_MOUSE	0	0	#NUM!
siNon	1	Aarsd1	Q3THG9	Alanyl-tRNA editing protein Aarsd1	Q3THG9	AASD1_MOUSE	5	3	140884
siNon	1	Eif1ad	Q3THJ3	Probable RNA-binding protein EIF1AD	Q3THJ3	EIF1A_MOUSE	3	3	46151.9
siNon	1	Gtf2f1	Q3THK3	General transcription factor IIF subunit 1	Q3THK3	T2FA_MOUSE	4	3	203080
siNon	1	Gmps	Q3THK7	GMP synthase [glutamine-hydrolyzing]	Q3THK7	GUAA_MOUSE	4	3	487366
siNon	1	Mat2a	Q3THS6	S-adenosylmethionine synthase isoform type-2	Q3THS6	METK2_MOUSE	4	3	447419
siNon	1	Trappc13	Q3TIR1	Trafficking protein particle complex subunit 13	Q3TIR1	TPC13_MOUSE	3	3	46695.9
siNon	1	Ric8a	Q3TIR3	Synembryn-A	Q3TIR3	RIC8A_MOUSE	4	3	101078
siNon	1	Pde12	Q3TIU4	2',5'-phosphodiesterase 12	Q3TIU4	PDE12_MOUSE	3	3	352369
siNon	1	Zc3h15	Q3TIV5	Zinc finger CCCH domain-containing protein 15	Q3TIV5	ZC3HF_MOUSE	4	3	104799
siNon	1	Usp39	Q3TIX9	U4/U6.U5 tri-snRNP-associated protein 2	Q3TIX9	SNUT2_MOUSE	3	3	310876
siNon	1	Cenpt	Q3TJM4	Centromere protein T	Q3TJM4	CENPT_MOUSE	2	2	7225.03
siNon	1	Fam98a	Q3TJZ6	Protein FAM98A	Q3TJZ6	FA98A_MOUSE	4	3	63684.4
siNon	1	Smarca4	Q3TKT4	Transcription activator BRG1	Q3TKT4	SMCA4_MOUSE	4	3	344236
siNon	1	Cwc27	Q3TKY6	Peptidyl-prolyl cis-trans isomerase CWC27 homolog	Q3TKY6	CWC27_MOUSE	4	3	71338.1
siNon	1	Uri1	Q3TLD5	Unconventional prefoldin RPB5 interactor	Q3TLD5	RMP_MOUSE	3	3	48363.5
siNon	1	Prrc2c	Q3TLH4	Protein PRRC2C	Q3TLH4	PRC2C_MOUSE	4	3	394641
siNon	1	Trappc10	Q3TLI0	Trafficking protein particle complex subunit 10	Q3TLI0	TPC10_MOUSE	3	3	25888.9
siNon	1	Scrn3	Q3TMH2	Secernin-3	Q3TMH2	SCRN3_MOUSE	3	3	4990.38
siNon	1	Qsox2	Q3TMX7	Sulfhydryl oxidase 2	Q3TMX7	QSOX2_MOUSE	3	3	459693
siNon	1	Xylb	Q3TNA1	Xylulose kinase	Q3TNA1	XYLB_MOUSE	0	0	#NUM!
siNon	1	Fam172a	Q3TNH5	Protein FAM172A	Q3TNH5	F172A_MOUSE	3	3	49861.2
siNon	1	Ankmy2	Q3TPE9	Ankyrin repeat and MYND domain-containing protein 2	Q3TPE9	ANKY2_MOUSE	4	3	77361.4
siNon	1	Exoc5	Q3TPX4	Exocyst complex component 5	Q3TPX4	EXOC5_MOUSE	3	3	58198.7
siNon	1		Q3TQI7	Uncharacterized protein C9orf78 homolog	Q3TQI7	CI078_MOUSE	3	3	69829.9
siNon	1	Map9	Q3TRR0	Microtubule-associated protein 9	Q3TRR0	MAP9_MOUSE	4	3	33773.3
siNon	1	Alkbh5	Q3TSG4	RNA demethylase ALKBH5	Q3TSG4	ALKB5_MOUSE	3	3	45022.5
siNon	1	Cblb	Q3TTA7	E3 ubiquitin-protein ligase CBL-B	Q3TTA7	CBLB_MOUSE	4	3	6348.33
siNon	1	Pomk	Q3TUA9	Protein O-mannose kinase	Q3TUA9	SG196_MOUSE	0	0	#NUM!
siNon	1	Yeats2	Q3TUF7	YEATS domain-containing protein 2	Q3TUF7	YETS2_MOUSE	3	3	7918.25
siNon	1	Tamm41	Q3TUH1	Phosphatidate cytidylyltransferase, mitochondrial	Q3TUH1	TAM41_MOUSE	3	3	81396.4
siNon	1	Tex30	Q3TUU5	Testis-expressed sequence 30 protein	Q3TUU5	TEX30_MOUSE	0	0	#NUM!
siNon	1	Mpnd	Q3TV65	MPN domain-containing protein	Q3TV65	MPND_MOUSE	2	2	33443.7
siNon	1	Nr2c2ap	Q3TV70	Nuclear receptor 2C2-associated protein	Q3TV70	NR2CA_MOUSE	2	2	30080
siNon	1	Hexim2	Q3TVI4	Protein HEXIM2	Q3TVI4	HEXI2_MOUSE	0	0	#NUM!
siNon	1	Uap1l1	Q3TW96	UDP-N-acetylhexosamine pyrophosphorylase-like protein 1	Q3TW96	UAP1L_MOUSE	4	3	61416.8
siNon	1	Wdr70	Q3TWF6	WD repeat-containing protein 70	Q3TWF6	WDR70_MOUSE	3	3	687114
siNon	1	Tmem63b	Q3TWI9	CSC1-like protein 2	Q3TWI9	CSCL2_MOUSE	4	3	37686
siNon	1	Tmem55b	Q3TWL2	Type 1 phosphatidylinositol 4,5-bisphosphate 4-phosphatase	Q3TWL2	TM55B_MOUSE	3	2	40371.7
siNon	1	Srsf6	Q3TWW8	Serine/arginine-rich splicing factor 6	Q3TWW8	SRSF6_MOUSE	3	3	517371
siNon	1	Trmt1	Q3TX08	tRNA (guanine(26)-N(2))-dimethyltransferase	Q3TX08	TRM1_MOUSE	3	3	59233.2
siNon	1	Psmd1	Q3TXS7	26S proteasome non-ATPase regulatory subunit 1	Q3TXS7	PSMD1_MOUSE	6	3	466208
siNon	1	Inip	Q3TXT3	SOSS complex subunit C	Q3TXT3	SOSSC_MOUSE	4	3	40401.2
siNon	1	Dhps	Q3TXU5	Deoxyhypusine synthase	Q3TXU5	DHYS_MOUSE	4	3	27740.6
siNon	1	Zfyve27	Q3TXX3	Protrudin	Q3TXX3	ZFY27_MOUSE	0	0	#NUM!
siNon	1	Mphosph8	Q3TYA6	M-phase phosphoprotein 8	Q3TYA6	MPP8_MOUSE	3	3	18314
siNon	1		Q3TYS2	Uncharacterized protein C17orf62 homolog	Q3TYS2	CQ062_MOUSE	3	3	51663.4
siNon	1	Smyd5	Q3TYX3	SET and MYND domain-containing protein 5	Q3TYX3	SMYD5_MOUSE	3	2	19933.4
siNon	1	Alg11	Q3TZM9	GDP-Man:Man(3)GlcNAc(2)-PP-Dol alpha-1,2-mannosyltransferase	Q3TZM9	ALG11_MOUSE	0	0	#NUM!
siNon	1	Nol9	Q3TZX8	Polynucleotide 5'-hydroxyl-kinase NOL9	Q3TZX8	NOL9_MOUSE	3	3	86204.3
siNon	1	Esyt2	Q3TZZ7	Extended synaptotagmin-2	Q3TZZ7	ESYT2_MOUSE	3	3	10233.5
siNon	1	Ogfod1	Q3U0K8	Prolyl 3-hydroxylase OGFOD1	Q3U0K8	OGFD1_MOUSE	2	2	8080.52
siNon	1	Trappc9	Q3U0M1	Trafficking protein particle complex subunit 9	Q3U0M1	TPPC9_MOUSE	4	3	11087.8
siNon	1	Rasip1	Q3U0S6	Ras-interacting protein 1	Q3U0S6	RAIN_MOUSE	0	0	#NUM!
siNon	1	Khsrp	Q3U0V1	Far upstream element-binding protein 2	Q3U0V1	FUBP2_MOUSE	4	3	2.06056e+06
siNon	1	Ccdc174	Q3U155	Coiled-coil domain-containing protein 174	Q3U155	CC174_MOUSE	3	3	10939.2
siNon	1	Rars2	Q3U186	Probable arginine--tRNA ligase, mitochondrial	Q3U186	SYRM_MOUSE	3	3	44416.2
siNon	1	Lins1	Q3U1D0	Protein Lines homolog 1	Q3U1D0	LINES_MOUSE	0	0	#NUM!
siNon	1	Pag1	Q3U1F9	Phosphoprotein associated with glycosphingolipid-enriched microdomains 1	Q3U1F9	PHAG1_MOUSE	3	3	50325.6
siNon	1	Isg20l2	Q3U1G5	Interferon-stimulated 20 kDa exonuclease-like 2	Q3U1G5	I20L2_MOUSE	3	3	23447.5
siNon	1	Ddb1	Q3U1J4	DNA damage-binding protein 1	Q3U1J4	DDB1_MOUSE	3	3	725009
siNon	1	Srebf2	Q3U1N2	Sterol regulatory element-binding protein 2	Q3U1N2	SRBP2_MOUSE	3	3	11893.9
siNon	1	Brms1l	Q3U1T3	Breast cancer metastasis-suppressor 1-like protein	Q3U1T3	BRM1L_MOUSE	3	3	52176.6
siNon	1	Uevld	Q3U1V6	Ubiquitin-conjugating enzyme E2 variant 3	Q3U1V6	UEVLD_MOUSE	2	2	12455.3
siNon	1	Sdhaf1	Q3U276	Succinate dehydrogenase assembly factor 1, mitochondrial	Q3U276	SDHF1_MOUSE	0	0	#NUM!
siNon	1	Vars2	Q3U2A8	Valine--tRNA ligase, mitochondrial	Q3U2A8	SYVM_MOUSE	3	3	27686.1
siNon	1	Fam160a2	Q3U2I3	FTS and Hook-interacting protein	Q3U2I3	F16A2_MOUSE	3	3	49619.6
siNon	1	Fam193b	Q3U2K0	Protein FAM193B	Q3U2K0	F193B_MOUSE	3	3	26664.6
siNon	1	Sec24a	Q3U2P1	Protein transport protein Sec24A	Q3U2P1	SC24A_MOUSE	3	3	386815
siNon	1	Nudt18	Q3U2V3	8-oxo-dGDP phosphatase NUDT18	Q3U2V3	NUD18_MOUSE	0	0	#NUM!
siNon	1	Ctu2	Q3U308	Cytoplasmic tRNA 2-thiolation protein 2	Q3U308	CTU2_MOUSE	3	3	35802.7
siNon	1	Rnf40	Q3U319	E3 ubiquitin-protein ligase BRE1B	Q3U319	BRE1B_MOUSE	3	3	161317
siNon	1	Gse1	Q3U3C9	Genetic suppressor element 1	Q3U3C9	GSE1_MOUSE	3	3	43166.3
siNon	1	Kiaa0922	Q3U3D7	Transmembrane protein 131-like	Q3U3D7	T131L_MOUSE	3	3	65850.3
siNon	1	Fam117b	Q3U3E2	Protein FAM117B	Q3U3E2	F117B_MOUSE	3	3	56618.8
siNon	1	Znf865	Q3U3I9	Zinc finger protein 865	Q3U3I9	ZN865_MOUSE	3	3	3487.37
siNon	1	Ulk3	Q3U3Q1	Serine/threonine-protein kinase ULK3	Q3U3Q1	ULK3_MOUSE	0	0	#NUM!
siNon	1	Wdr62	Q3U3T8	WD repeat-containing protein 62	Q3U3T8	WDR62_MOUSE	0	0	#NUM!
siNon	1	Prmt9	Q3U3W5	Putative protein arginine N-methyltransferase 9	Q3U3W5	ANM9_MOUSE	0	0	#NUM!
siNon	1	Hectd3	Q3U487	E3 ubiquitin-protein ligase HECTD3	Q3U487	HECD3_MOUSE	3	3	34245.3
siNon	1	Xxylt1	Q3U4G3	Xyloside xylosyltransferase 1	Q3U4G3	XXLT1_MOUSE	0	0	#NUM!
siNon	1	Yrdc	Q3U5F4	YrdC domain-containing protein, mitochondrial	Q3U5F4	YRDC_MOUSE	3	3	53624.4
siNon	1	Esyt1	Q3U7R1	Extended synaptotagmin-1	Q3U7R1	ESYT1_MOUSE	0	0	#NUM!
siNon	1	Rnf180	Q3U827	E3 ubiquitin-protein ligase RNF180	Q3U827	RN180_MOUSE	0	0	#NUM!
siNon	1	Ap5z1	Q3U829	AP-5 complex subunit zeta-1	Q3U829	AP5Z1_MOUSE	0	0	#NUM!
siNon	1	Myeov2	Q3U898	Myeloma-overexpressed gene 2 protein homolog	Q3U898	MYOV2_MOUSE	3	2	5836.91
siNon	1	Suv420h1	Q3U8K7	Histone-lysine N-methyltransferase SUV420H1	Q3U8K7	SV421_MOUSE	2	2	12645.4
siNon	1	Lbr	Q3U9G9	Lamin-B receptor	Q3U9G9	LBR_MOUSE	3	3	474621
siNon	1	Trip13	Q3UA06	Pachytene checkpoint protein 2 homolog	Q3UA06	PCH2_MOUSE	3	3	72861.1
siNon	1	Spc25	Q3UA16	Kinetochore protein Spc25	Q3UA16	SPC25_MOUSE	3	3	32573.5
siNon	1	Qrich1	Q3UA37	Glutamine-rich protein 1	Q3UA37	QRIC1_MOUSE	4	3	121350
siNon	1	Tmem109	Q3UBX0	Transmembrane protein 109	Q3UBX0	TM109_MOUSE	3	3	66608.1
siNon	1	Foxk2	Q3UCQ1	Forkhead box protein K2	Q3UCQ1	FOXK2_MOUSE	3	3	88072.9
siNon	1	Otulin	Q3UCV8	Ubiquitin thioesterase otulin	Q3UCV8	OTUL_MOUSE	2	2	27644.5
siNon	1	Atxn7l3b	Q3UD01	Putative ataxin-7-like protein 3B	Q3UD01	A7L3B_MOUSE	4	3	239949
siNon	1	Ttll12	Q3UDE2	Tubulin--tyrosine ligase-like protein 12	Q3UDE2	TTL12_MOUSE	3	3	281452
siNon	1	Trafd1	Q3UDK1	TRAF-type zinc finger domain-containing protein 1	Q3UDK1	TRAD1_MOUSE	3	3	43852.7
siNon	1	Wdr41	Q3UDP0	WD repeat-containing protein 41	Q3UDP0	WDR41_MOUSE	0	0	#NUM!
siNon	1	Yipf3	Q3UDR8	Protein YIPF3	Q3UDR8	YIPF3_MOUSE	4	3	56398.1
siNon	1	Mex3d	Q3UE17	RNA-binding protein MEX3D	Q3UE17	MEX3D_MOUSE	3	3	54628.7
siNon	1		Q3UE31	Uncharacterized protein KIAA0930 homolog	Q3UE31	K0930_MOUSE	3	3	24362.9
siNon	1	Ube2z	Q3UE37	Ubiquitin-conjugating enzyme E2 Z	Q3UE37	UBE2Z_MOUSE	4	3	85781.7
siNon	1	Puf60	Q3UEB3	Poly(U)-binding-splicing factor PUF60	Q3UEB3	PUF60_MOUSE	4	3	898020
siNon	1	Znhit6	Q3UFB2	Box C/D snoRNA protein 1	Q3UFB2	BCD1_MOUSE	3	3	7585.99
siNon	1	Lyplal1	Q3UFF7	Lysophospholipase-like protein 1	Q3UFF7	LYPL1_MOUSE	3	3	19476.2
siNon	1	Lrrc16b	Q3UFQ8	Leucine-rich repeat-containing protein 16B	Q3UFQ8	LR16B_MOUSE	3	3	6269.13
siNon	1	Zyg11b	Q3UFS0	Protein zyg-11 homolog B	Q3UFS0	ZY11B_MOUSE	3	3	36085.3
siNon	1	Gpatch11	Q3UFS4	G patch domain-containing protein 11	Q3UFS4	GPT11_MOUSE	3	3	38693.3
siNon	1	Garem	Q3UFT3	GRB2-associated and regulator of MAPK protein	Q3UFT3	GAREM_MOUSE	0	0	#NUM!
siNon	1	Rrp36	Q3UFY0	Ribosomal RNA processing protein 36 homolog	Q3UFY0	RRP36_MOUSE	4	3	27954.7
siNon	1	Nt5c3b	Q3UFY7	7-methylguanosine phosphate-specific 5'-nucleotidase	Q3UFY7	5NT3B_MOUSE	3	3	108718
siNon	1	Trmt10c	Q3UFY8	Mitochondrial ribonuclease P protein 1	Q3UFY8	MRRP1_MOUSE	3	3	42029.8
siNon	1	Kmt2e	Q3UG20	Histone-lysine N-methyltransferase 2E	Q3UG20	KMT2E_MOUSE	0	0	#NUM!
siNon	1	Eif3j1	Q3UGC7	Eukaryotic translation initiation factor 3 subunit J-A	Q3UGC7	EI3JA_MOUSE	4	2	89534.8
siNon	1	Alg10b	Q3UGP8	Putative Dol-P-Glc:Glc(2)Man(9)GlcNAc(2)-PP-Dol alpha-1,2-glucosyltransferase	Q3UGP8	AG10B_MOUSE	0	0	#NUM!
siNon	1	Lrrc58	Q3UGP9	Leucine-rich repeat-containing protein 58	Q3UGP9	LRC58_MOUSE	3	3	61243.2
siNon	1	Hdhd2	Q3UGR5	Haloacid dehalogenase-like hydrolase domain-containing protein 2	Q3UGR5	HDHD2_MOUSE	4	3	76930.9
siNon	1	Fam195b	Q3UGS4	Protein FAM195B	Q3UGS4	F195B_MOUSE	5	3	129326
siNon	1	Arfgef3	Q3UGY8	Brefeldin A-inhibited guanine nucleotide-exchange protein 3	Q3UGY8	BIG3_MOUSE	0	0	#NUM!
siNon	1	Dip2b	Q3UH60	Disco-interacting protein 2 homolog B	Q3UH60	DIP2B_MOUSE	3	3	42532.8
siNon	1	Wnk2	Q3UH66	Serine/threonine-protein kinase WNK2	Q3UH66	WNK2_MOUSE	3	3	129600
siNon	1	Limch1	Q3UH68	LIM and calponin homology domains-containing protein 1	Q3UH68	LIMC1_MOUSE	3	3	149232
siNon	1	Nt5dc3	Q3UHB1	5'-nucleotidase domain-containing protein 3	Q3UHB1	NT5D3_MOUSE	3	3	129076
siNon	1	Ccdc177	Q3UHB8	Coiled-coil domain-containing protein 177	Q3UHB8	CC177_MOUSE	4	3	30650.8
siNon	1	Tnrc6c	Q3UHC0	Trinucleotide repeat-containing gene 6C protein	Q3UHC0	TNR6C_MOUSE	3	3	30587.9
siNon	1	Dab2ip	Q3UHC7	Disabled homolog 2-interacting protein	Q3UHC7	DAB2P_MOUSE	3	3	39496.9
siNon	1	Snx27	Q3UHD6	Sorting nexin-27	Q3UHD6	SNX27_MOUSE	3	3	129317
siNon	1	Hivep2	Q3UHF7	Transcription factor HIVEP2	Q3UHF7	ZEP2_MOUSE	3	3	44929.1
siNon	1	Lchn	Q3UHG7	Protein LCHN	Q3UHG7	LCHN_MOUSE	3	3	26690.4
siNon	1	Zswim8	Q3UHH1	Zinc finger SWIM domain-containing protein 8	Q3UHH1	ZSWM8_MOUSE	3	3	5891.93
siNon	1	Gxylt1	Q3UHH8	Glucoside xylosyltransferase 1	Q3UHH8	GXLT1_MOUSE	2	2	158973
siNon	1	Tmed8	Q3UHI4	Protein TMED8	Q3UHI4	TMED8_MOUSE	2	2	4232.17
siNon	1	Aak1	Q3UHJ0	AP2-associated protein kinase 1	Q3UHJ0	AAK1_MOUSE	3	3	306670
siNon	1	Tenm4	Q3UHK6	Teneurin-4	Q3UHK6	TEN4_MOUSE	0	0	#NUM!
siNon	1	Tnrc6a	Q3UHK8	Trinucleotide repeat-containing gene 6A protein	Q3UHK8	TNR6A_MOUSE	2	2	50501.2
siNon	1	Camkv	Q3UHL1	CaM kinase-like vesicle-associated protein	Q3UHL1	CAMKV_MOUSE	3	3	13884.4
siNon	1	Ndst1	Q3UHN9	Bifunctional heparan sulfate N-deacetylase/N-sulfotransferase 1	Q3UHN9	NDST1_MOUSE	3	3	13071.4
siNon	1	Dopey2	Q3UHQ6	Protein dopey-2	Q3UHQ6	DOP2_MOUSE	2	2	3695.26
siNon	1	Nol8	Q3UHX0	Nucleolar protein 8	Q3UHX0	NOL8_MOUSE	3	3	26729.6
siNon	1	Pdap1	Q3UHX2	28 kDa heat- and acid-stable phosphoprotein	Q3UHX2	HAP28_MOUSE	5	3	473709
siNon	1	D2Wsu81e	Q3UHX9	Putative methyltransferase C9orf114 homolog	Q3UHX9	CI114_MOUSE	2	2	30169.6
siNon	1	Babam1	Q3UI43	BRISC and BRCA1-A complex member 1	Q3UI43	BABA1_MOUSE	3	3	123355
siNon	1	Arhgap17	Q3UIA2	Rho GTPase-activating protein 17	Q3UIA2	RHG17_MOUSE	3	3	28054.3
siNon	1	Mettl14	Q3UIK4	N6-adenosine-methyltransferase subunit METTL14	Q3UIK4	MET14_MOUSE	3	3	23912.4
siNon	1	Plekha7	Q3UIL6	Pleckstrin homology domain-containing family A member 7	Q3UIL6	PKHA7_MOUSE	2	2	1229.93
siNon	1	Ndufb6	Q3UIU2	NADH dehydrogenase [ubiquinone] 1 beta subcomplex subunit 6	Q3UIU2	NDUB6_MOUSE	4	3	88051.7
siNon	1	Rnf10	Q3UIW5	RING finger protein 10	Q3UIW5	RNF10_MOUSE	3	3	15394.7
siNon	1	Edc4	Q3UJB9	Enhancer of mRNA-decapping protein 4	Q3UJB9	EDC4_MOUSE	3	3	202522
siNon	1	Usp19	Q3UJD6	Ubiquitin carboxyl-terminal hydrolase 19	Q3UJD6	UBP19_MOUSE	3	3	91887.7
siNon	1	Gpr55	Q3UJF0	G-protein coupled receptor 55	Q3UJF0	GPR55_MOUSE	0	0	#NUM!
siNon	1		Q3UJP5	Protein C8orf37 homolog	Q3UJP5	CH037_MOUSE	3	3	14857.2
siNon	1	Rmdn3	Q3UJU9	Regulator of microtubule dynamics protein 3	Q3UJU9	RMD3_MOUSE	3	3	66262.6
siNon	1	Tax1bp1	Q3UKC1	Tax1-binding protein 1 homolog	Q3UKC1	TAXB1_MOUSE	3	3	30374.7
siNon	1	Smu1	Q3UKJ7	WD40 repeat-containing protein SMU1	Q3UKJ7	SMU1_MOUSE	5	3	287936
siNon	1	Arglu1	Q3UL36	Arginine and glutamate-rich protein 1	Q3UL36	ARGL1_MOUSE	3	3	701047
siNon	1	Btrc;Fbxw11	Q3ULA2;Q5SRY7	F-box/WD repeat-containing protein 1A;F-box/WD repeat-containing protein 11	Q3ULA2;Q5SRY7	FBW1A_MOUSE;FBW1B_MOUSE	0	0	#NUM!
siNon	1	Mccc2	Q3ULD5	Methylcrotonoyl-CoA carboxylase beta chain, mitochondrial	Q3ULD5	MCCB_MOUSE	3	3	123747
siNon	1	Spg7	Q3ULF4	Paraplegin	Q3ULF4	SPG7_MOUSE	2	2	19451.7
siNon	1	Gpd1l	Q3ULJ0	Glycerol-3-phosphate dehydrogenase 1-like protein	Q3ULJ0	GPD1L_MOUSE	3	3	237594
siNon	1	Ccdc106	Q3ULM0	Coiled-coil domain-containing protein 106	Q3ULM0	CC106_MOUSE	2	2	179030
siNon	1	Lsg1	Q3UM18	Large subunit GTPase 1 homolog	Q3UM18	LSG1_MOUSE	3	3	28078.3
siNon	1	Cog7	Q3UM29	Conserved oligomeric Golgi complex subunit 7	Q3UM29	COG7_MOUSE	3	3	24723
siNon	1	Ppp1r7	Q3UM45	Protein phosphatase 1 regulatory subunit 7	Q3UM45	PP1R7_MOUSE	4	3	267840
siNon	1	Smcr8	Q3UMB5	Smith-Magenis syndrome chromosomal region candidate gene 8 protein homolog	Q3UMB5	SMCR8_MOUSE	3	3	30660.9
siNon	1	Kiaa1033	Q3UMB9	WASH complex subunit 7	Q3UMB9	WASH7_MOUSE	3	3	20813.5
siNon	1	Spata5	Q3UMC0	Spermatogenesis-associated protein 5	Q3UMC0	SPAT5_MOUSE	3	3	66364.3
siNon	1	Lrch2	Q3UMG5	Leucine-rich repeat and calponin homology domain-containing protein 2	Q3UMG5	LRCH2_MOUSE	3	3	111209
siNon	1	Naf1	Q3UMQ8	H/ACA ribonucleoprotein complex non-core subunit NAF1	Q3UMQ8	NAF1_MOUSE	2	2	4027.8
siNon	1	Ankrd27	Q3UMR0	Ankyrin repeat domain-containing protein 27	Q3UMR0	ANR27_MOUSE	0	0	#NUM!
siNon	1	Mcu	Q3UMR5	Calcium uniporter protein, mitochondrial	Q3UMR5	MCU_MOUSE	5	3	52434.3
siNon	1	Ppp1r12c	Q3UMT1	Protein phosphatase 1 regulatory subunit 12C	Q3UMT1	PP12C_MOUSE	3	3	31630
siNon	1	Hdgfrp2	Q3UMU9	Hepatoma-derived growth factor-related protein 2	Q3UMU9	HDGR2_MOUSE	3	3	734615
siNon	1	Eml4	Q3UMY5	Echinoderm microtubule-associated protein-like 4	Q3UMY5	EMAL4_MOUSE	3	3	128665
siNon	1	Lclat1	Q3UN02	Lysocardiolipin acyltransferase 1	Q3UN02	LCLT1_MOUSE	0	0	#NUM!
siNon	1	Usp30	Q3UN04	Ubiquitin carboxyl-terminal hydrolase 30	Q3UN04	UBP30_MOUSE	2	2	41392.5
siNon	1	Gprin1	Q3UNH4	G protein-regulated inducer of neurite outgrowth 1	Q3UNH4	GRIN1_MOUSE	3	3	154649
siNon	1	Prrc1	Q3UPH1	Protein PRRC1	Q3UPH1	PRRC1_MOUSE	3	3	84886.2
siNon	1	Sec31a	Q3UPL0	Protein transport protein Sec31A	Q3UPL0	SC31A_MOUSE	3	3	253297
siNon	1	Cep63	Q3UPP8	Centrosomal protein of 63 kDa	Q3UPP8	CEP63_MOUSE	2	2	388906
siNon	1	Iqgap2	Q3UQ44	Ras GTPase-activating-like protein IQGAP2	Q3UQ44	IQGA2_MOUSE	3	3	20348.6
siNon	1	Tars2	Q3UQ84	Threonine--tRNA ligase, mitochondrial	Q3UQ84	SYTM_MOUSE	3	3	26830.5
siNon	1	Selh	Q3UQA7	Selenoprotein H	Q3UQA7	SELH_MOUSE	5	3	77467.5
siNon	1	Fcho2	Q3UQN2	F-BAR domain only protein 2	Q3UQN2	FCHO2_MOUSE	3	3	29179.1
siNon	1	Brd9	Q3UQU0	Bromodomain-containing protein 9	Q3UQU0	BRD9_MOUSE	4	3	30636.2
siNon	1	Tgfbrap1	Q3UR70	Transforming growth factor-beta receptor-associated protein 1	Q3UR70	TGFA1_MOUSE	3	3	9470.79
siNon	1	Slmap	Q3URD3	Sarcolemmal membrane-associated protein	Q3URD3	SLMAP_MOUSE	3	3	27049.1
siNon	1	Acsf3	Q3URE1	Acyl-CoA synthetase family member 3, mitochondrial	Q3URE1	ACSF3_MOUSE	3	3	48508.3
siNon	1	Tex10	Q3URQ0	Testis-expressed sequence 10 protein	Q3URQ0	TEX10_MOUSE	3	3	37919.1
siNon	1	Ccdc51	Q3URS9	Coiled-coil domain-containing protein 51	Q3URS9	CCD51_MOUSE	3	3	39404.9
siNon	1	Znf48	Q3US17	Zinc finger protein 48	Q3US17	ZNF48_MOUSE	2	2	16303.7
siNon	1	Plcl1	Q3USB7	Inactive phospholipase C-like protein 1	Q3USB7	PLCL1_MOUSE	3	3	35974.1
siNon	1	Sfswap	Q3USH5	Splicing factor, suppressor of white-apricot homolog	Q3USH5	SFSWA_MOUSE	3	3	34514.9
siNon	1	Fchsd2	Q3USJ8	F-BAR and double SH3 domains protein 2	Q3USJ8	FCSD2_MOUSE	3	3	40903.6
siNon	1	Foxred2	Q3USW5	FAD-dependent oxidoreductase domain-containing protein 2	Q3USW5	FXRD2_MOUSE	0	0	#NUM!
siNon	1	Arhgef9	Q3UTH8	Rho guanine nucleotide exchange factor 9	Q3UTH8	ARHG9_MOUSE	0	0	#NUM!
siNon	1	Sorbs2	Q3UTJ2	Sorbin and SH3 domain-containing protein 2	Q3UTJ2	SRBS2_MOUSE	3	3	140083
siNon	1	Prdm10	Q3UTQ7	PR domain zinc finger protein 10	Q3UTQ7	PRD10_MOUSE	3	3	10802.8
siNon	1	Cdkl5	Q3UTQ8	Cyclin-dependent kinase-like 5	Q3UTQ8	CDKL5_MOUSE	2	2	4588.66
siNon	1		Q3UTZ3	Uncharacterized protein C7orf43 homolog	Q3UTZ3	CG043_MOUSE	2	2	9793.08
siNon	1	Cdc42bpa	Q3UU96	Serine/threonine-protein kinase MRCK alpha	Q3UU96	MRCKA_MOUSE	4	3	58082.1
siNon	1	Tbc1d24	Q3UUG6	TBC1 domain family member 24	Q3UUG6	TBC24_MOUSE	3	3	33207.6
siNon	1	Them4	Q3UUI3	Acyl-coenzyme A thioesterase THEM4	Q3UUI3	THEM4_MOUSE	4	3	26334.4
siNon	1	Strada	Q3UUJ4	STE20-related kinase adapter protein alpha	Q3UUJ4	STRAA_MOUSE	3	3	9743.48
siNon	1	Pgap1	Q3UUQ7	GPI inositol-deacylase	Q3UUQ7	PGAP1_MOUSE	3	3	359515
siNon	1	Krt76	Q3UV17	Keratin, type II cytoskeletal 2 oral	Q3UV17	K22O_MOUSE	4	3	1.30832e+06
siNon	1	Pdp1	Q3UV70	[Pyruvate dehydrogenase [acetyl-transferring]]-phosphatase 1, mitochondrial	Q3UV70	PDP1_MOUSE	3	3	30875.1
siNon	1	Fam91a1	Q3UVG3	Protein FAM91A1	Q3UVG3	F91A1_MOUSE	3	3	45333.6
siNon	1	Ermp1	Q3UVK0	Endoplasmic reticulum metallopeptidase 1	Q3UVK0	ERMP1_MOUSE	3	3	818865
siNon	1	Vps51	Q3UVL4	Vacuolar protein sorting-associated protein 51 homolog	Q3UVL4	VPS51_MOUSE	3	3	64183.8
siNon	1	Slc30a10	Q3UVU3	Zinc transporter 10	Q3UVU3	ZNT10_MOUSE	0	0	#NUM!
siNon	1	Tubal3	Q3UX10	Tubulin alpha chain-like 3	Q3UX10	TBAL3_MOUSE	4	2	62380.2
siNon	1	Naa11	Q3UX61	N-alpha-acetyltransferase 11	Q3UX61	NAA11_MOUSE	0	0	#NUM!
siNon	1	Kdm5a	Q3UXZ9	Lysine-specific demethylase 5A	Q3UXZ9	KDM5A_MOUSE	3	3	5221.27
siNon	1		Q3UY34	Uncharacterized protein C12orf43 homolog	Q3UY34	CL043_MOUSE	5	3	47638.3
siNon	1	Macrod2	Q3UYG8	O-acetyl-ADP-ribose deacetylase MACROD2	Q3UYG8	MACD2_MOUSE	5	3	15221.2
siNon	1	Ncbp1	Q3UYV9	Nuclear cap-binding protein subunit 1	Q3UYV9	NCBP1_MOUSE	3	3	378223
siNon	1	Lrrfip1	Q3UZ39	Leucine-rich repeat flightless-interacting protein 1	Q3UZ39	LRRF1_MOUSE	3	3	10481.8
siNon	1	Tmed1	Q3V009	Transmembrane emp24 domain-containing protein 1	Q3V009	TMED1_MOUSE	3	3	28007.5
siNon	1	Ttc9	Q3V038	Tetratricopeptide repeat protein 9A	Q3V038	TTC9A_MOUSE	3	3	48829.5
siNon	1	Usp48	Q3V0C5	Ubiquitin carboxyl-terminal hydrolase 48	Q3V0C5	UBP48_MOUSE	3	3	80601.1
siNon	1	Tmem237	Q3V0J1	Transmembrane protein 237	Q3V0J1	TM237_MOUSE	0	0	#NUM!
siNon	1	Pls1	Q3V0K9	Plastin-1	Q3V0K9	PLSI_MOUSE	2	2	19734.3
siNon	1	Ccdc110	Q3V125	Coiled-coil domain-containing protein 110	Q3V125	CC110_MOUSE	0	0	#NUM!
siNon	1	Ckap2	Q3V1H1	Cytoskeleton-associated protein 2	Q3V1H1	CKAP2_MOUSE	3	3	25630.8
siNon	1	Nt5c2	Q3V1L4	Cytosolic purine 5'-nucleotidase	Q3V1L4	5NTC_MOUSE	4	3	157779
siNon	1	Igsf10	Q3V1M1	Immunoglobulin superfamily member 10	Q3V1M1	IGS10_MOUSE	0	0	#NUM!
siNon	1	P3h1	Q3V1T4	Prolyl 3-hydroxylase 1	Q3V1T4	P3H1_MOUSE	0	0	#NUM!
siNon	1	Elmod1	Q3V1U8	ELMO domain-containing protein 1	Q3V1U8	ELMD1_MOUSE	3	3	42002.3
siNon	1	Esf1	Q3V1V3	ESF1 homolog	Q3V1V3	ESF1_MOUSE	4	3	18232.4
siNon	1	Tmub2	Q3V209	Transmembrane and ubiquitin-like domain-containing protein 2	Q3V209	TMUB2_MOUSE	0	0	#NUM!
siNon	1	Kif22	Q3V300	Kinesin-like protein KIF22	Q3V300	KIF22_MOUSE	2	2	10107.7
siNon	1	Lace1	Q3V384	Lactation elevated protein 1	Q3V384	LACE1_MOUSE	0	0	#NUM!
siNon	1	Pacs2	Q3V3Q7	Phosphofurin acidic cluster sorting protein 2	Q3V3Q7	PACS2_MOUSE	3	3	42084.3
siNon	1	Mthfd1l	Q3V3R1	Monofunctional C1-tetrahydrofolate synthase, mitochondrial	Q3V3R1	C1TM_MOUSE	3	3	77576
siNon	1	Commd6	Q3V4B5	COMM domain-containing protein 6	Q3V4B5	COMD6_MOUSE	6	3	14870.9
siNon	1	Vezt	Q3ZK22	Vezatin	Q3ZK22	VEZA_MOUSE	3	3	24746.8
siNon	1	Amz2	Q400C8	Archaemetzincin-2	Q400C8	AMZ2_MOUSE	3	3	85001.8
siNon	1	Dync2h1	Q45VK7	Cytoplasmic dynein 2 heavy chain 1	Q45VK7	DYHC2_MOUSE	3	3	3872.31
siNon	1	Srbd1	Q497V5	S1 RNA-binding domain-containing protein 1	Q497V5	SRBD1_MOUSE	3	3	42284.7
siNon	1	Foxn3	Q499D0	Forkhead box protein N3	Q499D0	FOXN3_MOUSE	0	0	#NUM!
siNon	1	Stox2	Q499E5	Storkhead-box protein 2	Q499E5	STOX2_MOUSE	3	3	9671.32
siNon	1	Tigd5	Q499M4	Tigger transposable element derived 5	Q499M4	TIGD5_MOUSE	0	0	#NUM!
siNon	1	Mars2	Q499X9	Methionine--tRNA ligase, mitochondrial	Q499X9	SYMM_MOUSE	4	3	6066.65
[truncated: 112,121 more rows]

## Sheet: Sec23-KDs-Diff.Quant
Comparison..group1.group2.	Group	ProteinGroups	AVG.Log2.Ratio	Absolute.AVG.Log2.Ratio	Pvalue	Qvalue	X..of.Ratios	UniProtIds	Genes	ProteinDescriptions	ProteinNames	X..Unique.Total.Peptides	X..Change	Ratio	Condition.Numerator	Condition.Denominator	GO.Cellular.Component	GO.Molecular.Function	GO.Biological.Process
siSec23b / siNon	E9Q557	E9Q557	-1.87038	1.87038	2.46534e-22	2.85979e-18	534	E9Q557	Dsp	Desmoplakin	DESP_MOUSE	68	-72.6499	0.273501	siSec23b	siNon	cornified envelope,nucleus,cytoplasm,plasma membrane,cell-cell junction,fascia adherens,intercalated disc,membrane,basolateral plasma membrane,desmosome,extracellular matrix,extracellular exosome,intermediate filament	RNA binding,protein kinase C binding,structural molecule activity,protein binding,protein binding, bridging,cell adhesion molecule binding,scaffold protein binding	desmosome organization,ventricular compact myocardium morphogenesis,single organismal cell-cell adhesion,peptide cross-linking,keratinocyte differentiation,adherens junction organization,wound healing,skin development,intermediate filament cytoskeleton organization,intermediate filament organization,protein localization to adherens junction,bundle of His cell-Purkinje myocyte adhesion involved in…
siSec23b / siSec23a	Q01405	Q01405	1.77856	1.77856	1.359e-21	7.88218e-18	150	Q01405	Sec23a	Protein transport protein Sec23A	SC23A_MOUSE	19	243.084	3.43084	siSec23b	siSec23a	Golgi membrane,endoplasmic reticulum membrane,COPII vesicle coat,ER to Golgi transport vesicle,smooth endoplasmic reticulum membrane,perinuclear region of cytoplasm	protein binding,zinc ion binding	intracellular protein transport,ER to Golgi vesicle-mediated transport
siSec23b / siSec23a	Q9D662	Q9D662	-1.47406	1.47406	3.71645e-21	1.43703e-17	186	Q9D662	Sec23b	Protein transport protein Sec23B	SC23B_MOUSE	23	-64.0033	0.359967	siSec23b	siSec23a	Golgi membrane,endoplasmic reticulum,endoplasmic reticulum membrane,Golgi apparatus,endomembrane system,COPII vesicle coat,endoplasmic reticulum-Golgi intermediate compartment membrane,perinuclear region of cytoplasm	protein binding,zinc ion binding	intracellular protein transport,ER to Golgi vesicle-mediated transport
siSec23a / siNon	P63158	P63158	0.337156	0.337156	1.33416e-18	3.86907e-15	318	P63158	Hmgb1	High mobility group protein B1	HMGB1_MOUSE	18	26.3264	1.26326	siSec23a	siNon	condensed chromosome,extracellular region,extracellular space,nucleus,cytoplasm,early endosome,endoplasmic reticulum-Golgi intermediate compartment,plasma membrane,cell surface,transcriptional repressor complex,neuron projection	four-way junction DNA binding,open form four-way junction DNA binding,crossed form four-way junction DNA binding,bubble DNA binding,lipopolysaccharide binding,phosphatidylserine binding,bent DNA binding,damaged DNA binding,double-stranded DNA binding,transcription factor activity, sequence-specific DNA binding,double-stranded RNA binding,single-stranded RNA binding,cytokine activity,protein bindi…	eye development,myeloid dendritic cell activation,positive regulation of protein phosphorylation,endothelial cell proliferation,positive regulation of mesenchymal cell proliferation,activation of innate immune response,plasmacytoid dendritic cell activation,macrophage activation involved in immune response,inflammatory response to antigenic stimulus,regulation of tolerance induction,regulation of…
siSec23a / siNon	P58252	P58252	0.0125834	0.0125834	6.93336e-18	1.60854e-14	930	P58252	Eef2	Elongation factor 2	EF2_MOUSE	69	0.876027	1.00876	siSec23a	siNon	cytoplasm,cytosol,polysome,plasma membrane,membrane,aggresome,intracellular ribonucleoprotein complex,extracellular matrix,polysomal ribosome,membrane raft,extracellular exosome,nucleus	p53 binding,RNA binding,translation elongation factor activity,GTPase activity,protein binding,GTP binding,5S rRNA binding,protein kinase binding,ribosome binding,cadherin binding,actin filament binding	hematopoietic progenitor cell differentiation,response to ischemia,skeletal muscle contraction,translational elongation,aging,glial cell proliferation,response to estradiol,response to endoplasmic reticulum stress,skeletal muscle cell differentiation,response to drug,response to hydrogen peroxide,response to ethanol,positive regulation of translation,response to folic acid,cellular response to br…
siSec23a / siNon	Q68FD5	Q68FD5	-0.00733123	0.00733123	2.16139e-17	4.17868e-14	1194	Q68FD5	Cltc	Clathrin heavy chain 1	CLH1_MOUSE	95	-0.506873	0.994931	siSec23a	siNon	mitochondrion,lysosome,endosome,spindle,cytosol,focal adhesion,membrane,membrane coat,clathrin coat,clathrin coat of trans-Golgi network vesicle,clathrin coat of coated pit,clathrin-coated vesicle,extracellular matrix,Myb complex,melanosome,myelin sheath,protein complex,extracellular exosome,clathrin complex,extracellular vesicle,mitotic spindle microtubule	RNA binding,double-stranded RNA binding,structural molecule activity,protein binding,protein kinase binding,clathrin light chain binding,disordered domain specific binding	mitotic cell cycle,osteoblast differentiation,intracellular protein transport,receptor-mediated endocytosis,autophagy,receptor internalization,transferrin transport,retrograde transport, endosome to Golgi,clathrin coat assembly,cell division,regulation of mitotic spindle organization,mitotic spindle assembly,negative regulation of hyaluronan biosynthetic process,negative regulation of protein loc…
siSec23a / siNon	P20152	P20152	0.0658191	0.0658191	4.70963e-17	6.82897e-14	786	P20152	Vim	Vimentin	VIME_MOUSE	55	4.6679	1.04668	siSec23a	siNon	cytoplasm,peroxisome,cytosol,cytoskeleton,intermediate filament,plasma membrane,focal adhesion,extracellular matrix,cell leading edge,cell projection,neuron projection,type III intermediate filament,extracellular exosome	glycoprotein binding,double-stranded RNA binding,structural molecule activity,structural constituent of cytoskeleton,structural constituent of eye lens,protein binding,protein C-terminus binding,identical protein binding,scaffold protein binding,keratin filament binding	positive regulation of gene expression,negative regulation of neuron projection development,astrocyte development,intermediate filament-based process,intermediate filament organization,Bergmann glial cell differentiation,SMAD protein signal transduction,lens fiber cell development
siSec23a / siNon	Q01405	Q01405	-1.42149	1.42149	4.62559e-17	6.82897e-14	150	Q01405	Sec23a	Protein transport protein Sec23A	SC23A_MOUSE	19	-62.6674	0.373326	siSec23a	siNon	Golgi membrane,endoplasmic reticulum membrane,COPII vesicle coat,ER to Golgi transport vesicle,smooth endoplasmic reticulum membrane,perinuclear region of cytoplasm	protein binding,zinc ion binding	intracellular protein transport,ER to Golgi vesicle-mediated transport
siSec23a / siNon	Q01853	Q01853	-0.0523016	0.0523016	1.66675e-16	2.14825e-13	996	Q01853	Vcp	Transitional endoplasmic reticulum ATPase	TERA_MOUSE	71	-3.56034	0.964397	siSec23a	siNon	proteasome complex,nucleus,nucleoplasm,endoplasmic reticulum,endoplasmic reticulum membrane,lipid particle,cytosol,VCP-NPL4-UFD1 AAA ATPase complex,site of double-strand break,Derlin-1 retrotranslocation complex,myelin sheath,protein complex,perinuclear region of cytoplasm,extracellular exosome,ATPase complex,VCP-NSFL1C complex	RNA binding,protein binding,ATP binding,lipid binding,ATPase activity,protein phosphatase binding,protein domain specific binding,polyubiquitin binding,ubiquitin protein ligase binding,deubiquitinase activator activity,K48-linked polyubiquitin binding,MHC class I protein binding,identical protein binding,ADP binding,ubiquitin-like protein ligase binding,BAT3 complex binding,ubiquitin-specific pro…	double-strand break repair,ubiquitin-dependent protein catabolic process,NADH metabolic process,ER to Golgi vesicle-mediated transport,autophagy,activation of cysteine-type endopeptidase activity involved in apoptotic process,cellular response to DNA damage stimulus,proteasomal protein catabolic process,positive regulation of mitochondrial membrane potential,macroautophagy,protein ubiquitination,…
siSec23a / siNon	Q04447	Q04447	0.0597755	0.0597755	1.74856e-14	2.02833e-11	450	Q04447	Ckb	Creatine kinase B-type	KCRB_MOUSE	24	4.23035	1.0423	siSec23a	siNon	nucleus,mitochondrion,cytosol,dendrite,neuronal cell body,myelin sheath,extracellular exosome	creatine kinase activity,protein binding,ATP binding,ubiquitin protein ligase binding	phosphorylation,cerebellum development,substantia nigra development,cellular chloride ion homeostasis
siSec23b / siSec23a	E9Q557	E9Q557	-0.739258	0.739258	7.20251e-14	6.96242e-11	534	E9Q557	Dsp	Desmoplakin	DESP_MOUSE	68	-40.0953	0.599047	siSec23b	siSec23a	cornified envelope,nucleus,cytoplasm,plasma membrane,cell-cell junction,fascia adherens,intercalated disc,membrane,basolateral plasma membrane,desmosome,extracellular matrix,extracellular exosome,intermediate filament	RNA binding,protein kinase C binding,structural molecule activity,protein binding,protein binding, bridging,cell adhesion molecule binding,scaffold protein binding	desmosome organization,ventricular compact myocardium morphogenesis,single organismal cell-cell adhesion,peptide cross-linking,keratinocyte differentiation,adherens junction organization,wound healing,skin development,intermediate filament cytoskeleton organization,intermediate filament organization,protein localization to adherens junction,bundle of His cell-Purkinje myocyte adhesion involved in…
siSec23a / siNon	P11499	P11499	-0.0602669	0.0602669	7.01508e-14	6.96242e-11	780	P11499	Hsp90ab1	Heat shock protein HSP 90-beta	HS90B_MOUSE	59	-4.09133	0.959087	siSec23a	siNon	extracellular region,intracellular,nucleus,cytoplasm,mitochondrion,lysosomal membrane,cytosol,cell surface,membrane,inclusion body,basolateral plasma membrane,apical plasma membrane,brush border membrane,aryl hydrocarbon receptor complex,melanosome,protein complex,extracellular exosome,sperm head plasma membrane,ooplasm,COP9 signalosome	glycoprotein binding,UTP binding,CTP binding,RNA binding,double-stranded RNA binding,protein binding,ATP binding,GTP binding,drug binding,sulfonylurea receptor binding,kinase binding,protein kinase binding,MHC class II protein complex binding,nitric-oxide synthase regulator activity,TPR domain binding,heat shock protein binding,dATP binding,peptide binding,protein homodimerization activity,histon…	placenta development,protein folding,telomere maintenance via telomerase,response to salt stress,response to organic substance,virion attachment to host cell,positive regulation of transforming growth factor beta receptor signaling pathway,regulation of protein ubiquitination,positive regulation of protein binding,negative regulation of proteasomal ubiquitin-dependent protein catabolic process,po…
siSec23a / siNon	P29758	P29758	0.138421	0.138421	5.20301e-13	4.64269e-10	252	P29758	Oat	Ornithine aminotransferase, mitochondrial	OAT_MOUSE	22	10.07	1.1007	siSec23a	siNon	nucleoplasm,mitochondrion,mitochondrial matrix	ornithine-oxo-acid transaminase activity,pyridoxal phosphate binding,identical protein binding	protein hexamerization,L-proline biosynthetic process
siSec23a / siNon	Q9D662	Q9D662	1.05855	1.05855	7.31114e-13	6.0578e-10	186	Q9D662	Sec23b	Protein transport protein Sec23B	SC23B_MOUSE	23	108.284	2.08284	siSec23a	siNon	Golgi membrane,endoplasmic reticulum,endoplasmic reticulum membrane,Golgi apparatus,endomembrane system,COPII vesicle coat,endoplasmic reticulum-Golgi intermediate compartment membrane,perinuclear region of cytoplasm	protein binding,zinc ion binding	intracellular protein transport,ER to Golgi vesicle-mediated transport
siSec23a / siNon	P07901	P07901	-0.0828424	0.0828424	2.54109e-12	1.96511e-09	510	P07901	Hsp90aa1	Heat shock protein HSP 90-alpha	HS90A_MOUSE	42	-5.58044	0.944196	siSec23a	siNon	intracellular,nucleus,cytoplasm,cytosol,membrane,ruffle membrane,melanosome,myelin sheath,protein complex,extracellular exosome	RNA binding,protein tyrosine kinase activity,protein binding,ATP binding,ATPase activity,MHC class II protein complex binding,nitric-oxide synthase regulator activity,TPR domain binding,identical protein binding,protein homodimerization activity,histone deacetylase binding,GTPase binding,unfolded protein binding,DNA polymerase binding,disordered domain specific binding,protein tyrosine kinase bin…	nitric oxide biosynthetic process,response to unfolded protein,telomere maintenance via telomerase,response to heat,response to cold,peptidyl-tyrosine phosphorylation,regulation of protein ubiquitination,protein refolding,protein import into mitochondrial outer membrane,positive regulation of nitric oxide biosynthetic process,positive regulation of cytotoxic T cell differentiation,response to ant…
siSec23a / siNon	P49717	P49717	0.0739847	0.0739847	3.64592e-12	2.64329e-09	384	P49717	Mcm4	DNA replication licensing factor MCM4	MCM4_MOUSE	37	5.262	1.05262	siSec23a	siNon	nuclear chromosome, telomeric region,nucleoplasm,membrane,MCM complex	single-stranded DNA binding,protein binding,ATP binding,DNA helicase activity,ATP-dependent DNA helicase activity	DNA unwinding involved in DNA replication,DNA replication initiation,cell cycle
siSec23a / siNon	Q9JHU4	Q9JHU4	-0.0230628	0.0230628	4.21144e-12	2.87369e-09	2898	Q9JHU4	Dync1h1	Cytoplasmic dynein 1 heavy chain 1	DYHC1_MOUSE	270	-1.58588	0.984141	siSec23a	siNon	cytoplasm,centrosome,cytoplasmic dynein complex,microtubule,membrane,filopodium,extracellular matrix,extracellular exosome	RNA binding,protein binding,ATP binding,ATP-dependent microtubule motor activity, minus-end-directed,dynein light chain binding,dynein intermediate chain binding,dynein light intermediate chain binding	cilium movement,cytoplasmic microtubule organization,positive regulation of intracellular transport,cytoplasmic mRNA processing body assembly,stress granule assembly,establishment of spindle localization,regulation of mitotic spindle organization,minus-end-directed vesicle transport along microtubule,regulation of metaphase plate congression,Requires Ontology
siSec23a / siNon	P30681	P30681	0.102494	0.102494	1.56063e-11	1.00574e-08	216	P30681	Hmgb2	High mobility group protein B2	HMGB2_MOUSE	17	7.36281	1.07363	siSec23a	siNon	nuclear chromatin,condensed chromosome,extracellular space,cell,nucleus,nucleolus,cytoplasm,protein complex,perinuclear region of cytoplasm	enhancer sequence-specific DNA binding,DNA binding,damaged DNA binding,double-stranded DNA binding,transcription factor activity, sequence-specific DNA binding,RNA binding,transcription factor binding,DNA binding, bending,protein domain specific binding,chemoattractant activity,transcription regulatory region DNA binding,non-sequence-specific DNA binding, bending,RAGE receptor binding,supercoiled…	positive regulation of endothelial cell proliferation,inflammatory response to antigenic stimulus,DNA topological change,DNA recombination,transcription, DNA-templated,regulation of transcription from RNA polymerase II promoter,spermatogenesis,spermatid nucleus differentiation,male gonad development,positive regulation of gene expression,negative regulation of gene expression,positive regulation …
siSec23a / siNon	P40142	P40142	-0.0741673	0.0741673	2.57922e-11	1.57468e-08	534	P40142	Tkt	Transketolase	TKT_MOUSE	45	-5.01098	0.94989	siSec23a	siNon	nucleoplasm,nuclear body,nuclear speck,vesicle,myelin sheath,extracellular exosome	transketolase activity,protein homodimerization activity,metal ion binding,cofactor binding	regulation of growth,glyceraldehyde-3-phosphate biosynthetic process
siSec23a / siNon	P52480	P52480	-0.0355541	0.0355541	2.81913e-11	1.63509e-08	618	P52480	Pkm	Pyruvate kinase PKM	KPYM_MOUSE	44	-2.4343	0.975657	siSec23a	siNon	nucleus,cytoplasm,mitochondrion,cytosol,cilium,extracellular matrix,vesicle,myelin sheath,extracellular exosome,extracellular vesicle	magnesium ion binding,RNA binding,pyruvate kinase activity,protein binding,ATP binding,kinase activity,MHC class II protein complex binding,potassium ion binding,cadherin binding	glycolytic process,programmed cell death,cellular response to insulin stimulus
siSec23a / siNon	Q61881	Q61881	0.259872	0.259872	4.20134e-11	2.32074e-08	366	Q61881	Mcm7	DNA replication licensing factor MCM7	MCM7_MOUSE	36	19.7373	1.19737	siSec23a	siNon	nuclear chromosome, telomeric region,nucleus,nucleoplasm,cytosol,membrane,MCM complex	single-stranded DNA binding,protein binding,ATP binding,DNA helicase activity,ATP-dependent DNA helicase activity	DNA unwinding involved in DNA replication,DNA replication initiation,cellular response to DNA damage stimulus,cell cycle,cell proliferation,regulation of phosphorylation,response to drug,cellular response to epidermal growth factor stimulus,cellular response to xenobiotic stimulus
siSec23a / siNon	P63038	P63038	-0.100854	0.100854	7.90728e-11	4.16929e-08	720	P63038	Hspd1	60 kDa heat shock protein, mitochondrial	CH60_MOUSE	48	-6.75193	0.932481	siSec23a	siNon	extracellular space,cytoplasm,mitochondrion,mitochondrial inner membrane,mitochondrial matrix,early endosome,peroxisomal matrix,rough endoplasmic reticulum,Golgi apparatus,cytosol,plasma membrane,clathrin-coated pit,cell surface,membrane,mitochondrial crista,coated vesicle,secretory granule,extracellular matrix,zymogen granule,myelin sheath,intracellular membrane-bounded organelle,protein complex…	lipopolysaccharide binding,protease binding,p53 binding,RNA binding,double-stranded RNA binding,ATP binding,high-density lipoprotein particle binding,hydrolase activity,enzyme binding,ubiquitin protein ligase binding,protein complex binding,apolipoprotein binding,apolipoprotein A-I binding,insulin binding,protein binding involved in protein folding,protein heterodimerization activity,unfolded pro…	response to hypoxia,detection of misfolded protein,B cell cytokine production,MyD88-dependent toll-like receptor signaling pathway,positive regulation of T cell mediated immune response to tumor cell,response to ischemia,'de novo' protein folding,activation of cysteine-type endopeptidase activity involved in apoptotic process,response to unfolded protein,apoptotic mitochondrial changes,response t…
siSec23a / siNon	P68372	P68372	0.055561	0.055561	1.08321e-10	5.46316e-08	534	P68372	Tubb4b	Tubulin beta-4B chain	TBB4B_MOUSE	29	3.92632	1.03926	siSec23a	siNon	nucleus,cytoplasm,microtubule,microtubule cytoskeleton,extracellular matrix,myelin sheath,tubulin complex,extracellular exosome,extracellular vesicle	double-stranded RNA binding,GTPase activity,structural constituent of cytoskeleton,GTP binding	cytoskeleton organization,microtubule-based process
siSec23a / siNon	P16858	P16858	-0.0376466	0.0376466	1.15076e-10	5.56203e-08	516	P16858	Gapdh	Glyceraldehyde-3-phosphate dehydrogenase	G3P_MOUSE	25	-2.57571	0.974243	siSec23a	siNon	nucleus,cytoplasm,mitochondrion,lipid particle,cytosol,plasma membrane,microtubule cytoskeleton,membrane,intracellular ribonucleoprotein complex,extracellular matrix,nuclear membrane,vesicle,myelin sheath,intracellular membrane-bounded organelle,extracellular exosome,GAIT complex	glyceraldehyde-3-phosphate dehydrogenase (NAD+) (phosphorylating) activity,protein binding,microtubule binding,aspartic-type endopeptidase inhibitor activity,enzyme binding,peptidyl-cysteine S-nitrosylase activity,identical protein binding,NADP binding,NAD binding,disordered domain specific binding	microtubule cytoskeleton organization,glucose metabolic process,glycolytic process,multicellular organism development,negative regulation of endopeptidase activity,negative regulation of translation,killing of cells of other organism,peptidyl-cysteine S-trans-nitrosylation,positive regulation of cytokine secretion,protein stabilization,defense response to fungus,neuron apoptotic process,killing b…
siSec23a / siNon	Q6P4T2	Q6P4T2	-0.038294	0.038294	1.40363e-10	6.51283e-08	1008	Q6P4T2	Snrnp200	U5 small nuclear ribonucleoprotein 200 kDa helicase	U520_MOUSE	102	-2.61942	0.973806	siSec23a	siNon	nucleus,nucleoplasm,spliceosomal complex,U5 snRNP,membrane,U4/U6 x U5 tri-snRNP complex,catalytic step 2 spliceosome	RNA binding,ATP-dependent RNA helicase activity,ATP binding,ATP-dependent helicase activity,identical protein binding	mRNA splicing, via spliceosome,osteoblast differentiation
siSec23a / siNon	P97310	P97310	0.180228	0.180228	2.02639e-10	9.04081e-08	342	P97310	Mcm2	DNA replication licensing factor MCM2	MCM2_MOUSE	39	13.3063	1.13306	siSec23a	siNon	nuclear chromosome, telomeric region,chromatin,nucleus,nucleoplasm,nuclear origin of replication recognition complex,cytoplasm,cytosol,microtubule cytoskeleton,MCM complex	DNA helicase activity,DNA replication origin binding,ATP binding,enzyme binding,histone binding,metal ion binding	DNA unwinding involved in DNA replication,DNA replication initiation,nucleosome assembly,apoptotic process,cell cycle,cellular response to interleukin-4,cochlea development
siSec23a / siNon	P26040	P26040	-0.0136947	0.0136947	3.93339e-10	1.67009e-07	288	P26040	Ezr	Ezrin	EZRI_MOUSE	25	-0.944752	0.990552	siSec23a	siNon	fibrillar center,ruffle,immunological synapse,uropod,extracellular space,intracellular,cytoplasm,endosome,cytosol,actin filament,plasma membrane,microvillus,brush border,focal adhesion,cell cortex,actin cytoskeleton,membrane,basolateral plasma membrane,apical plasma membrane,extrinsic component of membrane,filopodium,T-tubule,microvillus membrane,vesicle,ruffle membrane,ciliary basal body,cell pr…	RNA binding,actin binding,protein binding,microtubule binding,protein C-terminus binding,protein domain specific binding,protein kinase A catalytic subunit binding,protein kinase A regulatory subunit binding,S100 protein binding,cadherin binding,cell adhesion molecule binding,actin filament binding,ATPase binding,disordered domain specific binding	negative regulation of transcription from RNA polymerase II promoter,intestinal D-glucose absorption,sphingosine-1-phosphate signaling pathway,leukocyte cell-cell adhesion,regulation of cell shape,positive regulation of gene expression,protein kinase A signaling,membrane to membrane docking,astral microtubule organization,actin cytoskeleton reorganization,receptor internalization,regulation of mi…
siSec23b / siSec23a	Q9JL35	Q9JL35	-0.201048	0.201048	4.03124e-10	1.67009e-07	444	Q9JL35	Hmgn5	High mobility group nucleosome-binding domain-containing protein 5	HMGN5_MOUSE	36	-13.0082	0.869918	siSec23b	siSec23a	chromatin,nucleus,nucleoplasm	chromatin binding,RNA binding,nucleosomal DNA binding	chromatin organization,transcription, DNA-templated,regulation of transcription from RNA polymerase II promoter,glutathione metabolic process,positive regulation of cell proliferation,positive regulation of gene expression,chromatin modification,negative regulation of apoptotic process,negative regulation of cell cycle arrest
siSec23a / siNon	P80314	P80314	-0.0245387	0.0245387	5.88786e-10	2.35514e-07	522	P80314	Cct2	T-complex protein 1 subunit beta	TCPB_MOUSE	40	-1.68651	0.983135	siSec23a	siNon	zona pellucida receptor complex,cytosol,chaperonin-containing T-complex,microtubule,extracellular matrix,myelin sheath,cell body,extracellular exosome	ATP binding,ubiquitin protein ligase binding,protein binding involved in protein folding,unfolded protein binding	'de novo' protein folding,binding of sperm to zona pellucida,positive regulation of telomere maintenance via telomerase,protein stabilization,chaperone mediated protein folding independent of cofactor,chaperone-mediated protein complex assembly,positive regulation of telomerase activity,chaperone-mediated protein folding,scaRNA localization to Cajal body,toxin transport,positive regulation of est…
siSec23a / siNon	P54775	P54775	0.0114394	0.0114394	7.40411e-10	2.77057e-07	384	P54775	Psmc4	26S protease regulatory subunit 6B	PRS6B_MOUSE	37	0.796069	1.00796	siSec23a	siNon	proteasome complex,nucleus,cytosol,proteasome regulatory particle, base subcomplex,membrane,inclusion body,proteasome accessory complex,nuclear proteasome complex,cytosolic proteasome complex,synapse	ATP binding,TBP-class protein binding,proteasome-activating ATPase activity	blastocyst development,ER-associated ubiquitin-dependent protein catabolic process,positive regulation of RNA polymerase II transcriptional preinitiation complex assembly,positive regulation of proteasomal protein catabolic process
siSec23a / siNon	P97427	P97427	-0.1872	0.1872	7.34892e-10	2.77057e-07	498	P97427	Crmp1	Dihydropyrimidinase-related protein 1	DPYL1_MOUSE	37	-12.1691	0.878309	siSec23a	siNon	microtubule organizing center,spindle,cytosol,dendrite,growth cone,midbody,neuronal cell body,filamentous actin	hydrolase activity, acting on carbon-nitrogen (but not peptide) bonds,filamin binding,phosphoprotein binding	microtubule cytoskeleton organization,axon guidance,negative regulation of neuron projection development,semaphorin-plexin signaling pathway,negative regulation of actin filament binding
siSec23a / siNon	Q03265	Q03265	-0.0682923	0.0682923	1.27775e-09	4.63184e-07	444	Q03265	Atp5a1	ATP synthase subunit alpha, mitochondrial	ATPA_MOUSE	34	-4.62337	0.953766	siSec23a	siNon	mitochondrion,mitochondrial inner membrane,mitochondrial proton-transporting ATP synthase complex,plasma membrane,membrane,extracellular matrix,myelin sheath,proton-transporting ATP synthase complex,proton-transporting ATP synthase complex, catalytic core F(1),extracellular exosome,COP9 signalosome	RNA binding,protein binding,ATP binding,MHC class I protein binding,angiostatin binding,proton-transporting ATP synthase activity, rotational mechanism,ATPase activity	negative regulation of endothelial cell proliferation,lipid metabolic process,ATP biosynthetic process,ATP synthesis coupled proton transport,positive regulation of blood vessel endothelial cell migration,Requires Ontology
siSec23a / siNon	P10126	P10126	0.164431	0.164431	2.07625e-09	7.08369e-07	642	P10126	Eef1a1	Elongation factor 1-alpha 1	EF1A1_MOUSE	38	12.0724	1.12072	siSec23a	siNon	extracellular space,nucleus,nucleolus,cytoplasm,cytosol,plasma membrane,membrane,cortical actin cytoskeleton,ruffle membrane,myelin sheath,extracellular exosome	tRNA binding,RNA binding,translation elongation factor activity,GTPase activity,protein binding,GTP binding,protein kinase binding	translational elongation,cellular response to epidermal growth factor stimulus
siSec23a / siNon	P97311	P97311	0.32328	0.32328	2.05004e-09	7.08369e-07	414	P97311	Mcm6	DNA replication licensing factor MCM6	MCM6_MOUSE	43	25.1172	1.25117	siSec23a	siNon	nuclear chromosome, telomeric region,nucleus,nucleoplasm,MCM complex	single-stranded DNA binding,protein binding,ATP binding,identical protein binding,DNA helicase activity,ATP-dependent DNA helicase activity	DNA unwinding involved in DNA replication,DNA replication initiation,cell cycle
siSec23a / siNon	P49312	P49312	-0.0496471	0.0496471	2.17215e-09	7.19913e-07	510	P49312	Hnrnpa1	Heterogeneous nuclear ribonucleoprotein A1	ROA1_MOUSE	33	-3.38273	0.966173	siSec23a	siNon	nucleus,nucleoplasm,spliceosomal complex,cytoplasm,intracellular ribonucleoprotein complex,host cell	single-stranded DNA binding,RNA binding	alternative mRNA splicing, via spliceosome,RNA splicing,mRNA transport,nuclear export,nuclear import,cellular response to sodium arsenite
siSec23a / siNon	P19324	P19324	0.179675	0.179675	3.20278e-09	1.03201e-06	336	P19324	Serpinh1	Serpin H1	SERPH_MOUSE	24	13.2628	1.13263	siSec23a	siNon	cytoplasm,endoplasmic reticulum,endoplasmic reticulum lumen,endoplasmic reticulum-Golgi intermediate compartment,membrane raft,extracellular exosome,extracellular space	RNA binding,serine-type endopeptidase inhibitor activity,protein binding,collagen binding,unfolded protein binding	chondrocyte development involved in endochondral bone morphogenesis,negative regulation of endopeptidase activity,collagen fibril organization,collagen biosynthetic process,protein maturation
siSec23a / siNon	Q8BG05	Q8BG05	-0.106345	0.106345	3.62399e-09	1.13617e-06	408	Q8BG05	Hnrnpa3	Heterogeneous nuclear ribonucleoprotein A3	ROA3_MOUSE	28	-7.10618	0.928938	siSec23a	siNon	spliceosomal complex	RNA binding	mRNA processing,RNA splicing
siSec23a / siNon	Q8QZY1	Q8QZY1	0.0975615	0.0975615	4.19545e-09	1.28072e-06	312	Q8QZY1	Eif3l	Eukaryotic translation initiation factor 3 subunit L	EIF3L_MOUSE	29	6.99634	1.06996	siSec23a	siNon	fibrillar center,nucleoplasm,nucleolus,eukaryotic translation initiation factor 3 complex,membrane	RNA binding,translation initiation factor activity	translational initiation,viral translational termination-reinitiation
siSec23a / siNon	Q80X90	Q80X90	-0.10357	0.10357	5.54917e-09	1.65052e-06	918	Q80X90	Flnb	Filamin-B	FLNB_MOUSE	102	-6.92729	0.930727	siSec23a	siNon	stress fiber,nucleus,cytoplasm,cytosol,plasma membrane,brush border,focal adhesion,cell cortex,Z disc,extracellular matrix,neuron projection,neuronal cell body,extracellular exosome	RNA binding,actin binding,protein binding,identical protein binding,cadherin binding	keratinocyte development,epithelial cell morphogenesis,skeletal muscle tissue development,actin cytoskeleton organization
siSec23a / siNon	Q91Z31	Q91Z31	0.0295664	0.0295664	6.17576e-09	1.79097e-06	294	Q91Z31	Ptbp2	Polypyrimidine tract-binding protein 2	PTBP2_MOUSE	22	2.07053	1.02071	siSec23a	siNon	spliceosomal complex,growth cone,neuronal cell body	RNA binding,mRNA binding,protein binding,pre-mRNA binding	mRNA splice site selection,spinal cord development,cerebellum development,negative regulation of RNA splicing,regulation of neural precursor cell proliferation
siSec23a / siNon	P62806	P62806	0.00042546	0.00042546	6.64294e-09	1.87947e-06	318	P62806	Hist1h4a	Histone H4	H4_MOUSE	21	0.029495	1.00029	siSec23a	siNon	nuclear chromosome,nuclear chromosome, telomeric region,nucleosome,nuclear nucleosome,nucleus,nucleoplasm,membrane,extracellular matrix,protein complex,extracellular exosome	DNA binding,RNA binding,protein binding,protein domain specific binding,histone binding,protein heterodimerization activity	chromatin silencing at rDNA,nucleosome assembly,DNA replication-dependent nucleosome assembly,DNA replication-independent nucleosome assembly,DNA-templated transcription, initiation,DNA methylation on cytosine,negative regulation of megakaryocyte differentiation,positive regulation of gene expression, epigenetic,protein heterotetramerization
siSec23a / siNon	Q8K310	Q8K310	-0.189913	0.189913	9.01142e-09	2.48887e-06	684	Q8K310	Matr3	Matrin-3	MATR3_MOUSE	55	-12.3342	0.876658	siSec23a	siNon	nucleus,membrane,nuclear matrix	RNA binding,zinc ion binding	heart valve development,ventricular septum development,posttranscriptional regulation of gene expression
siSec23a / siNon	P17182	P17182	-0.0330236	0.0330236	1.0512e-08	2.83579e-06	432	P17182	Eno1	Alpha-enolase	ENOA_MOUSE	30	-2.26303	0.97737	siSec23a	siNon	phosphopyruvate hydratase complex,extracellular space,nucleus,cytoplasm,cytosol,plasma membrane,cell surface,membrane,extrinsic component of plasma membrane,myelin sheath,extracellular exosome,cell cortex region	magnesium ion binding,transcriptional repressor activity, RNA polymerase II core promoter proximal region sequence-specific binding,RNA binding,phosphopyruvate hydratase activity,protein homodimerization activity,cadherin binding,protein heterodimerization activity,GTPase binding	negative regulation of transcription from RNA polymerase II promoter,in utero embryonic development,glycolytic process,positive regulation of binding
siSec23a / siNon	P05063	P05063	0.277296	0.277296	1.2698e-08	3.2826e-06	336	P05063	Aldoc	Fructose-bisphosphate aldolase C	ALDOC_MOUSE	27	21.1922	1.21192	siSec23a	siNon	mitochondrion,extracellular exosome	fructose-bisphosphate aldolase activity,cytoskeletal protein binding	glycolytic process,fructose 1,6-bisphosphate metabolic process,epithelial cell differentiation
siSec23a / siNon	P25206	P25206	0.216067	0.216067	1.27342e-08	3.2826e-06	378	P25206	Mcm3	DNA replication licensing factor MCM3	MCM3_MOUSE	37	16.1563	1.16156	siSec23a	siNon	nuclear chromosome, telomeric region,nucleus,nucleoplasm,cytoplasm,centrosome,membrane,MCM complex,perinuclear region of cytoplasm	DNA binding,helicase activity,ATP binding	DNA replication initiation,cell cycle
siSec23a / siNon	Q3TXS7	Q3TXS7	0.0439373	0.0439373	1.41488e-08	3.56796e-06	456	Q3TXS7	Psmd1	26S proteasome non-ATPase regulatory subunit 1	PSMD1_MOUSE	39	3.09235	1.03092	siSec23a	siNon	proteasome complex,nucleus,proteasome regulatory particle, base subcomplex,membrane,proteasome accessory complex,proteasome storage granule,extracellular exosome	protein binding,enzyme regulator activity,endopeptidase activity	regulation of protein catabolic process,proteasome-mediated ubiquitin-dependent protein catabolic process,regulation of catalytic activity
siSec23a / siNon	Q9DCL9	Q9DCL9	0.144603	0.144603	2.43371e-08	6.00659e-06	210	Q9DCL9	Paics	Multifunctional protein ADE2	PUR6_MOUSE	24	10.5426	1.10543	siSec23a	siNon	cytoplasm,membrane,extracellular exosome	phosphoribosylaminoimidazole carboxylase activity,phosphoribosylaminoimidazolesuccinocarboxamide synthase activity,ATP binding,identical protein binding,cadherin binding	'de novo' IMP biosynthetic process
siSec23a / siNon	P08113	P08113	0.0314912	0.0314912	3.08637e-08	7.45874e-06	618	P08113	Hsp90b1	Endoplasmin	ENPL_MOUSE	52	2.2068	1.02207	siSec23a	siNon	extracellular region,nucleus,endoplasmic reticulum,endoplasmic reticulum lumen,endoplasmic reticulum membrane,cytosol,plasma membrane,focal adhesion,membrane,midbody,extracellular matrix,endoplasmic reticulum chaperone complex,melanosome,perinuclear region of cytoplasm,extracellular exosome	RNA binding,protein binding,ATP binding,protein phosphatase binding,virion binding,low-density lipoprotein particle receptor binding,unfolded protein binding	response to hypoxia,protein folding,receptor-mediated endocytosis,ER-associated ubiquitin-dependent protein catabolic process,retrograde protein transport, ER to cytosol,actin rod assembly,negative regulation of apoptotic process,regulation of phosphoprotein phosphatase activity,cellular response to ATP
siSec23b / siNon	Q7TMK9	Q7TMK9	-0.0212191	0.0212191	3.48908e-08	8.25987e-06	348	Q7TMK9	Syncrip	Heterogeneous nuclear ribonucleoprotein Q	HNRPQ_MOUSE	32	-1.46003	0.9854	siSec23b	siNon	nucleoplasm,cytoplasm,endoplasmic reticulum,membrane,intracellular ribonucleoprotein complex,CRD-mediated mRNA stability complex,catalytic step 2 spliceosome,histone pre-mRNA 3'end processing complex,GAIT complex	RNA binding,poly(A) binding	osteoblast differentiation,mRNA processing,RNA splicing,negative regulation of translation,CRD-mediated mRNA stabilization,cellular response to interferon-gamma
siSec23b / siNon	Q03265	Q03265	-0.0633261	0.0633261	3.65058e-08	8.46936e-06	444	Q03265	Atp5a1	ATP synthase subunit alpha, mitochondrial	ATPA_MOUSE	34	-4.29449	0.957055	siSec23b	siNon	mitochondrion,mitochondrial inner membrane,mitochondrial proton-transporting ATP synthase complex,plasma membrane,membrane,extracellular matrix,myelin sheath,proton-transporting ATP synthase complex,proton-transporting ATP synthase complex, catalytic core F(1),extracellular exosome,COP9 signalosome	RNA binding,protein binding,ATP binding,MHC class I protein binding,angiostatin binding,proton-transporting ATP synthase activity, rotational mechanism,ATPase activity	negative regulation of endothelial cell proliferation,lipid metabolic process,ATP biosynthetic process,ATP synthesis coupled proton transport,positive regulation of blood vessel endothelial cell migration,Requires Ontology
siSec23b / siSec23a	O88569	O88569	-0.161146	0.161146	4.24401e-08	9.65304e-06	480	O88569	Hnrnpa2b1	Heterogeneous nuclear ribonucleoproteins A2/B1	ROA2_MOUSE	34	-10.5685	0.894315	siSec23b	siSec23a	nucleus,nucleoplasm,spliceosomal complex,cytoplasm,membrane,intracellular ribonucleoprotein complex,extracellular exosome,catalytic step 2 spliceosome	RNA binding,mRNA 3'-UTR binding,miRNA binding,single-stranded telomeric DNA binding,pre-mRNA intronic binding,N6-methyladenosine-containing RNA binding	negative regulation of transcription from RNA polymerase II promoter,mRNA splicing, via spliceosome,mRNA processing,mRNA export from nucleus,primary miRNA processing,negative regulation of mRNA splicing, via spliceosome,RNA transport,miRNA transport
siSec23a / siNon	P60843	P60843	0.0726295	0.0726295	5.25262e-08	1.17174e-05	504	P60843	Eif4a1	Eukaryotic initiation factor 4A-I	IF4A1_MOUSE	36	5.16317	1.05163	siSec23a	siNon	nucleolus,cytoplasm,membrane,extracellular matrix,extracellular exosome	RNA binding,double-stranded RNA binding,translation initiation factor activity,ATP-dependent RNA helicase activity,protein binding,ATP binding	translational initiation,regulation of gene expression,RNA secondary structure unwinding
siSec23a / siNon	P23116	P23116	-0.194966	0.194966	5.41278e-08	1.18468e-05	774	P23116	Eif3a	Eukaryotic translation initiation factor 3 subunit A	EIF3A_MOUSE	72	-12.6407	0.873593	siSec23a	siNon	nucleus,nucleolus,microtubule organizing center,cytosol,eukaryotic translation initiation factor 3 complex,microtubule,membrane,multi-eIF complex,eukaryotic translation initiation factor 3 complex, eIF3e,eukaryotic translation initiation factor 3 complex, eIF3m	RNA binding,mRNA binding,protein binding,receptor tyrosine kinase binding,translation initiation factor activity	formation of cytoplasmic translation initiation complex,translation reinitiation,negative regulation of ERK1 and ERK2 cascade,IRES-dependent viral translational initiation,viral translational termination-reinitiation
siSec23a / siNon	Q64737	Q64737	0.0424845	0.0424845	5.64047e-08	1.21166e-05	336	Q64737	Gart	Trifunctional purine biosynthetic protein adenosine-3	PUR2_MOUSE	40	2.98859	1.02989	siSec23a	siNon	cytoplasm,extracellular exosome	phosphoribosylamine-glycine ligase activity,phosphoribosylformylglycinamidine cyclo-ligase activity,phosphoribosylglycinamide formyltransferase activity,ATP binding,metal ion binding	brainstem development,'de novo' IMP biosynthetic process,glycine metabolic process,purine nucleobase biosynthetic process,response to organic substance,response to inorganic substance,cerebellum development,cerebral cortex development,tetrahydrofolate biosynthetic process
siSec23b / siNon	P63276	P63276	0.315233	0.315233	6.51289e-08	1.37363e-05	138	P63276	Rps17	40S ribosomal protein S17	RS17_MOUSE	9	24.4213	1.24421	siSec23b	siNon	focal adhesion,membrane,cytosolic small ribosomal subunit,extracellular matrix,extracellular exosome	RNA binding,structural constituent of ribosome	ribosomal small subunit assembly,rRNA processing,translation,erythrocyte homeostasis,ribosomal small subunit biogenesis
siSec23b / siSec23a	P63038	P63038	-0.14159	0.14159	7.87575e-08	1.63141e-05	720	P63038	Hspd1	60 kDa heat shock protein, mitochondrial	CH60_MOUSE	48	-9.34808	0.906519	siSec23b	siSec23a	extracellular space,cytoplasm,mitochondrion,mitochondrial inner membrane,mitochondrial matrix,early endosome,peroxisomal matrix,rough endoplasmic reticulum,Golgi apparatus,cytosol,plasma membrane,clathrin-coated pit,cell surface,membrane,mitochondrial crista,coated vesicle,secretory granule,extracellular matrix,zymogen granule,myelin sheath,intracellular membrane-bounded organelle,protein complex…	lipopolysaccharide binding,protease binding,p53 binding,RNA binding,double-stranded RNA binding,ATP binding,high-density lipoprotein particle binding,hydrolase activity,enzyme binding,ubiquitin protein ligase binding,protein complex binding,apolipoprotein binding,apolipoprotein A-I binding,insulin binding,protein binding involved in protein folding,protein heterodimerization activity,unfolded pro…	response to hypoxia,detection of misfolded protein,B cell cytokine production,MyD88-dependent toll-like receptor signaling pathway,positive regulation of T cell mediated immune response to tumor cell,response to ischemia,'de novo' protein folding,activation of cysteine-type endopeptidase activity involved in apoptotic process,response to unfolded protein,apoptotic mitochondrial changes,response t…
siSec23a / siNon	P62702	P62702	-0.0107522	0.0107522	8.96865e-08	1.8252e-05	270	P62702	Rps4x	40S ribosomal protein S4, X isoform	RS4X_MOUSE	23	-0.742514	0.992575	siSec23a	siNon	nucleus,ribosome,polysome,focal adhesion,small ribosomal subunit,membrane,cytosolic small ribosomal subunit,intracellular ribonucleoprotein complex,extracellular matrix,cytoplasmic ribonucleoprotein granule,extracellular exosome	RNA binding,structural constituent of ribosome,rRNA binding	translation,multicellular organism development,positive regulation of cell proliferation,response to ethanol,positive regulation of translation
siSec23a / siNon	Q8BTM8	Q8BTM8	-0.056718	0.056718	9.38928e-08	1.87786e-05	966	Q8BTM8	Flna	Filamin-A	FLNA_MOUSE	99	-3.85512	0.961449	siSec23a	siNon	nucleus,nucleolus,cytoplasm,trans-Golgi network,cytosol,plasma membrane,brush border,cell-cell junction,focal adhesion,cell cortex,actin cytoskeleton,membrane,Z disc,growth cone,extracellular matrix,Myb complex,actin filament bundle,extracellular exosome,filamentous actin	G-protein coupled receptor binding,glycoprotein binding,RNA binding,actin binding,signal transducer activity,protein kinase C binding,protein binding,transcription factor binding,potassium channel regulator activity,Rho GTPase binding,Ral GTPase binding,kinase binding,small GTPase binding,Fc-gamma receptor I complex binding,protein homodimerization activity,ion channel binding,cadherin binding,Ra…	angiogenesis,epithelial to mesenchymal transition,blood vessel remodeling,heart morphogenesis,adenylate cyclase-inhibiting dopamine receptor signaling pathway,negative regulation of neuron projection development,negative regulation of transcription from RNA polymerase I promoter,actin cytoskeleton organization,regulation of cell migration,actin cytoskeleton reorganization,regulation of actin fila…
siSec23b / siSec23a	Q02257	Q02257	-0.64305	0.64305	1.24285e-07	2.44358e-05	174	Q02257	Jup	Junction plakoglobin	PLAK_MOUSE	18	-35.9642	0.640358	siSec23b	siSec23a	nucleus,cytoplasm,cytosol,intermediate filament,plasma membrane,cell-cell junction,cell-cell adherens junction,fascia adherens,focal adhesion,cytoplasmic side of plasma membrane,intercalated disc,actin cytoskeleton,membrane,apicolateral plasma membrane,lateral plasma membrane,catenin complex,Z disc,desmosome,extracellular matrix,protein-DNA complex,extracellular exosome,gamma-catenin-TCF7L2 compl…	transcription coactivator activity,signal transducer activity,structural molecule activity,protein binding,protein kinase binding,protein phosphatase binding,alpha-catenin binding,cadherin binding,cell adhesion molecule binding	desmosome assembly,cell adhesion,signal transduction,single organismal cell-cell adhesion,cell migration,adherens junction assembly,regulation of cell proliferation,positive regulation of protein import into nucleus,skin development,detection of mechanical stimulus,positive regulation of sequence-specific DNA binding transcription factor activity,protein heterooligomerization,cellular response to…
siSec23a / siNon	Q02053	Q02053	-0.00610198	0.00610198	1.34236e-07	2.59524e-05	702	Q02053	Uba1	Ubiquitin-like modifier-activating enzyme 1	UBA1_MOUSE	53	-0.422064	0.995779	siSec23a	siNon	nucleus,nucleoplasm,cytoplasm,mitochondrion,cytosol,extracellular exosome,heterochromatin,lysosomal membrane,endosome membrane,desmosome,rough endoplasmic reticulum membrane	RNA binding,ubiquitin activating enzyme activity,protein binding,ATP binding	ubiquitin-dependent protein catabolic process,cellular response to DNA damage stimulus,protein ubiquitination
siSec23a / siNon	Q569Z6	Q569Z6	-0.175664	0.175664	1.43237e-07	2.67992e-05	378	Q569Z6	Thrap3	Thyroid hormone receptor-associated protein 3	TR150_MOUSE	37	-11.464	0.88536	siSec23a	siNon	nucleus,nucleoplasm,mediator complex,nuclear speck,extracellular exosome,exon-exon junction complex	core promoter sequence-specific DNA binding,RNA polymerase II transcription cofactor activity,transcription cofactor activity,transcription coactivator activity,RNA binding,receptor activity,protein binding,ATP binding,thyroid hormone receptor binding,phosphoprotein binding	regulation of alternative mRNA splicing, via spliceosome,nuclear-transcribed mRNA catabolic process,transcription from RNA polymerase II promoter,transcription initiation from RNA polymerase II promoter,mRNA processing,circadian rhythm,RNA splicing,intracellular steroid hormone receptor signaling pathway,androgen receptor signaling pathway,positive regulation of circadian rhythm,positive regulati…
siSec23b / siSec23a	Q6P4T2	Q6P4T2	0.0283054	0.0283054	1.41155e-07	2.67992e-05	1008	Q6P4T2	Snrnp200	U5 small nuclear ribonucleoprotein 200 kDa helicase	U520_MOUSE	102	1.98135	1.01981	siSec23b	siSec23a	nucleus,nucleoplasm,spliceosomal complex,U5 snRNP,membrane,U4/U6 x U5 tri-snRNP complex,catalytic step 2 spliceosome	RNA binding,ATP-dependent RNA helicase activity,ATP binding,ATP-dependent helicase activity,identical protein binding	mRNA splicing, via spliceosome,osteoblast differentiation
siSec23a / siNon	P56480	P56480	-0.0622205	0.0622205	1.58115e-07	2.91133e-05	582	P56480	Atp5b	ATP synthase subunit beta, mitochondrial	ATPB_MOUSE	32	-4.22112	0.957789	siSec23a	siNon	nucleus,mitochondrion,mitochondrial inner membrane,mitochondrial proton-transporting ATP synthase complex,plasma membrane,cell surface,membrane,extracellular matrix,mitochondrial membrane,mitochondrial nucleoid,myelin sheath,proton-transporting ATP synthase complex,proton-transporting ATP synthase complex, catalytic core F(1),extracellular exosome	protein binding,ATP binding,MHC class I protein binding,angiostatin binding,proton-transporting ATP synthase activity, rotational mechanism,proton-transporting ATPase activity, rotational mechanism,ATPase activity	angiogenesis,osteoblast differentiation,lipid metabolic process,ATP biosynthetic process,negative regulation of cell adhesion involved in substrate-bound cell migration,ATP synthesis coupled proton transport,proton transport,positive regulation of blood vessel endothelial cell migration,regulation of intracellular pH,Requires Ontology
siSec23a / siNon	P11983	P11983	0.0151916	0.0151916	1.75298e-07	3.13355e-05	444	P11983	Tcp1	T-complex protein 1 subunit alpha	TCPA_MOUSE	37	1.05857	1.01059	siSec23a	siNon	pericentriolar material,acrosomal vesicle,zona pellucida receptor complex,nuclear heterochromatin,Golgi apparatus,centrosome,microtubule organizing center,chaperonin-containing T-complex,microtubule,myelin sheath,cell body,extracellular exosome	RNA binding,protein binding,ATP binding,ubiquitin protein ligase binding,protein binding involved in protein folding,unfolded protein binding	'de novo' protein folding,binding of sperm to zona pellucida,positive regulation of telomere maintenance via telomerase,translocation of peptides or proteins into host cell cytoplasm,protein stabilization,positive regulation of telomerase activity,chaperone-mediated protein folding,scaRNA localization to Cajal body,toxin transport,positive regulation of establishment of protein localization to te…
siSec23b / siSec23a	P20152	P20152	-0.139642	0.139642	1.80989e-07	3.13355e-05	786	P20152	Vim	Vimentin	VIME_MOUSE	55	-9.22554	0.907745	siSec23b	siSec23a	cytoplasm,peroxisome,cytosol,cytoskeleton,intermediate filament,plasma membrane,focal adhesion,extracellular matrix,cell leading edge,cell projection,neuron projection,type III intermediate filament,extracellular exosome	glycoprotein binding,double-stranded RNA binding,structural molecule activity,structural constituent of cytoskeleton,structural constituent of eye lens,protein binding,protein C-terminus binding,identical protein binding,scaffold protein binding,keratin filament binding	positive regulation of gene expression,negative regulation of neuron projection development,astrocyte development,intermediate filament-based process,intermediate filament organization,Bergmann glial cell differentiation,SMAD protein signal transduction,lens fiber cell development
siSec23a / siNon	P62082	P62082	0.0225199	0.0225199	1.76652e-07	3.13355e-05	192	P62082	Rps7	40S ribosomal protein S7	RS7_MOUSE	14	1.5732	1.01573	siSec23a	siNon	nucleus,nucleolus,microtubule organizing center,ribosome,focal adhesion,membrane,cytosolic small ribosomal subunit,intracellular ribonucleoprotein complex,90S preribosome,extracellular matrix,small-subunit processome,protein complex,extracellular exosome	RNA binding,mRNA 3'-UTR binding,structural constituent of ribosome,mRNA 5'-UTR binding,ubiquitin ligase inhibitor activity	neural tube closure,cytoplasmic translation,rRNA processing,positive regulation of gene expression,cell differentiation,ribosomal small subunit biogenesis,protein stabilization,positive regulation of intrinsic apoptotic signaling pathway by p53 class mediator,negative regulation of ubiquitin protein ligase activity,negative regulation of protein ubiquitination involved in ubiquitin-dependent prot…
siSec23b / siSec23a	Q9CQQ7	Q9CQQ7	-0.0442681	0.0442681	1.78593e-07	3.13355e-05	258	Q9CQQ7	Atp5f1	ATP synthase F(0) complex subunit B1, mitochondrial	AT5F1_MOUSE	17	-3.02183	0.969782	siSec23b	siSec23a	mitochondrial proton-transporting ATP synthase complex, coupling factor F(o),nucleus,nucleoplasm,mitochondrion,mitochondrial inner membrane,mitochondrial proton-transporting ATP synthase complex,membrane,myelin sheath,extracellular exosome	ATPase activity,proton-transporting ATP synthase activity, rotational mechanism	ATP synthesis coupled proton transport,substantia nigra development,Requires Ontology
siSec23a / siNon	P80316	P80316	-0.0333895	0.0333895	1.91271e-07	3.26286e-05	522	P80316	Cct5	T-complex protein 1 subunit epsilon	TCPE_MOUSE	35	-2.28781	0.977122	siSec23a	siNon	zona pellucida receptor complex,nucleolus,centrosome,cytosol,chaperonin-containing T-complex,microtubule,myelin sheath,cell body,extracellular exosome	mRNA 3'-UTR binding,protein binding,ATP binding,G-protein beta-subunit binding,protein binding involved in protein folding,mRNA 5'-UTR binding,beta-tubulin binding,unfolded protein binding	'de novo' protein folding,binding of sperm to zona pellucida,response to virus,positive regulation of telomere maintenance via telomerase,protein stabilization,chaperone-mediated protein folding,toxin transport,positive regulation of establishment of protein localization to telomere,positive regulation of protein localization to Cajal body,positive regulation of telomerase RNA localization to Caj…
siSec23a / siNon	Q8BKC5	Q8BKC5	0.0984568	0.0984568	2.27939e-07	3.83203e-05	480	Q8BKC5	Ipo5	Importin-5	IPO5_MOUSE	39	7.06276	1.07063	siSec23a	siNon	nucleus,cytoplasm,membrane,nuclear membrane,nuclear periphery	RNA binding,protein binding,nuclear localization sequence binding,Ran GTPase binding,protein transporter activity	protein import into nucleus, translocation,NLS-bearing protein import into nucleus,ribosomal protein import into nucleus,positive regulation of protein import into nucleus,cellular response to amino acid stimulus
siSec23b / siNon	P63158	P63158	0.217374	0.217374	2.44567e-07	4.05282e-05	318	P63158	Hmgb1	High mobility group protein B1	HMGB1_MOUSE	18	16.2615	1.16262	siSec23b	siNon	condensed chromosome,extracellular region,extracellular space,nucleus,cytoplasm,early endosome,endoplasmic reticulum-Golgi intermediate compartment,plasma membrane,cell surface,transcriptional repressor complex,neuron projection	four-way junction DNA binding,open form four-way junction DNA binding,crossed form four-way junction DNA binding,bubble DNA binding,lipopolysaccharide binding,phosphatidylserine binding,bent DNA binding,damaged DNA binding,double-stranded DNA binding,transcription factor activity, sequence-specific DNA binding,double-stranded RNA binding,single-stranded RNA binding,cytokine activity,protein bindi…	eye development,myeloid dendritic cell activation,positive regulation of protein phosphorylation,endothelial cell proliferation,positive regulation of mesenchymal cell proliferation,activation of innate immune response,plasmacytoid dendritic cell activation,macrophage activation involved in immune response,inflammatory response to antigenic stimulus,regulation of tolerance induction,regulation of…
siSec23a / siNon	P63085	P63085	-0.0314824	0.0314824	2.72821e-07	4.45736e-05	234	P63085	Mapk1	Mitogen-activated protein kinase 1	MK01_MOUSE	20	-2.15856	0.978414	siSec23a	siNon	nucleus,nucleoplasm,cytoplasm,mitochondrion,early endosome,late endosome,Golgi apparatus,microtubule organizing center,cytosol,cytoskeleton,plasma membrane,caveola,focal adhesion,axon,pseudopodium,dendrite cytoplasm,perikaryon,protein complex,extracellular exosome,mitotic spindle	phosphotyrosine binding,protein kinase activity,protein serine/threonine kinase activity,MAP kinase activity,protein binding,ATP binding,transcription factor binding,RNA polymerase II carboxy-terminal domain kinase activity,kinase activity,phosphatase binding,mitogen-activated protein kinase kinase kinase binding,identical protein binding	MAPK cascade,MAPK import into nucleus,transcription, DNA-templated,protein phosphorylation,apoptotic process,cellular response to DNA damage stimulus,cell cycle,heart development,positive regulation of cell proliferation,response to toxic substance,animal organ morphogenesis,regulation of gene expression,positive regulation of gene expression,positive regulation of peptidyl-threonine phosphorylat…
siSec23a / siNon	Q8BU30	Q8BU30	-0.109005	0.109005	2.95551e-07	4.76166e-05	468	Q8BU30	Iars	Isoleucine--tRNA ligase, cytoplasmic	SYIC_MOUSE	51	-7.27724	0.927228	siSec23a	siNon	cytoplasm,cytosol,membrane,aminoacyl-tRNA synthetase multienzyme complex,extracellular exosome	tRNA binding,aminoacyl-tRNA editing activity,isoleucine-tRNA ligase activity,ATP binding,GTPase binding	osteoblast differentiation,isoleucyl-tRNA aminoacylation,regulation of translational fidelity
siSec23a / siNon	P26043	P26043	-0.0352451	0.0352451	3.42365e-07	5.36681e-05	438	P26043	Rdx	Radixin	RADI_MOUSE	41	-2.41341	0.975866	siSec23a	siNon	ruffle,extracellular space,plasma membrane,microvillus,cell-cell adherens junction,focal adhesion,apical plasma membrane,lamellipodium,filopodium,T-tubule,midbody,cortical actin cytoskeleton,cleavage furrow,stereocilium,myelin sheath,apical part of cell,cell tip,extracellular exosome,cell periphery	RNA binding,actin binding,protein binding,protein domain specific binding,protein homodimerization activity,cadherin binding,ATPase binding	regulation of cell shape,regulation of cell size,positive regulation of gene expression,microvillus assembly,positive regulation of cell migration,regulation of actin filament bundle assembly,negative regulation of homotypic cell-cell adhesion,negative regulation of GTPase activity,cellular response to platelet-derived growth factor stimulus,regulation of GTPase activity,apical protein localizati…
siSec23b / siNon	Q01853	Q01853	-0.0209036	0.0209036	3.41785e-07	5.36681e-05	996	Q01853	Vcp	Transitional endoplasmic reticulum ATPase	TERA_MOUSE	71	-1.43848	0.985615	siSec23b	siNon	proteasome complex,nucleus,nucleoplasm,endoplasmic reticulum,endoplasmic reticulum membrane,lipid particle,cytosol,VCP-NPL4-UFD1 AAA ATPase complex,site of double-strand break,Derlin-1 retrotranslocation complex,myelin sheath,protein complex,perinuclear region of cytoplasm,extracellular exosome,ATPase complex,VCP-NSFL1C complex	RNA binding,protein binding,ATP binding,lipid binding,ATPase activity,protein phosphatase binding,protein domain specific binding,polyubiquitin binding,ubiquitin protein ligase binding,deubiquitinase activator activity,K48-linked polyubiquitin binding,MHC class I protein binding,identical protein binding,ADP binding,ubiquitin-like protein ligase binding,BAT3 complex binding,ubiquitin-specific pro…	double-strand break repair,ubiquitin-dependent protein catabolic process,NADH metabolic process,ER to Golgi vesicle-mediated transport,autophagy,activation of cysteine-type endopeptidase activity involved in apoptotic process,cellular response to DNA damage stimulus,proteasomal protein catabolic process,positive regulation of mitochondrial membrane potential,macroautophagy,protein ubiquitination,…
siSec23a / siNon	P19096	P19096	0.0304866	0.0304866	3.73858e-07	5.78234e-05	1086	P19096	Fasn	Fatty acid synthase	FAS_MOUSE	101	2.13566	1.02136	siSec23a	siNon	mitochondrion,Golgi apparatus,cytosol,plasma membrane,membrane,melanosome,glycogen granule,extracellular exosome	RNA binding,fatty acid synthase activity,[acyl-carrier-protein] S-acetyltransferase activity,[acyl-carrier-protein] S-malonyltransferase activity,3-oxoacyl-[acyl-carrier-protein] synthase activity,3-oxoacyl-[acyl-carrier-protein] reductase (NADPH) activity,3-hydroxypalmitoyl-[acyl-carrier-protein] dehydratase activity,enoyl-[acyl-carrier-protein] reductase (NADPH, B-specific) activity,oleoyl-[acy…	osteoblast differentiation,acetyl-CoA metabolic process,fatty acid biosynthetic process,mammary gland development,oxidation-reduction process,cellular response to interleukin-4
siSec23a / siNon	Q9D8N0	Q9D8N0	0.0319448	0.0319448	3.80907e-07	5.81384e-05	300	Q9D8N0	Eef1g	Elongation factor 1-gamma	EF1G_MOUSE	28	2.23894	1.02239	siSec23a	siNon	nucleus,cytoplasm,membrane,extracellular exosome,endoplasmic reticulum	translation elongation factor activity,glutathione transferase activity,cadherin binding	translational elongation,glutathione metabolic process,response to virus
siSec23a / siNon	P09103	P09103	-0.205156	0.205156	4.14163e-07	6.22114e-05	420	P09103	P4hb	Protein disulfide-isomerase	PDIA1_MOUSE	37	-13.2555	0.867445	siSec23a	siNon	endoplasmic reticulum,endoplasmic reticulum lumen,endoplasmic reticulum-Golgi intermediate compartment,focal adhesion,external side of plasma membrane,procollagen-proline 4-dioxygenase complex,extracellular matrix,endoplasmic reticulum chaperone complex,melanosome,extracellular exosome	RNA binding,protein disulfide isomerase activity,integrin binding,protein binding,peptide disulfide oxidoreductase activity,enzyme binding,protein heterodimerization activity,procollagen-proline 4-dioxygenase activity,peptidyl-proline 4-dioxygenase activity	protein folding,peptidyl-proline hydroxylation to 4-hydroxy-L-proline,response to endoplasmic reticulum stress,cell redox homeostasis,positive regulation of viral entry into host cell,oxidation-reduction process,cellular response to hypoxia,regulation of oxidative stress-induced intrinsic apoptotic signaling pathway
siSec23a / siNon	Q8VDN2	Q8VDN2	0.101579	0.101579	4.18318e-07	6.22114e-05	222	Q8VDN2	Atp1a1	Sodium/potassium-transporting ATPase subunit alpha-1	AT1A1_MOUSE	22	7.29468	1.07295	siSec23a	siNon	endosome,endoplasmic reticulum,Golgi apparatus,plasma membrane,sodium:potassium-exchanging ATPase complex,caveola,postsynaptic density,intercalated disc,membrane,integral component of membrane,basolateral plasma membrane,apical plasma membrane,T-tubule,sarcolemma,myelin sheath,protein complex,extracellular exosome,extracellular vesicle	sodium:potassium-exchanging ATPase activity,protein binding,ATP binding,phosphatase activity,protein kinase binding,protein domain specific binding,ankyrin binding,potassium ion binding,sodium ion binding,ADP binding,phosphatidylinositol 3-kinase binding,chaperone binding,steroid hormone binding	regulation of the force of heart contraction,regulation of sodium ion transport,cellular sodium ion homeostasis,regulation of blood pressure,potassium ion import,establishment or maintenance of transmembrane electrochemical gradient,dephosphorylation,cellular potassium ion homeostasis,negative regulation of glucocorticoid biosynthetic process,sodium ion export from cell,response to drug,negative …
siSec23a / siNon	O08709	O08709	0.033365	0.033365	4.89825e-07	7.19237e-05	222	O08709	Prdx6	Peroxiredoxin-6	PRDX6_MOUSE	20	2.33964	1.0234	siSec23a	siNon	extracellular space,cytoplasm,mitochondrion,lysosome,cytosol,membrane,cytoplasmic vesicle,extracellular exosome	peroxidase activity,glutathione peroxidase activity,protein binding,ubiquitin protein ligase binding,protein homodimerization activity,cadherin binding,calcium-independent phospholipase A2 activity,peroxiredoxin activity	response to reactive oxygen species,response to oxidative stress,bleb assembly,cell redox homeostasis,glycerophospholipid catabolic process,oxidation-reduction process,cellular oxidant detoxification
siSec23a / siNon	O88569	O88569	-0.156832	0.156832	5.42178e-07	7.85891e-05	480	O88569	Hnrnpa2b1	Heterogeneous nuclear ribonucleoproteins A2/B1	ROA2_MOUSE	34	-10.3008	0.896992	siSec23a	siNon	nucleus,nucleoplasm,spliceosomal complex,cytoplasm,membrane,intracellular ribonucleoprotein complex,extracellular exosome,catalytic step 2 spliceosome	RNA binding,mRNA 3'-UTR binding,miRNA binding,single-stranded telomeric DNA binding,pre-mRNA intronic binding,N6-methyladenosine-containing RNA binding	negative regulation of transcription from RNA polymerase II promoter,mRNA splicing, via spliceosome,mRNA processing,mRNA export from nucleus,primary miRNA processing,negative regulation of mRNA splicing, via spliceosome,RNA transport,miRNA transport
siSec23a / siNon	Q91VR5	Q91VR5	-0.051073	0.051073	5.55543e-07	7.85891e-05	318	Q91VR5	Ddx1	ATP-dependent RNA helicase DDX1	DDX1_MOUSE	33	-3.47818	0.965218	siSec23a	siNon	nucleus,nucleoplasm,nucleolus,cytoplasm,cytosol,cytoplasmic stress granule,membrane,intracellular ribonucleoprotein complex,cleavage body,tRNA-splicing ligase complex	DNA binding,chromatin binding,transcription cofactor activity,RNA binding,double-stranded RNA binding,ATP-dependent RNA helicase activity,nuclease activity,exonuclease activity,protein binding,ATP binding,ATP-dependent helicase activity,poly(A) binding,DNA/RNA helicase activity	double-strand break repair,transcription, DNA-templated,regulation of transcription, DNA-templated,tRNA splicing, via endonucleolytic cleavage and ligation,mRNA processing,multicellular organism development,response to virus,RNA secondary structure unwinding,DNA duplex unwinding,response to exogenous dsRNA,nucleic acid phosphodiester bond hydrolysis,protein localization to cytoplasmic stress gran…
siSec23b / siNon	P57780	P57780	-0.00234373	0.00234373	5.5507e-07	7.85891e-05	330	P57780	Actn4	Alpha-actinin-4	ACTN4_MOUSE	32	-0.162323	0.998377	siSec23b	siNon	stress fiber,extracellular space,intracellular,nucleus,cytoplasm,cytosol,brush border,cell-cell junction,focal adhesion,nuclear body,Z disc,intracellular ribonucleoprotein complex,cortical cytoskeleton,pseudopodium,neuron projection,protein complex,perinuclear region of cytoplasm,extracellular exosome,actin cytoskeleton	RNA polymerase II regulatory region sequence-specific DNA binding,nucleoside binding,RNA binding,calcium ion binding,protein binding,ligand-dependent nuclear receptor transcription coactivator activity,chromatin DNA binding,nuclear hormone receptor binding,protein homodimerization activity,retinoic acid receptor binding,ion channel binding,protein N-terminus binding,actin filament binding	response to hypoxia,protein transport,vesicle transport along actin filament,positive regulation of cell migration,peroxisome proliferator activated receptor signaling pathway,regulation of apoptotic process,retinoic acid receptor signaling pathway,positive regulation of pinocytosis,actin filament bundle assembly,negative regulation of cellular component movement,positive regulation of cellular c…
siSec23b / siNon	P68372	P68372	0.0626263	0.0626263	6.33568e-07	8.85468e-05	534	P68372	Tubb4b	Tubulin beta-4B chain	TBB4B_MOUSE	29	4.43652	1.04437	siSec23b	siNon	nucleus,cytoplasm,microtubule,microtubule cytoskeleton,extracellular matrix,myelin sheath,tubulin complex,extracellular exosome,extracellular vesicle	double-stranded RNA binding,GTPase activity,structural constituent of cytoskeleton,GTP binding	cytoskeleton organization,microtubule-based process
siSec23b / siNon	Q9QZQ8	Q9QZQ8	0.0104481	0.0104481	6.58814e-07	9.09791e-05	228	Q9QZQ8	H2afy	Core histone macro-H2A.1	H2AY_MOUSE	21	0.726837	1.00727	siSec23b	siNon	nuclear chromosome,nuclear chromosome, telomeric region,nucleosome,nuclear chromatin,condensed chromosome,Barr body,nucleus,pericentric heterochromatin,nucleolus,centrosome,extracellular exosome,ESC/E(Z) complex	rDNA binding,RNA polymerase II regulatory region sequence-specific DNA binding,RNA polymerase II core promoter sequence-specific DNA binding,core promoter sequence-specific DNA binding,chromatin binding,double-stranded methylated DNA binding,enzyme binding,protein kinase binding,protein serine/threonine kinase inhibitor activity,chromatin DNA binding,nucleosomal DNA binding,transcription regulato…	negative regulation of transcription from RNA polymerase II promoter,nucleosome assembly,chromatin silencing,dosage compensation,chromatin modification,regulation of lipid metabolic process,regulation of histone methylation,negative regulation of histone phosphorylation,positive regulation of maintenance of mitotic sister chromatid cohesion,regulation of gene expression, epigenetic,positive regul…
siSec23a / siNon	Q62167	Q62167	-0.119462	0.119462	7.44361e-07	0.000101583	510	Q62167	Ddx3x	ATP-dependent RNA helicase DDX3X	DDX3X_MOUSE	43	-7.94691	0.920531	siSec23a	siNon	nucleus,nucleolus,cytoplasm,mitochondrial outer membrane,cytosol,cytoplasmic stress granule,nuclear speck,cytoplasmic ribonucleoprotein granule,extracellular exosome,eukaryotic translation initiation factor 3 complex,cytosolic small ribosomal subunit	DNA binding,RNA binding,GTPase activity,ATP-dependent DNA helicase activity,ATP-dependent RNA helicase activity,protein binding,ATP binding,transcription factor binding,poly(A) binding,eukaryotic initiation factor 4E binding,ATPase activity,nucleoside-triphosphatase activity,translation initiation factor binding,RNA strand annealing activity,RNA stem-loop binding,ribosomal small subunit binding,C…	transcription, DNA-templated,translational initiation,chromosome segregation,extrinsic apoptotic signaling pathway via death domain receptors,response to virus,regulation of gene expression,RNA secondary structure unwinding,positive regulation of gene expression,Wnt signaling pathway,negative regulation of translation,positive regulation of cell growth,negative regulation of cell growth,negative …
siSec23b / siNon	Q9D662	Q9D662	-0.415515	0.415515	7.79503e-07	0.000105142	186	Q9D662	Sec23b	Protein transport protein Sec23B	SC23B_MOUSE	23	-25.0248	0.749752	siSec23b	siNon	Golgi membrane,endoplasmic reticulum,endoplasmic reticulum membrane,Golgi apparatus,endomembrane system,COPII vesicle coat,endoplasmic reticulum-Golgi intermediate compartment membrane,perinuclear region of cytoplasm	protein binding,zinc ion binding	intracellular protein transport,ER to Golgi vesicle-mediated transport
siSec23a / siNon	P13864	P13864	0.0810265	0.0810265	9.03328e-07	0.000120444	474	P13864	Dnmt1	DNA (cytosine-5)-methyltransferase 1	DNMT1_MOUSE	53	5.77704	1.05777	siSec23a	siNon	heterochromatin,nucleus,nucleoplasm,replication fork,pericentric heterochromatin,cytoplasm	DNA binding,chromatin binding,RNA binding,DNA (cytosine-5-)-methyltransferase activity,protein binding,methyltransferase activity,zinc ion binding,methyl-CpG binding,DNA-methyltransferase activity,DNA (cytosine-5-)-methyltransferase activity, acting on CpG substrates,promoter-specific chromatin binding	negative regulation of transcription from RNA polymerase II promoter,chromatin silencing at rDNA,DNA methylation,transcription, DNA-templated,Ras protein signal transduction,maintenance of DNA methylation,regulation of gene expression,positive regulation of gene expression,gene silencing,chromatin modification,DNA methylation on cytosine,regulation of cell proliferation,DNA methylation involved i…
siSec23a / siNon	O08553	O08553	-0.163942	0.163942	9.85739e-07	0.000129938	468	O08553	Dpysl2	Dihydropyrimidinase-related protein 2	DPYL2_MOUSE	34	-10.7417	0.892583	siSec23a	siNon	mitochondrion,cytosol,plasma membrane,axon,dendrite,growth cone,neuronal cell body,terminal bouton,myelin sheath,protein complex,extracellular exosome,microtubule,membrane	protein binding,microtubule binding,hydrolase activity, acting on carbon-nitrogen (but not peptide) bonds,protein kinase binding,identical protein binding	response to amphetamine,endocytosis,cytoskeleton organization,axon guidance,regulation of neuron projection development,positive regulation of glutamate secretion,spinal cord development,olfactory bulb development,regulation of axon extension,response to cocaine,response to drug,synaptic vesicle transport
siSec23a / siNon	Q7TPR4	Q7TPR4	0.126792	0.126792	1.03364e-06	0.000134721	432	Q7TPR4	Actn1	Alpha-actinin-1	ACTN1_MOUSE	44	9.18631	1.09186	siSec23a	siNon	stress fiber,ruffle,extracellular space,intracellular,cytoplasm,plasma membrane,brush border,cell-cell junction,fascia adherens,focal adhesion,sarcomere,Z disc,secretory granule,cortical cytoskeleton,dense core granule membrane,cell projection,extracellular exosome,actin filament	double-stranded RNA binding,integrin binding,calcium ion binding,protein binding,vinculin binding,ligand-dependent nuclear receptor transcription coactivator activity,protein homodimerization activity,ion channel binding,actin filament binding	actin filament organization,platelet formation,cortical cytoskeleton organization,platelet morphogenesis,focal adhesion assembly,actin filament bundle assembly,negative regulation of cellular component movement,actin filament network formation,actin crosslink formation,regulation of nucleic acid-templated transcription
siSec23a / siNon	Q99MD9	Q99MD9	0.00592702	0.00592702	1.15071e-06	0.000148314	648	Q99MD9	Nasp	Nuclear autoantigenic sperm protein	NASP_MOUSE	55	0.411675	1.00412	siSec23a	siNon	nuclear chromatin,nucleus,nucleoplasm,cytoplasm,protein complex	protein binding,protein complex binding,histone binding,Hsp90 protein binding	blastocyst development,DNA replication,nucleosome assembly,DNA replication-dependent nucleosome assembly,DNA replication-independent nucleosome assembly,cell cycle,cell proliferation,protein transport,histone exchange
siSec23a / siNon	Q6P9Z1	Q6P9Z1	0.00244154	0.00244154	1.35571e-06	0.000172816	192	Q6P9Z1	Smarcd3	SWI/SNF-related matrix-associated actin-dependent regulator of chromatin subfamily D member 3	SMRD3_MOUSE	23	0.169378	1.00169	siSec23a	siNon	nuclear chromatin,nucleus,nucleoplasm,cytoplasm,SWI/SNF complex,npBAF complex,nBAF complex,BAF-type complex	chromatin binding,receptor binding,protein binding,transcription factor binding,ligand-dependent nuclear receptor binding,ligand-dependent nuclear receptor transcription coactivator activity,nuclear hormone receptor binding	positive regulation of neuroblast proliferation,heart morphogenesis,secondary heart field specification,cardiac right ventricle formation,neural retina development,nucleosome disassembly,chromatin remodeling,transcription, DNA-templated,regulation of transcription from RNA polymerase II promoter,positive regulation of G2/M transition of mitotic cell cycle,chromatin modification,muscle cell differ…
siSec23b / siNon	Q9DCX2	Q9DCX2	-0.247412	0.247412	1.59651e-06	0.0002013	144	Q9DCX2	Atp5h	ATP synthase subunit d, mitochondrial	ATP5H_MOUSE	12	-15.7594	0.842406	siSec23b	siNon	mitochondrial proton-transporting ATP synthase, stator stalk,nucleoplasm,mitochondrion,mitochondrial inner membrane,mitochondrial proton-transporting ATP synthase complex,cytosol,myelin sheath,extracellular exosome	ATPase activity,proton-transporting ATP synthase activity, rotational mechanism	ATP synthesis coupled proton transport,Requires Ontology
siSec23a / siNon	P40336	P40336	0.129605	0.129605	1.66272e-06	0.000207393	102	P40336	Vps26a	Vacuolar protein sorting-associated protein 26A	VP26A_MOUSE	12	9.39941	1.09399	siSec23a	siNon	lysosome,endosome,early endosome,cytosol,endosome membrane,retromer complex,retromer, cargo-selective complex,vesicle,extracellular exosome,tubular endosome	protein binding,protein transporter activity	intracellular protein transport,retrograde transport, endosome to Golgi,retrograde transport, endosome to plasma membrane
siSec23a / siNon	P46935	P46935	0.0325672	0.0325672	1.80942e-06	0.000223291	300	P46935	Nedd4	E3 ubiquitin-protein ligase NEDD4	NEDD4_MOUSE	36	2.28306	1.02283	siSec23a	siNon	ubiquitin ligase complex,chromatin,cytoplasm,Golgi apparatus,cytosol,plasma membrane,cell cortex,membrane,dendritic spine,perinuclear region of cytoplasm,extracellular exosome	protein binding,sodium channel inhibitor activity,protein domain specific binding,beta-2 adrenergic receptor binding,ionotropic glutamate receptor binding,ubiquitin binding,phosphoserine binding,phosphothreonine binding,ubiquitin protein ligase activity,RNA polymerase binding,proline-rich region binding	negative regulation of transcription from RNA polymerase II promoter,adaptive immune response,outflow tract morphogenesis,endocardial cushion development,protein monoubiquitination,protein targeting to lysosome,neuromuscular junction development,negative regulation of sodium ion transport,negative regulation of transcription from RNA polymerase II promoter in response to UV-induced DNA damage,pos…
siSec23b / siSec23a	Q6PDQ2	Q6PDQ2	0.0197027	0.0197027	1.9124e-06	0.000233514	984	Q6PDQ2	Chd4	Chromodomain-helicase-DNA-binding protein 4	CHD4_MOUSE	92	1.37505	1.01375	siSec23b	siSec23a	nuclear chromatin,nucleus,nucleoplasm,cytoplasm,centrosome,membrane,NuRD complex,protein-DNA complex,protein complex	RNA polymerase II repressing transcription factor binding,helicase activity,protein binding,ATP binding,microtubule binding,transcription factor binding,histone deacetylase binding,metal ion binding,RNA polymerase II core promoter proximal region sequence-specific DNA binding,RNA polymerase II distal enhancer sequence-specific DNA binding,nucleosomal DNA binding	negative regulation of transcription from RNA polymerase II promoter,transcription, DNA-templated,chromatin modification,ATP-dependent chromatin remodeling,spindle assembly,terminal button organization
siSec23a / siNon	P70195	P70195	-0.0302883	0.0302883	2.15059e-06	0.000249594	168	P70195	Psmb7	Proteasome subunit beta type-7	PSB7_MOUSE	14	-2.07754	0.979225	siSec23a	siNon	proteasome complex,nucleus,nucleoplasm,cytosol,proteasome core complex,proteasome core complex, beta-subunit complex,extracellular exosome	threonine-type endopeptidase activity	proteolysis involved in cellular protein catabolic process,positive regulation of protein targeting to mitochondrion
siSec23a / siNon	Q6PDQ2	Q6PDQ2	-0.0560303	0.0560303	2.11817e-06	0.000249594	984	Q6PDQ2	Chd4	Chromodomain-helicase-DNA-binding protein 4	CHD4_MOUSE	92	-3.80928	0.961907	siSec23a	siNon	nuclear chromatin,nucleus,nucleoplasm,cytoplasm,centrosome,membrane,NuRD complex,protein-DNA complex,protein complex	RNA polymerase II repressing transcription factor binding,helicase activity,protein binding,ATP binding,microtubule binding,transcription factor binding,histone deacetylase binding,metal ion binding,RNA polymerase II core promoter proximal region sequence-specific DNA binding,RNA polymerase II distal enhancer sequence-specific DNA binding,nucleosomal DNA binding	negative regulation of transcription from RNA polymerase II promoter,transcription, DNA-templated,chromatin modification,ATP-dependent chromatin remodeling,spindle assembly,terminal button organization
siSec23a / siNon	Q8BH04	Q8BH04	0.130573	0.130573	2.15061e-06	0.000249594	180	Q8BH04	Pck2	Phosphoenolpyruvate carboxykinase [GTP], mitochondrial	PCKGM_MOUSE	23	9.47286	1.09473	siSec23a	siNon	mitochondrion,extracellular exosome	phosphoenolpyruvate carboxykinase (GTP) activity,GTP binding,metal ion binding	gluconeogenesis
siSec23b / siNon	Q02257	Q02257	-1.88053	1.88053	2.15167e-06	0.000249594	174	Q02257	Jup	Junction plakoglobin	PLAK_MOUSE	18	-72.8415	0.271585	siSec23b	siNon	nucleus,cytoplasm,cytosol,intermediate filament,plasma membrane,cell-cell junction,cell-cell adherens junction,fascia adherens,focal adhesion,cytoplasmic side of plasma membrane,intercalated disc,actin cytoskeleton,membrane,apicolateral plasma membrane,lateral plasma membrane,catenin complex,Z disc,desmosome,extracellular matrix,protein-DNA complex,extracellular exosome,gamma-catenin-TCF7L2 compl…	transcription coactivator activity,signal transducer activity,structural molecule activity,protein binding,protein kinase binding,protein phosphatase binding,alpha-catenin binding,cadherin binding,cell adhesion molecule binding	desmosome assembly,cell adhesion,signal transduction,single organismal cell-cell adhesion,cell migration,adherens junction assembly,regulation of cell proliferation,positive regulation of protein import into nucleus,skin development,detection of mechanical stimulus,positive regulation of sequence-specific DNA binding transcription factor activity,protein heterooligomerization,cellular response to…
siSec23a / siNon	Q9DAK9	Q9DAK9	0.19675	0.19675	2.09133e-06	0.000249594	78	Q9DAK9	Phpt1	14 kDa phosphohistidine phosphatase	PHP14_MOUSE	7	14.6114	1.14611	siSec23a	siNon	cytosol,extracellular exosome	phosphoprotein phosphatase activity,phosphohistidine phosphatase activity,calcium channel inhibitor activity,ion channel binding	protein dephosphorylation,positive regulation of insulin secretion involved in cellular response to glucose stimulus,peptidyl-histidine dephosphorylation,negative regulation of T cell receptor signaling pathway,negative regulation of lyase activity,positive regulation of cell motility,regulation of actin cytoskeleton reorganization,negative regulation of ATP citrate synthase activity
siSec23b / siNon	O08553	O08553	-0.184877	0.184877	2.23492e-06	0.000256683	468	O08553	Dpysl2	Dihydropyrimidinase-related protein 2	DPYL2_MOUSE	34	-12.0276	0.879724	siSec23b	siNon	mitochondrion,cytosol,plasma membrane,axon,dendrite,growth cone,neuronal cell body,terminal bouton,myelin sheath,protein complex,extracellular exosome,microtubule,membrane	protein binding,microtubule binding,hydrolase activity, acting on carbon-nitrogen (but not peptide) bonds,protein kinase binding,identical protein binding	response to amphetamine,endocytosis,cytoskeleton organization,axon guidance,regulation of neuron projection development,positive regulation of glutamate secretion,spinal cord development,olfactory bulb development,regulation of axon extension,response to cocaine,response to drug,synaptic vesicle transport
siSec23a / siNon	Q8VEK3	Q8VEK3	-0.0656806	0.0656806	2.63348e-06	0.000299494	558	Q8VEK3	Hnrnpu	Heterogeneous nuclear ribonucleoprotein U	HNRPU_MOUSE	43	-4.45055	0.955494	siSec23a	siNon	nucleus,nucleoplasm,cell surface,membrane,intracellular ribonucleoprotein complex,extracellular matrix,cytoplasmic ribonucleoprotein granule,CRD-mediated mRNA stability complex,catalytic step 2 spliceosome,telomerase holoenzyme complex	core promoter binding,RNA binding,protein binding,ATP binding,poly(G) binding,enhancer binding,ribonucleoprotein complex binding,telomerase RNA binding	osteoblast differentiation,mRNA processing,RNA splicing,positive regulation of gene expression,negative regulation of telomere maintenance via telomerase,circadian regulation of gene expression,cardiac muscle cell development,CRD-mediated mRNA stabilization,cellular response to dexamethasone stimulus,positive regulation of DNA topoisomerase (ATP-hydrolyzing) activity
siSec23a / siNon	P17742	P17742	-0.0888447	0.0888447	3.028e-06	0.000341017	306	P17742	Ppia	Peptidyl-prolyl cis-trans isomerase A	PPIA_MOUSE	17	-5.97246	0.940275	siSec23a	siNon	extracellular space,nucleus,cytosol,focal adhesion,membrane,vesicle,myelin sheath,extracellular exosome	RNA binding,peptidyl-prolyl cis-trans isomerase activity,cyclosporin A binding	protein peptidyl-prolyl isomerization,protein folding,neuron differentiation,lipid particle organization,regulation of viral genome replication,positive regulation of viral genome replication,positive regulation of protein secretion
siSec23a / siNon	Q7TMK9	Q7TMK9	-0.0359723	0.0359723	3.36921e-06	0.000375797	348	Q7TMK9	Syncrip	Heterogeneous nuclear ribonucleoprotein Q	HNRPQ_MOUSE	32	-2.46258	0.975374	siSec23a	siNon	nucleoplasm,cytoplasm,endoplasmic reticulum,membrane,intracellular ribonucleoprotein complex,CRD-mediated mRNA stability complex,catalytic step 2 spliceosome,histone pre-mRNA 3'end processing complex,GAIT complex	RNA binding,poly(A) binding	osteoblast differentiation,mRNA processing,RNA splicing,negative regulation of translation,CRD-mediated mRNA stabilization,cellular response to interferon-gamma
siSec23a / siNon	Q9DBJ1	Q9DBJ1	0.0703032	0.0703032	3.40196e-06	0.000375836	330	Q9DBJ1	Pgam1	Phosphoglycerate mutase 1	PGAM1_MOUSE	21	4.99373	1.04994	siSec23a	siNon	nucleus,cytoplasm,cytosol,membrane,myelin sheath,extracellular exosome	bisphosphoglycerate mutase activity,phosphoglycerate mutase activity,hydrolase activity,protein kinase binding,2,3-bisphosphoglycerate-dependent phosphoglycerate mutase activity	gluconeogenesis,glycolytic process,regulation of glycolytic process,regulation of pentose-phosphate shunt,respiratory burst
siSec23a / siNon	Q80UG5	Q80UG5	0.129982	0.129982	3.58126e-06	0.000388249	294	Q80UG5	Sept9	Septin-9	SEPT9_MOUSE	29	9.42799	1.09428	siSec23a	siNon	stress fiber,microtubule,axoneme,actin cytoskeleton,septin complex,perinuclear region of cytoplasm,Requires Ontology	GTP binding,cadherin binding	cell cycle,protein heterooligomerization,cell division,positive regulation of nonmotile primary cilium assembly
siSec23b / siNon	Q07235	Q07235	0.0913121	0.0913121	3.56859e-06	0.000388249	120	Q07235	Serpine2	Glia-derived nexin	GDN_MOUSE	13	6.53387	1.06534	siSec23b	siNon	extracellular region,extracellular space,cytosol,extracellular matrix,platelet alpha granule,extrinsic component of external side of plasma membrane,neuromuscular junction,extracellular vesicle	serine-type endopeptidase inhibitor activity,receptor binding,glycosaminoglycan binding,heparin binding	blood coagulation,negative regulation of cell proliferation,response to wounding,negative regulation of peptidase activity,negative regulation of platelet activation,negative regulation of plasminogen activation,negative regulation of sodium ion transport,negative regulation of endopeptidase activity,negative regulation of protein processing,negative regulation of phosphatidylinositol 3-kinase si…
siSec23a / siNon	P47753	P47753	0.028386	0.028386	3.68936e-06	0.000396264	114	P47753	Capza1	F-actin-capping protein subunit alpha-1	CAZA1_MOUSE	10	1.98705	1.01987	siSec23a	siNon	brush border,cell-cell junction,F-actin capping protein complex,membrane,cortical cytoskeleton,extracellular exosome,WASH complex	protein binding,cadherin binding,actin filament binding	barbed-end actin filament capping
siSec23a / siNon	P10605	P10605	0.190863	0.190863	3.95914e-06	0.00042134	114	P10605	Ctsb	Cathepsin B	CATB_MOUSE	11	14.1446	1.14145	siSec23a	siNon	extracellular space,nucleolus,mitochondrion,lysosome,melanosome,intracellular membrane-bounded organelle,perinuclear region of cytoplasm,extracellular exosome	cysteine-type endopeptidase activity,collagen binding,peptidase activity,cysteine-type peptidase activity,proteoglycan binding	proteolysis,collagen catabolic process,epithelial cell differentiation,decidualization,viral entry into host cell,regulation of catalytic activity,proteolysis involved in cellular protein catabolic process,cellular response to thyroid hormone stimulus
siSec23a / siNon	Q8BXZ1	Q8BXZ1	0.0362266	0.0362266	4.27584e-06	0.000450906	120	Q8BXZ1	Tmx3	Protein disulfide-isomerase TMX3	TMX3_MOUSE	11	2.54283	1.02543	siSec23a	siNon	endoplasmic reticulum,endoplasmic reticulum membrane,cell surface,integral component of membrane	protein disulfide isomerase activity,thiol oxidase activity	protein folding,peptidyl-cysteine oxidation,response to endoplasmic reticulum stress,cell redox homeostasis
siSec23a / siNon	P09411	P09411	-0.0296853	0.0296853	4.37459e-06	0.000453082	462	P09411	Pgk1	Phosphoglycerate kinase 1	PGK1_MOUSE	27	-2.0366	0.979634	siSec23a	siNon	extracellular space,cytoplasm,membrane,membrane raft,extracellular exosome	phosphoglycerate kinase activity,ATP binding,protein-disulfide reductase activity	glycolytic process,phosphorylation,negative regulation of angiogenesis,epithelial cell differentiation,plasminogen activation,oxidation-reduction process,cellular response to hypoxia
siSec23b / siNon	Q80W21	Q80W21	0.333447	0.333447	4.37215e-06	0.000453082	108	Q80W21	Gstm7	Glutathione S-transferase Mu 7	GSTM7_MOUSE	14	26.002	1.26002	siSec23b	siNon	cytoplasm,sarcoplasmic reticulum,extracellular exosome	glutathione transferase activity,glutathione peroxidase activity,receptor binding,enzyme binding,protein homodimerization activity,glutathione binding	glutathione metabolic process,regulation of release of sequestered calcium ion into cytosol by sarcoplasmic reticulum,nitrobenzene metabolic process,xenobiotic catabolic process,linoleic acid metabolic process,negative regulation of ryanodine-sensitive calcium-release channel activity,positive regulation of ryanodine-sensitive calcium-release channel activity,cellular detoxification of nitrogen c…
siSec23a / siNon	Q9D8E6	Q9D8E6	-0.0179881	0.0179881	4.45023e-06	0.000454577	312	Q9D8E6	Rpl4	60S ribosomal protein L4	RL4_MOUSE	28	-1.2391	0.987609	siSec23a	siNon	nucleus,nucleolus,cytoplasm,rough endoplasmic reticulum,focal adhesion,membrane,cytosolic large ribosomal subunit,intracellular ribonucleoprotein complex,extracellular exosome	RNA binding,structural constituent of ribosome,protein binding	cytoplasmic translation
siSec23a / siNon	Q9CW46	Q9CW46	-0.0412543	0.0412543	4.46739e-06	0.000454577	186	Q9CW46	Raver1	Ribonucleoprotein PTB-binding 1	RAVR1_MOUSE	20	-2.81903	0.97181	siSec23a	siNon	nucleus,cytoplasm	nucleic acid binding,RNA binding	mRNA splicing, via spliceosome
siSec23a / siNon	Q9CWS0	Q9CWS0	0.112194	0.112194	4.57981e-06	0.000461964	246	Q9CWS0	Ddah1	N(G),N(G)-dimethylarginine dimethylaminohydrolase 1	DDAH1_MOUSE	17	8.08708	1.08087	siSec23a	siNon	mitochondrion,extracellular exosome	zinc ion binding,dimethylargininase activity,amino acid binding	citrulline metabolic process,regulation of systemic arterial blood pressure,arginine catabolic process,nitric oxide biosynthetic process,negative regulation of cell proliferation,protein nitrosylation,negative regulation of vascular permeability,positive regulation of nitric oxide biosynthetic process,positive regulation of angiogenesis,negative regulation of cellular response to hypoxia
siSec23a / siNon	P17225	P17225	0.14107	0.14107	4.66808e-06	0.000466808	228	P17225	Ptbp1	Polypyrimidine tract-binding protein 1	PTBP1_MOUSE	16	10.2722	1.10272	siSec23a	siNon	nucleus,membrane,extracellular exosome	RNA binding,protein binding,pre-mRNA binding	regulation of alternative mRNA splicing, via spliceosome,mRNA processing,RNA splicing,negative regulation of RNA splicing,positive regulation of transcription from RNA polymerase II promoter,negative regulation of mRNA splicing, via spliceosome,negative regulation of muscle cell differentiation,IRES-dependent viral translational initiation
siSec23b / siSec23a	P97311	P97311	-0.148042	0.148042	5.1871e-06	0.000514277	414	P97311	Mcm6	DNA replication licensing factor MCM6	MCM6_MOUSE	43	-9.75258	0.902474	siSec23b	siSec23a	nuclear chromosome, telomeric region,nucleus,nucleoplasm,MCM complex	single-stranded DNA binding,protein binding,ATP binding,identical protein binding,DNA helicase activity,ATP-dependent DNA helicase activity	DNA unwinding involved in DNA replication,DNA replication initiation,cell cycle
siSec23b / siNon	P05063	P05063	0.139917	0.139917	5.78726e-06	0.000568917	336	P05063	Aldoc	Fructose-bisphosphate aldolase C	ALDOC_MOUSE	27	10.1842	1.10184	siSec23b	siNon	mitochondrion,extracellular exosome	fructose-bisphosphate aldolase activity,cytoskeletal protein binding	glycolytic process,fructose 1,6-bisphosphate metabolic process,epithelial cell differentiation
siSec23a / siNon	Q9Z1Q9	Q9Z1Q9	-0.015213	0.015213	6.16908e-06	0.000601355	396	Q9Z1Q9	Vars	Valine--tRNA ligase	SYVC_MOUSE	40	-1.04895	0.989511	siSec23a	siNon	mitochondrion,cytosol	aminoacyl-tRNA editing activity,valine-tRNA ligase activity,ATP binding	valyl-tRNA aminoacylation,regulation of translational fidelity
siSec23a / siNon	O35887	O35887	-0.105582	0.105582	6.48856e-06	0.000622044	258	O35887	Calu	Calumenin	CALU_MOUSE	23	-7.05698	0.92943	siSec23a	siNon	extracellular region,endoplasmic reticulum,endoplasmic reticulum lumen,endoplasmic reticulum membrane,Golgi apparatus,membrane,sarcoplasmic reticulum lumen,melanosome	calcium ion binding	platelet degranulation
siSec23a / siNon	P51881	P51881	0.0171962	0.0171962	6.45152e-06	0.000622044	264	P51881	Slc25a5	ADP/ATP translocase 2	ADT2_MOUSE	21	1.19908	1.01199	siSec23a	siNon	nucleus,mitochondrion,mitochondrial inner membrane,membrane,integral component of membrane,extracellular matrix,mitochondrial nucleoid,myelin sheath,membrane raft,extracellular exosome,MMXD complex	RNA binding,ATP:ADP antiporter activity,ubiquitin protein ligase binding	chromosome segregation,positive regulation of cell proliferation,ADP transport,ATP transport,regulation of mitochondrial membrane permeability,transmembrane transport,negative regulation of mitochondrial outer membrane permeabilization involved in apoptotic signaling pathway
siSec23a / siNon	Q78PY7	Q78PY7	0.0200216	0.0200216	6.89206e-06	0.000655311	468	Q78PY7	Snd1	Staphylococcal nuclease domain-containing protein 1	SND1_MOUSE	48	1.39746	1.01397	siSec23a	siNon	nucleus,cytoplasm,mitochondrion,cytosol,membrane,RISC complex,melanosome,extracellular exosome,dense body	RNA binding,nuclease activity,protein binding,cadherin binding	osteoblast differentiation,transcription, DNA-templated,regulation of transcription, DNA-templated,RNA catabolic process,gene silencing by RNA,nucleic acid phosphodiester bond hydrolysis
siSec23a / siNon	Q8R016	Q8R016	-0.00197525	0.00197525	7.01938e-06	0.00066199	276	Q8R016	Blmh	Bleomycin hydrolase	BLMH_MOUSE	23	-0.13682	0.998632	siSec23a	siNon	nucleus,cytoplasm,extracellular exosome	aminopeptidase activity,cysteine-type endopeptidase activity,peptidase activity,cysteine-type peptidase activity,identical protein binding	proteolysis,response to toxic substance,response to drug,homocysteine catabolic process
siSec23a / siNon	Q8R1B4	Q8R1B4	0.0234634	0.0234634	7.1943e-06	0.000673015	324	Q8R1B4	Eif3c	Eukaryotic translation initiation factor 3 subunit C	EIF3C_MOUSE	28	1.63966	1.0164	siSec23a	siNon	eukaryotic translation initiation factor 3 complex,eukaryotic translation initiation factor 3 complex, eIF3m	RNA binding,translation initiation factor activity,translation initiation factor binding,ribosome binding	translational initiation,positive regulation of translation,positive regulation of mRNA binding
siSec23a / siNon	Q9CU62	Q9CU62	-0.139469	0.139469	7.25626e-06	0.000673381	612	Q9CU62	Smc1a	Structural maintenance of chromosomes protein 1A	SMC1A_MOUSE	66	-9.2147	0.907853	siSec23a	siNon	kinetochore,nucleus,nucleoplasm,cytosol,cohesin complex,meiotic cohesin complex	chromatin binding,RNA binding,protein binding,ATP binding,protein complex binding,mediator complex binding,protein heterodimerization activity	DNA repair,sister chromatid cohesion,mitotic sister chromatid cohesion,response to radiation,stem cell population maintenance,negative regulation of DNA endoreduplication,cell division,meiotic cell cycle,response to DNA damage checkpoint signaling
siSec23a / siNon	Q922R8	Q922R8	-0.0271548	0.0271548	7.39913e-06	0.00068119	150	Q922R8	Pdia6	Protein disulfide-isomerase A6	PDIA6_MOUSE	15	-1.86463	0.981354	siSec23a	siNon	extracellular space,endoplasmic reticulum,endoplasmic reticulum lumen,endoplasmic reticulum-Golgi intermediate compartment,cytosol,plasma membrane,endoplasmic reticulum chaperone complex,melanosome,extracellular exosome	protein disulfide isomerase activity,peptide disulfide oxidoreductase activity	protein folding,platelet activation,response to endoplasmic reticulum stress,apoptotic cell clearance,cell redox homeostasis,oxidation-reduction process,platelet aggregation
siSec23b / siNon	P47753	P47753	0.0222703	0.0222703	7.82348e-06	0.000714586	114	P47753	Capza1	F-actin-capping protein subunit alpha-1	CAZA1_MOUSE	10	1.55563	1.01556	siSec23b	siNon	brush border,cell-cell junction,F-actin capping protein complex,membrane,cortical cytoskeleton,extracellular exosome,WASH complex	protein binding,cadherin binding,actin filament binding	barbed-end actin filament capping
siSec23b / siNon	Q8BIV3	Q8BIV3	-0.0448902	0.0448902	7.95574e-06	0.000720989	54	Q8BIV3	Ranbp6	Ran-binding protein 6	RNBP6_MOUSE	6	-3.06364	0.969364	siSec23b	siNon	cytoplasm,nuclear membrane,nuclear periphery	nuclear localization sequence binding,protein transporter activity	protein import into nucleus, translocation,NLS-bearing protein import into nucleus,ribosomal protein import into nucleus
siSec23a / siNon	Q99K85	Q99K85	0.148767	0.148767	8.46999e-06	0.000761642	222	Q99K85	Psat1	Phosphoserine aminotransferase	SERC_MOUSE	20	10.8622	1.10862	siSec23a	siNon	cytoplasm,cytosol,extracellular exosome	O-phospho-L-serine:2-oxoglutarate aminotransferase activity	L-serine biosynthetic process
siSec23a / siNon	E9Q557	E9Q557	-1.13112	1.13112	8.61071e-06	0.000762475	534	E9Q557	Dsp	Desmoplakin	DESP_MOUSE	68	-54.344	0.45656	siSec23a	siNon	cornified envelope,nucleus,cytoplasm,plasma membrane,cell-cell junction,fascia adherens,intercalated disc,membrane,basolateral plasma membrane,desmosome,extracellular matrix,extracellular exosome,intermediate filament	RNA binding,protein kinase C binding,structural molecule activity,protein binding,protein binding, bridging,cell adhesion molecule binding,scaffold protein binding	desmosome organization,ventricular compact myocardium morphogenesis,single organismal cell-cell adhesion,peptide cross-linking,keratinocyte differentiation,adherens junction organization,wound healing,skin development,intermediate filament cytoskeleton organization,intermediate filament organization,protein localization to adherens junction,bundle of His cell-Purkinje myocyte adhesion involved in…
siSec23a / siNon	Q61598	Q61598	0.0103524	0.0103524	8.5896e-06	0.000762475	570	Q61598	Gdi2	Rab GDP dissociation inhibitor beta	GDIB_MOUSE	42	0.720156	1.0072	siSec23a	siNon	Golgi apparatus,focal adhesion,membrane,vesicle,myelin sheath,extracellular exosome	RNA binding,Rab GDP-dissociation inhibitor activity,GTPase activator activity,oxidoreductase activity	small GTPase mediated signal transduction,protein transport,positive regulation of GTPase activity,oxidation-reduction process
siSec23a / siNon	Q923D4	Q923D4	-0.0381917	0.0381917	8.96295e-06	0.000787654	66	Q923D4	Sf3b5	Splicing factor 3B subunit 5	SF3B5_MOUSE	6	-2.61252	0.973875	siSec23a	siNon	nucleus,U2 snRNP,U12-type spliceosomal complex,precatalytic spliceosome	molecular_function	mRNA splicing, via spliceosome
siSec23a / siNon	Q921M3	Q921M3	0.000940173	0.000940173	9.19578e-06	0.000802038	468	Q921M3	Sf3b3	Splicing factor 3B subunit 3	SF3B3_MOUSE	45	0.065189	1.00065	siSec23a	siNon	nucleus,U12-type spliceosomal complex,nucleolus,catalytic step 2 spliceosome	RNA binding,protein complex binding	mRNA splicing, via spliceosome,negative regulation of protein catabolic process
siSec23b / siNon	Q8BKG3	Q8BKG3	0.0915665	0.0915665	9.48466e-06	0.00082106	90	Q8BKG3	Ptk7	Inactive tyrosine-protein kinase 7	PTK7_MOUSE	14	6.55265	1.06553	siSec23b	siNon	plasma membrane,integral component of plasma membrane,cell-cell junction,focal adhesion,membrane	coreceptor activity involved in Wnt signaling pathway, planar cell polarity pathway,transmembrane receptor protein tyrosine kinase activity,ATP binding,kinase activity	establishment of planar polarity,neural tube closure,ventricular septum development,axis elongation,cell adhesion,heart development,positive regulation of neuron projection development,cell migration,actin cytoskeleton reorganization,wound healing,establishment of epithelial cell apical/basal polarity,convergent extension,canonical Wnt signaling pathway,lung-associated mesenchyme development,coro…
siSec23b / siNon	O88643	O88643	-0.245194	0.245194	1.01114e-05	0.000843829	282	O88643	Pak1	Serine/threonine-protein kinase PAK 1	PAK1_MOUSE	22	-15.6298	0.843702	siSec23b	siNon	ruffle,nucleus,cytoplasm,Golgi apparatus,cytosol,plasma membrane,cell-cell junction,focal adhesion,postsynaptic density,axon,dendrite,growth cone,ruffle membrane,protein complex,invadopodium,presynapse	protein kinase activity,protein serine/threonine kinase activity,protein binding,collagen binding,ATP binding,Rac GTPase binding	positive regulation of protein phosphorylation,protein phosphorylation,exocytosis,apoptotic process,Rho protein signal transduction,regulation of mitotic cell cycle,neuromuscular junction development,positive regulation of cell proliferation,regulation of gene expression,dendrite development,cell migration,amygdala development,actin cytoskeleton organization,positive regulation of cell migration,…
siSec23b / siSec23a	P30681	P30681	-0.104619	0.104619	9.95734e-06	0.000843829	216	P30681	Hmgb2	High mobility group protein B2	HMGB2_MOUSE	17	-6.99492	0.930051	siSec23b	siSec23a	nuclear chromatin,condensed chromosome,extracellular space,cell,nucleus,nucleolus,cytoplasm,protein complex,perinuclear region of cytoplasm	enhancer sequence-specific DNA binding,DNA binding,damaged DNA binding,double-stranded DNA binding,transcription factor activity, sequence-specific DNA binding,RNA binding,transcription factor binding,DNA binding, bending,protein domain specific binding,chemoattractant activity,transcription regulatory region DNA binding,non-sequence-specific DNA binding, bending,RAGE receptor binding,supercoiled…	positive regulation of endothelial cell proliferation,inflammatory response to antigenic stimulus,DNA topological change,DNA recombination,transcription, DNA-templated,regulation of transcription from RNA polymerase II promoter,spermatogenesis,spermatid nucleus differentiation,male gonad development,positive regulation of gene expression,negative regulation of gene expression,positive regulation …
siSec23a / siNon	Q8BG32	Q8BG32	0.0529301	0.0529301	1.00709e-05	0.000843829	360	Q8BG32	Psmd11	26S proteasome non-ATPase regulatory subunit 11	PSD11_MOUSE	33	3.73697	1.03737	siSec23a	siNon	proteasome complex,nucleus,proteasome regulatory particle,proteasome regulatory particle, lid subcomplex,membrane,proteasome accessory complex,extracellular exosome	structural molecule activity,protein binding	ubiquitin-dependent protein catabolic process,proteasome assembly,stem cell differentiation
siSec23a / siNon	P35700	P35700	0.0107322	0.0107322	9.98702e-06	0.000843829	210	P35700	Prdx1	Peroxiredoxin-1	PRDX1_MOUSE	17	0.746671	1.00747	siSec23a	siNon	extracellular space,nucleus,cytoplasm,mitochondrion,cytosol,extracellular matrix,melanosome,myelin sheath,extracellular exosome	RNA binding,peroxidase activity,protein binding,thioredoxin peroxidase activity,identical protein binding,cadherin binding	response to reactive oxygen species,retina homeostasis,response to oxidative stress,cell proliferation,removal of superoxide radicals,natural killer cell activation,regulation of stress-activated MAPK cascade,erythrocyte homeostasis,natural killer cell mediated cytotoxicity,regulation of NF-kappaB import into nucleus,hydrogen peroxide catabolic process,cell redox homeostasis,oxidation-reduction p…
siSec23a / siNon	Q9R0Q3	Q9R0Q3	0.49085	0.49085	1.00889e-05	0.000843829	114	Q9R0Q3	Tmed2	Transmembrane emp24 domain-containing protein 2	TMED2_MOUSE	8	40.5272	1.40527	siSec23a	siNon	endoplasmic reticulum,endoplasmic reticulum membrane,endoplasmic reticulum-Golgi intermediate compartment,Golgi apparatus,integral component of membrane,COPI-coated vesicle,COPI-coated vesicle membrane,Golgi cisterna membrane,endoplasmic reticulum-Golgi intermediate compartment membrane,zymogen granule membrane,intracellular membrane-bounded organelle	molecular_function	in utero embryonic development,somitogenesis,neural tube closure,embryonic placenta development,maternal placenta development,heart looping,Golgi organization,positive regulation of gene expression,vesicle-mediated transport,somite rostral/caudal axis specification,negative regulation of GTPase activity,multicellular organism growth,post-anal tail morphogenesis,embryonic morphogenesis,labyrinthin…
siSec23b / siSec23a	P63017	P63017	-0.0890004	0.0890004	1.02581e-05	0.000849955	726	P63017	Hspa8	Heat shock cognate 71 kDa protein	HSP7C_MOUSE	49	-5.9826	0.940174	siSec23b	siSec23a	Prp19 complex,extracellular space,intracellular,nucleus,spliceosomal complex,nucleolus,cytoplasm,lysosomal membrane,late endosome,cytosol,plasma membrane,focal adhesion,membrane,intracellular ribonucleoprotein complex,extracellular matrix,melanosome,myelin sheath,extracellular exosome,blood microparticle,lysosomal matrix,ubiquitin ligase complex	G-protein coupled receptor binding,phosphatidylserine binding,RNA binding,protein binding,ATP binding,ATPase activity,enzyme binding,MHC class II protein complex binding,heat shock protein binding,ubiquitin protein ligase binding,ATPase activity, coupled,cadherin binding,unfolded protein binding,C3HC4-type RING finger domain binding	transcription, DNA-templated,mRNA processing,protein folding,RNA splicing,regulation of protein stability,protein refolding,cellular protein complex disassembly,modulation by host of viral process,positive regulation by host of viral genome replication,negative regulation of transcription, DNA-templated,ATP metabolic process,positive regulation of mRNA splicing, via spliceosome,chaperone mediated…
siSec23a / siNon	Q3THK7	Q3THK7	-0.0275429	0.0275429	1.0594e-05	0.000871565	390	Q3THK7	Gmps	GMP synthase [glutamine-hydrolyzing]	GUAA_MOUSE	41	-1.89102	0.98109	siSec23a	siNon	cytosol	GMP synthase activity,GMP synthase (glutamine-hydrolyzing) activity,ATP binding,pyrophosphatase activity	GMP biosynthetic process,glutamine metabolic process
siSec23b / siSec23a	P80316	P80316	0.101567	0.101567	1.07376e-05	0.000877153	522	P80316	Cct5	T-complex protein 1 subunit epsilon	TCPE_MOUSE	35	7.29384	1.07294	siSec23b	siSec23a	zona pellucida receptor complex,nucleolus,centrosome,cytosol,chaperonin-containing T-complex,microtubule,myelin sheath,cell body,extracellular exosome	mRNA 3'-UTR binding,protein binding,ATP binding,G-protein beta-subunit binding,protein binding involved in protein folding,mRNA 5'-UTR binding,beta-tubulin binding,unfolded protein binding	'de novo' protein folding,binding of sperm to zona pellucida,response to virus,positive regulation of telomere maintenance via telomerase,protein stabilization,chaperone-mediated protein folding,toxin transport,positive regulation of establishment of protein localization to telomere,positive regulation of protein localization to Cajal body,positive regulation of telomerase RNA localization to Caj…
siSec23b / siNon	Q04447	Q04447	0.139175	0.139175	1.09233e-05	0.000886089	450	Q04447	Ckb	Creatine kinase B-type	KCRB_MOUSE	24	10.1275	1.10128	siSec23b	siNon	nucleus,mitochondrion,cytosol,dendrite,neuronal cell body,myelin sheath,extracellular exosome	creatine kinase activity,protein binding,ATP binding,ubiquitin protein ligase binding	phosphorylation,cerebellum development,substantia nigra development,cellular chloride ion homeostasis
siSec23b / siNon	Q61553	Q61553	0.0244364	0.0244364	1.11861e-05	0.000901101	318	Q61553	Fscn1	Fascin	FSCN1_MOUSE	33	1.70823	1.01708	siSec23b	siNon	stress fiber,ruffle,podosome,cytoplasm,cytosol,cytoskeleton,microvillus,cell-cell junction,actin cytoskeleton,lamellipodium,filopodium,growth cone,cell projection membrane,filamentous actin,myelin sheath,microspike,extracellular exosome,invadopodium	RNA binding,actin binding,protein binding,drug binding,protein binding, bridging,cadherin binding,actin filament binding	cell-cell junction assembly,establishment or maintenance of cell polarity,anatomical structure morphogenesis,positive regulation of lamellipodium assembly,cell migration,microspike assembly,actin cytoskeleton organization,regulation of microvillus assembly,regulation of actin cytoskeleton organization,establishment of apical/basal cell polarity,cell motility,actin filament bundle assembly,positiv…
siSec23a / siNon	Q9DAW9	Q9DAW9	-0.0420115	0.0420115	1.12822e-05	0.000902573	294	Q9DAW9	Cnn3	Calponin-3	CNN3_MOUSE	21	-2.87002	0.9713	siSec23a	siNon	cytosol,cell-cell adherens junction,focal adhesion,postsynaptic density,actin cytoskeleton,neuronal cell body,dendritic spine	actin binding,protein binding,calmodulin binding,microtubule binding,cadherin binding involved in cell-cell adhesion	epithelial cell differentiation,actomyosin structure organization,negative regulation of ATPase activity,cell-cell adhesion
siSec23a / siNon	O54962	O54962	0.0814494	0.0814494	1.14785e-05	0.000911991	162	O54962	Banf1	Barrier-to-autointegration factor	BAF_MOUSE	10	5.80805	1.05808	siSec23a	siNon	condensed chromosome,nucleus,nucleoplasm,cytoplasm,cytosol,extracellular exosome	DNA binding,protein C-terminus binding,enzyme binding,protein homodimerization activity,protein N-terminus binding,LEM domain binding	DNA integration,negative regulation of viral genome replication,establishment of integrated proviral latency
siSec23b / siNon	Q8BTM8	Q8BTM8	-0.0951166	0.0951166	1.16706e-05	0.000920944	966	Q8BTM8	Flna	Filamin-A	FLNA_MOUSE	99	-6.38034	0.936197	siSec23b	siNon	nucleus,nucleolus,cytoplasm,trans-Golgi network,cytosol,plasma membrane,brush border,cell-cell junction,focal adhesion,cell cortex,actin cytoskeleton,membrane,Z disc,growth cone,extracellular matrix,Myb complex,actin filament bundle,extracellular exosome,filamentous actin	G-protein coupled receptor binding,glycoprotein binding,RNA binding,actin binding,signal transducer activity,protein kinase C binding,protein binding,transcription factor binding,potassium channel regulator activity,Rho GTPase binding,Ral GTPase binding,kinase binding,small GTPase binding,Fc-gamma receptor I complex binding,protein homodimerization activity,ion channel binding,cadherin binding,Ra…	angiogenesis,epithelial to mesenchymal transition,blood vessel remodeling,heart morphogenesis,adenylate cyclase-inhibiting dopamine receptor signaling pathway,negative regulation of neuron projection development,negative regulation of transcription from RNA polymerase I promoter,actin cytoskeleton organization,regulation of cell migration,actin cytoskeleton reorganization,regulation of actin fila…
siSec23b / siSec23a	O54962	O54962	-0.0283913	0.0283913	1.18396e-05	0.000927967	162	O54962	Banf1	Barrier-to-autointegration factor	BAF_MOUSE	10	-1.9487	0.980513	siSec23b	siSec23a	condensed chromosome,nucleus,nucleoplasm,cytoplasm,cytosol,extracellular exosome	DNA binding,protein C-terminus binding,enzyme binding,protein homodimerization activity,protein N-terminus binding,LEM domain binding	DNA integration,negative regulation of viral genome replication,establishment of integrated proviral latency
siSec23a / siNon	Q60967	Q60967	-0.0341347	0.0341347	1.27183e-05	0.000990152	234	Q60967	Papss1	Bifunctional 3'-phosphoadenosine 5'-phosphosulfate synthase 1	PAPS1_MOUSE	23	-2.33826	0.976617	siSec23a	siNon	sulfate adenylyltransferase complex (ATP)	adenylylsulfate kinase activity,sulfate adenylyltransferase (ATP) activity,ATP binding,nucleotidyltransferase activity,protein homodimerization activity	sulfate assimilation,phosphorylation,3'-phosphoadenosine 5'-phosphosulfate biosynthetic process
siSec23a / siNon	Q76MZ3	Q76MZ3	0.000562187	0.000562187	1.28178e-05	0.000991242	342	Q76MZ3	Ppp2r1a	Serine/threonine-protein phosphatase 2A 65 kDa regulatory subunit A alpha isoform	2AAA_MOUSE	28	0.0389754	1.00039	siSec23a	siNon	protein phosphatase type 2A complex,chromosome, centromeric region,cytosol,lateral plasma membrane,dendrite,extracellular exosome	antigen binding,protein serine/threonine phosphatase activity,protein binding,protein phosphatase regulator activity,protein heterodimerization activity	protein complex assembly,chromosome segregation,female meiotic division,regulation of catalytic activity,meiotic spindle elongation,mitotic sister chromatid separation,meiotic sister chromatid cohesion, centromeric,peptidyl-serine dephosphorylation,regulation of meiotic cell cycle process involved in oocyte maturation,beta-catenin destruction complex disassembly,positive regulation of extrinsic a…
siSec23a / siNon	Q9ERF3	Q9ERF3	0.0293718	0.0293718	1.38085e-05	0.00106078	120	Q9ERF3	Wdr61	WD repeat-containing protein 61	WDR61_MOUSE	13	2.05677	1.02057	siSec23a	siNon	nucleus,nucleoplasm,cytoplasm,cytosol,Cdc73/Paf1 complex,transcriptionally active chromatin,Ski complex	molecular_function	transcription, DNA-templated,Wnt signaling pathway,positive regulation of transcription elongation from RNA polymerase II promoter,negative regulation of myeloid cell differentiation,positive regulation of transcription from RNA polymerase II promoter,positive regulation of histone H3-K4 methylation,histone H3-K4 trimethylation,positive regulation of histone H3-K79 methylation
siSec23b / siNon	Q9D8N0	Q9D8N0	-0.0993039	0.0993039	1.46404e-05	0.0011133	300	Q9D8N0	Eef1g	Elongation factor 1-gamma	EF1G_MOUSE	28	-6.65167	0.933483	siSec23b	siNon	nucleus,cytoplasm,membrane,extracellular exosome,endoplasmic reticulum	translation elongation factor activity,glutathione transferase activity,cadherin binding	translational elongation,glutathione metabolic process,response to virus
siSec23b / siSec23a	P26350	P26350	-0.274211	0.274211	1.47066e-05	0.0011133	114	P26350	Ptma	Prothymosin alpha	PTMA_MOUSE	8	-17.3098	0.826902	siSec23b	siSec23a	nucleus	histone binding	histone exchange
siSec23b / siNon	Q8C878	Q8C878	0.0201829	0.0201829	1.478e-05	0.0011133	102	Q8C878	Uba3	NEDD8-activating enzyme E1 catalytic subunit	UBA3_MOUSE	13	1.4088	1.01409	siSec23b	siNon	nucleus,cytoplasm	protein binding,ATP binding,acid-amino acid ligase activity,ligand-dependent nuclear receptor binding,NEDD8 activating enzyme activity,identical protein binding,protein heterodimerization activity	mitotic cell cycle,endomitotic cell cycle,protein neddylation,negative regulation of transcription, DNA-templated,regulation of cell cycle
siSec23a / siNon	Q9R1P4	Q9R1P4	0.0344148	0.0344148	1.49827e-05	0.00112128	198	Q9R1P4	Psma1	Proteasome subunit alpha type-1	PSA1_MOUSE	19	2.41413	1.02414	siSec23a	siNon	proteasome complex,nucleus,nucleoplasm,centrosome,cytosol,proteasome core complex,proteasome core complex, alpha-subunit complex,extracellular exosome	lipopolysaccharide binding,threonine-type endopeptidase activity,protein binding	immune system process,negative regulation of inflammatory response to antigenic stimulus,ubiquitin-dependent protein catabolic process
siSec23b / siNon	Q505F5	Q505F5	-0.0904229	0.0904229	1.55244e-05	0.00115365	234	Q505F5	Lrrc47	Leucine-rich repeat-containing protein 47	LRC47_MOUSE	27	-6.07526	0.939247	siSec23b	siNon	cellular_component,phenylalanine-tRNA ligase complex	RNA binding,phenylalanine-tRNA ligase activity	biological_process,phenylalanyl-tRNA aminoacylation
siSec23a / siNon	Q80UM3	Q80UM3	0.0229804	0.0229804	1.5614e-05	0.00115365	288	Q80UM3	Naa15	N-alpha-acetyltransferase 15, NatA auxiliary subunit	NAA15_MOUSE	31	1.60563	1.01606	siSec23a	siNon	nucleus,transcription factor complex,cytoplasm,cytosol,membrane,NatA complex,perinuclear region of cytoplasm	RNA binding,protein binding,N-acetyltransferase activity,ribosome binding,peptide alpha-N-acetyltransferase activity,acetyltransferase activity	angiogenesis,transcription, DNA-templated,N-terminal protein amino acid acetylation,N-terminal peptidyl-methionine acetylation,cell differentiation,negative regulation of apoptotic process,positive regulation of transcription, DNA-templated,protein stabilization
siSec23b / siSec23a	Q8VHX6	Q8VHX6	-0.135898	0.135898	1.67337e-05	0.00122855	390	Q8VHX6	Flnc	Filamin-C	FLNC_MOUSE	55	-8.9897	0.910103	siSec23b	siSec23a	cytoplasm,cytosol,plasma membrane,focal adhesion,actin cytoskeleton,sarcoplasm,Z disc,sarcolemma	actin binding,cytoskeletal protein binding,ankyrin binding,actin filament binding	actin filament-based process,muscle fiber development
siSec23b / siSec23a	P58252	P58252	0.00407319	0.00407319	1.72552e-05	0.00125887	930	P58252	Eef2	Elongation factor 2	EF2_MOUSE	69	0.282731	1.00283	siSec23b	siSec23a	cytoplasm,cytosol,polysome,plasma membrane,membrane,aggresome,intracellular ribonucleoprotein complex,extracellular matrix,polysomal ribosome,membrane raft,extracellular exosome,nucleus	p53 binding,RNA binding,translation elongation factor activity,GTPase activity,protein binding,GTP binding,5S rRNA binding,protein kinase binding,ribosome binding,cadherin binding,actin filament binding	hematopoietic progenitor cell differentiation,response to ischemia,skeletal muscle contraction,translational elongation,aging,glial cell proliferation,response to estradiol,response to endoplasmic reticulum stress,skeletal muscle cell differentiation,response to drug,response to hydrogen peroxide,response to ethanol,positive regulation of translation,response to folic acid,cellular response to br…
siSec23b / siSec23a	P26040	P26040	-0.0290273	0.0290273	1.82172e-05	0.00132074	288	P26040	Ezr	Ezrin	EZRI_MOUSE	25	-1.99192	0.980081	siSec23b	siSec23a	fibrillar center,ruffle,immunological synapse,uropod,extracellular space,intracellular,cytoplasm,endosome,cytosol,actin filament,plasma membrane,microvillus,brush border,focal adhesion,cell cortex,actin cytoskeleton,membrane,basolateral plasma membrane,apical plasma membrane,extrinsic component of membrane,filopodium,T-tubule,microvillus membrane,vesicle,ruffle membrane,ciliary basal body,cell pr…	RNA binding,actin binding,protein binding,microtubule binding,protein C-terminus binding,protein domain specific binding,protein kinase A catalytic subunit binding,protein kinase A regulatory subunit binding,S100 protein binding,cadherin binding,cell adhesion molecule binding,actin filament binding,ATPase binding,disordered domain specific binding	negative regulation of transcription from RNA polymerase II promoter,intestinal D-glucose absorption,sphingosine-1-phosphate signaling pathway,leukocyte cell-cell adhesion,regulation of cell shape,positive regulation of gene expression,protein kinase A signaling,membrane to membrane docking,astral microtubule organization,actin cytoskeleton reorganization,receptor internalization,regulation of mi…
siSec23a / siNon	P18760	P18760	-0.0235366	0.0235366	1.96416e-05	0.00141517	222	P18760	Cfl1	Cofilin-1	COF1_MOUSE	20	-1.6182	0.983818	siSec23a	siNon	extracellular region,extracellular space,cytoplasm,cytosol,cell-cell junction,focal adhesion,membrane,nuclear matrix,filopodium,growth cone,cortical actin cytoskeleton,extracellular matrix,lamellipodium membrane,mitochondrial membrane,vesicle,ruffle membrane,neuronal cell body,dendritic spine,extracellular exosome,Requires Ontology,synaptic membrane	protein phosphatase binding,actin filament binding,phosphatidylinositol bisphosphate binding	mitotic cytokinesis,neural crest cell migration,neural fold formation,platelet degranulation,protein phosphorylation,protein import into nucleus,cytoskeleton organization,actin filament organization,negative regulation of cell adhesion,response to virus,positive regulation of lamellipodium assembly,negative regulation of lamellipodium assembly,response to organic cyclic compound,response to activ…
siSec23b / siSec23a	P38060	P38060	-0.038504	0.038504	2.0561e-05	0.00147227	90	P38060	Hmgcl	Hydroxymethylglutaryl-CoA lyase, mitochondrial	HMGCL_MOUSE	9	-2.63359	0.973664	siSec23b	siSec23a	mitochondrion,mitochondrial inner membrane,mitochondrial matrix,peroxisome	fatty-acyl-CoA binding,magnesium ion binding,hydroxymethylglutaryl-CoA lyase activity,receptor binding,manganese ion binding,carboxylic acid binding,protein homodimerization activity,metal ion binding	liver development,lipid metabolic process,acyl-CoA metabolic process,mitochondrion organization,response to nutrient,response to starvation,ketone body biosynthetic process,protein tetramerization,response to fatty acid
siSec23a / siNon	Q61656	Q61656	0.0376895	0.0376895	2.13747e-05	0.00152114	378	Q61656	Ddx5	Probable ATP-dependent RNA helicase DDX5	DDX5_MOUSE	34	2.64686	1.02647	siSec23a	siNon	nucleus,nucleolus,cytoplasm,membrane,intracellular ribonucleoprotein complex,extracellular matrix,extracellular exosome,catalytic step 2 spliceosome,SMAD protein complex	transcription cofactor activity,transcription coactivator activity,RNA binding,RNA helicase activity,mRNA 3'-UTR binding,ATP-dependent RNA helicase activity,protein binding,ATP binding,estrogen receptor binding,MH2 domain binding,pre-mRNA binding,ribonucleoprotein complex binding,SMAD binding,androgen receptor binding,R-SMAD binding,primary miRNA binding,promoter-specific chromatin binding	negative regulation of transcription from RNA polymerase II promoter,alternative mRNA splicing, via spliceosome,regulation of alternative mRNA splicing, via spliceosome,nuclear-transcribed mRNA catabolic process,epithelial to mesenchymal transition,regulation of transcription from RNA polymerase II promoter,circadian rhythm,mRNA transcription,RNA secondary structure unwinding,BMP signaling pathwa…
siSec23b / siNon	Q91Z31	Q91Z31	0.0782147	0.0782147	2.19695e-05	0.00155394	294	Q91Z31	Ptbp2	Polypyrimidine tract-binding protein 2	PTBP2_MOUSE	22	5.57109	1.05571	siSec23b	siNon	spliceosomal complex,growth cone,neuronal cell body	RNA binding,mRNA binding,protein binding,pre-mRNA binding	mRNA splice site selection,spinal cord development,cerebellum development,negative regulation of RNA splicing,regulation of neural precursor cell proliferation
siSec23b / siSec23a	Q99MD9	Q99MD9	-0.27561	0.27561	2.2438e-05	0.00157746	648	Q99MD9	Nasp	Nuclear autoantigenic sperm protein	NASP_MOUSE	55	-17.3899	0.826101	siSec23b	siSec23a	nuclear chromatin,nucleus,nucleoplasm,cytoplasm,protein complex	protein binding,protein complex binding,histone binding,Hsp90 protein binding	blastocyst development,DNA replication,nucleosome assembly,DNA replication-dependent nucleosome assembly,DNA replication-independent nucleosome assembly,cell cycle,cell proliferation,protein transport,histone exchange
siSec23a / siNon	Q61879	Q61879	-0.230093	0.230093	2.32872e-05	0.00162246	1596	Q61879	Myh10	Myosin-10	MYH10_MOUSE	140	-14.742	0.85258	siSec23a	siNon	stress fiber,nucleus,cytoplasm,cytosol,brush border,cell cortex,myosin complex,myosin II complex,lamellipodium,axon,growth cone,midbody,cleavage furrow,actomyosin,neuron projection,neuronal cell body,dendritic spine,extracellular exosome,myosin II filament,spindle,plasma membrane,neuromuscular junction	microfilament motor activity,protein binding,calmodulin binding,ATP binding,ATPase activity,actin-dependent ATPase activity,ADP binding,actin filament binding	mitotic cytokinesis,in utero embryonic development,neuron migration,plasma membrane repair,cardiac septum development,exocytosis,substrate-dependent cell migration, cell extension,nuclear migration,cell adhesion,axonogenesis,axon guidance,brain development,heart development,adult heart development,cell proliferation,regulation of cell shape,fourth ventricle development,lateral ventricle developme…
siSec23a / siNon	Q8CGC7	Q8CGC7	-0.047406	0.047406	2.33578e-05	0.00162246	678	Q8CGC7	Eprs	Bifunctional glutamate/proline--tRNA ligase	SYEP_MOUSE	70	-3.23253	0.967675	siSec23a	siNon	cytoplasm,membrane,aminoacyl-tRNA synthetase multienzyme complex,intracellular ribonucleoprotein complex,GAIT complex	glutamate-tRNA ligase activity,proline-tRNA ligase activity,ATP binding,RNA stem-loop binding,GTPase binding	glutamyl-tRNA aminoacylation,prolyl-tRNA aminoacylation,negative regulation of translation,cellular response to interferon-gamma
siSec23a / siNon	P21956	P21956	0.57369	0.57369	2.38129e-05	0.00163449	186	P21956	Mfge8	Lactadherin	MFGM_MOUSE	21	48.8325	1.48833	siSec23a	siNon	extracellular space,external side of plasma membrane,membrane,extrinsic component of plasma membrane,extracellular exosome,extracellular vesicle,extracellular matrix	phosphatidylserine binding,integrin binding,phosphatidylethanolamine binding	angiogenesis,phagocytosis, recognition,phagocytosis, engulfment,cell adhesion,single fertilization,positive regulation of phagocytosis,positive regulation of apoptotic cell clearance
siSec23a / siNon	Q61074	Q61074	-0.0796207	0.0796207	2.36888e-05	0.00163449	288	Q61074	Ppm1g	Protein phosphatase 1G	PPM1G_MOUSE	25	-5.36936	0.946306	siSec23a	siNon	nucleus,nucleoplasm,membrane	phosphoprotein phosphatase activity,protein serine/threonine phosphatase activity,protein binding,metal ion binding	protein dephosphorylation,cell cycle arrest,peptidyl-threonine dephosphorylation
siSec23a / siNon	P62908	P62908	-0.022872	0.022872	2.45486e-05	0.00167508	288	P62908	Rps3	40S ribosomal protein S3	RS3_MOUSE	26	-1.57286	0.984271	siSec23a	siNon	nucleus,nucleolus,cytoplasm,mitochondrial inner membrane,mitochondrial matrix,endoplasmic reticulum,cytosol,ribosome,polysome,plasma membrane,focal adhesion,membrane,cytosolic small ribosomal subunit,intracellular ribonucleoprotein complex,extracellular matrix,ruffle membrane,extracellular exosome,NF-kappaB complex,mitotic spindle	DNA binding,damaged DNA binding,RNA binding,mRNA binding,structural constituent of ribosome,DNA-(apurinic or apyrimidinic site) lyase activity,endodeoxyribonuclease activity,protein binding,microtubule binding,transcription factor binding,oxidized purine nucleobase lesion DNA N-glycosylase activity,tubulin binding,enzyme binding,kinase binding,protein kinase binding,Hsp70 protein binding,SUMO bin…	cytoplasmic translation,DNA repair,transcription, DNA-templated,apoptotic process,response to oxidative stress,chromosome segregation,positive regulation of gene expression,negative regulation of translation,positive regulation of microtubule polymerization,positive regulation of protein complex assembly,negative regulation of protein ubiquitination,positive regulation of endodeoxyribonuclease ac…
siSec23b / siSec23a	P60843	P60843	-0.0465965	0.0465965	2.52741e-05	0.00170454	504	P60843	Eif4a1	Eukaryotic initiation factor 4A-I	IF4A1_MOUSE	36	-3.17822	0.968218	siSec23b	siSec23a	nucleolus,cytoplasm,membrane,extracellular matrix,extracellular exosome	RNA binding,double-stranded RNA binding,translation initiation factor activity,ATP-dependent RNA helicase activity,protein binding,ATP binding	translational initiation,regulation of gene expression,RNA secondary structure unwinding
siSec23b / siNon	P29758	P29758	0.0857519	0.0857519	2.52738e-05	0.00170454	252	P29758	Oat	Ornithine aminotransferase, mitochondrial	OAT_MOUSE	22	6.12407	1.06124	siSec23b	siNon	nucleoplasm,mitochondrion,mitochondrial matrix	ornithine-oxo-acid transaminase activity,pyridoxal phosphate binding,identical protein binding	protein hexamerization,L-proline biosynthetic process
siSec23b / siSec23a	P49312	P49312	-0.228113	0.228113	2.63132e-05	0.00175421	510	P49312	Hnrnpa1	Heterogeneous nuclear ribonucleoprotein A1	ROA1_MOUSE	33	-14.6249	0.853751	siSec23b	siSec23a	nucleus,nucleoplasm,spliceosomal complex,cytoplasm,intracellular ribonucleoprotein complex,host cell	single-stranded DNA binding,RNA binding	alternative mRNA splicing, via spliceosome,RNA splicing,mRNA transport,nuclear export,nuclear import,cellular response to sodium arsenite
siSec23b / siNon	Q91VD9	Q91VD9	-0.0495064	0.0495064	2.61647e-05	0.00175421	252	Q91VD9	Ndufs1	NADH-ubiquinone oxidoreductase 75 kDa subunit, mitochondrial	NDUS1_MOUSE	31	-3.37331	0.966267	siSec23b	siNon	mitochondrion,mitochondrial respiratory chain complex I,mitochondrial intermembrane space,myelin sheath,plasma membrane respiratory chain complex I	NADH dehydrogenase (ubiquinone) activity,electron carrier activity,metal ion binding,iron-sulfur cluster binding,2 iron, 2 sulfur cluster binding,4 iron, 4 sulfur cluster binding	apoptotic mitochondrial changes,ATP synthesis coupled electron transport,cellular respiration,ATP metabolic process,regulation of mitochondrial membrane potential,reactive oxygen species metabolic process
siSec23b / siNon	P62806	P62806	0.11468	0.11468	2.65026e-05	0.00175675	318	P62806	Hist1h4a	Histone H4	H4_MOUSE	21	8.27347	1.08273	siSec23b	siNon	nuclear chromosome,nuclear chromosome, telomeric region,nucleosome,nuclear nucleosome,nucleus,nucleoplasm,membrane,extracellular matrix,protein complex,extracellular exosome	DNA binding,RNA binding,protein binding,protein domain specific binding,histone binding,protein heterodimerization activity	chromatin silencing at rDNA,nucleosome assembly,DNA replication-dependent nucleosome assembly,DNA replication-independent nucleosome assembly,DNA-templated transcription, initiation,DNA methylation on cytosine,negative regulation of megakaryocyte differentiation,positive regulation of gene expression, epigenetic,protein heterotetramerization
siSec23b / siNon	P54775	P54775	-0.0326448	0.0326448	2.68938e-05	0.00177254	384	P54775	Psmc4	26S protease regulatory subunit 6B	PRS6B_MOUSE	37	-2.23736	0.977626	siSec23b	siNon	proteasome complex,nucleus,cytosol,proteasome regulatory particle, base subcomplex,membrane,inclusion body,proteasome accessory complex,nuclear proteasome complex,cytosolic proteasome complex,synapse	ATP binding,TBP-class protein binding,proteasome-activating ATPase activity	blastocyst development,ER-associated ubiquitin-dependent protein catabolic process,positive regulation of RNA polymerase II transcriptional preinitiation complex assembly,positive regulation of proteasomal protein catabolic process
siSec23b / siSec23a	P09103	P09103	-0.0515869	0.0515869	2.79517e-05	0.00182157	420	P09103	P4hb	Protein disulfide-isomerase	PDIA1_MOUSE	37	-3.51256	0.964874	siSec23b	siSec23a	endoplasmic reticulum,endoplasmic reticulum lumen,endoplasmic reticulum-Golgi intermediate compartment,focal adhesion,external side of plasma membrane,procollagen-proline 4-dioxygenase complex,extracellular matrix,endoplasmic reticulum chaperone complex,melanosome,extracellular exosome	RNA binding,protein disulfide isomerase activity,integrin binding,protein binding,peptide disulfide oxidoreductase activity,enzyme binding,protein heterodimerization activity,procollagen-proline 4-dioxygenase activity,peptidyl-proline 4-dioxygenase activity	protein folding,peptidyl-proline hydroxylation to 4-hydroxy-L-proline,response to endoplasmic reticulum stress,cell redox homeostasis,positive regulation of viral entry into host cell,oxidation-reduction process,cellular response to hypoxia,regulation of oxidative stress-induced intrinsic apoptotic signaling pathway
siSec23a / siNon	Q62188	Q62188	-0.161963	0.161963	2.78864e-05	0.00182157	648	Q62188	Dpysl3	Dihydropyrimidinase-related protein 3	DPYL3_MOUSE	42	-10.6192	0.893808	siSec23a	siNon	extracellular space,cytosol,lamellipodium,growth cone,filamentous actin,cell body,exocytic vesicle	protein binding,hydrolase activity, acting on carbon-nitrogen (but not peptide) bonds,SH3 domain binding,filamin binding,chondroitin sulfate binding,phosphoprotein binding	nervous system development,positive regulation of neuron projection development,negative regulation of neuron projection development,negative regulation of cell migration,response to axon injury,actin filament bundle assembly,protein homooligomerization,positive regulation of filopodium assembly,actin crosslink formation,cellular response to cytokine stimulus
siSec23a / siNon	P30416	P30416	-0.0612337	0.0612337	2.85939e-05	0.00183283	510	P30416	Fkbp4	Peptidyl-prolyl cis-trans isomerase FKBP4	FKBP4_MOUSE	42	-4.15558	0.958444	siSec23a	siNon	nucleus,nucleoplasm,cytoplasm,mitochondrion,cytosol,microtubule,neuronal cell body,protein complex,axonal growth cone,perinuclear region of cytoplasm,extracellular exosome	RNA binding,peptidyl-prolyl cis-trans isomerase activity,protein binding,ATP binding,GTP binding,FK506 binding,heat shock protein binding,copper-dependent protein binding,glucocorticoid receptor binding,tau protein binding,phosphoprotein binding	protein peptidyl-prolyl isomerization,steroid hormone receptor complex assembly,copper ion transport,embryo implantation,negative regulation of neuron projection development,androgen receptor signaling pathway,prostate gland development,negative regulation of microtubule polymerization or depolymerization,negative regulation of microtubule polymerization,protein complex localization,male sex diff…
siSec23b / siNon	Q8K2Q7	Q8K2Q7	0.0569546	0.0569546	2.85985e-05	0.00183283	96	Q8K2Q7	Brox	BRO1 domain-containing protein BROX	BROX_MOUSE	9	4.02675	1.04027	siSec23b	siNon	membrane,extracellular exosome	molecular_function	biological_process
siSec23b / siNon	Q9CZ13	Q9CZ13	-0.0374705	0.0374705	2.84424e-05	0.00183283	192	Q9CZ13	Uqcrc1	Cytochrome b-c1 complex subunit 1, mitochondrial	QCR1_MOUSE	18	-2.56382	0.974362	siSec23b	siNon	mitochondrion,mitochondrial inner membrane,mitochondrial respiratory chain complex III,cytosol,myelin sheath	metalloendopeptidase activity,protein binding,zinc ion binding,ubiquitin protein ligase binding,protein complex binding	mitochondrial electron transport, ubiquinol to cytochrome c,aerobic respiration,response to activity,protein processing,response to alkaloid
siSec23a / siNon	P35550	P35550	-0.0303903	0.0303903	2.96641e-05	0.00188034	174	P35550	Fbl	rRNA 2'-O-methyltransferase fibrillarin	FBRL_MOUSE	15	-2.08446	0.979155	siSec23a	siNon	fibrillar center,dense fibrillar component,granular component,nucleus,chromosome,nucleolus,Cajal body,membrane,box C/D snoRNP complex,small-subunit processome,extracellular exosome	TFIID-class transcription factor binding,RNA binding,rRNA methyltransferase activity,ATPase binding,histone-glutamine methyltransferase activity	box C/D snoRNA 3'-end processing,osteoblast differentiation,tRNA processing,snoRNA metabolic process,rRNA methylation,snoRNA localization,histone glutamine methylation
siSec23b / siNon	Q99K70	Q99K70	0.219765	0.219765	2.96004e-05	0.00188034	96	Q99K70	Rragc	Ras-related GTP-binding protein C	RRAGC_MOUSE	12	16.4544	1.16454	siSec23b	siNon	nucleus,cytoplasm,lysosome,EGO complex,intracellular membrane-bounded organelle,Gtr1-Gtr2 GTPase complex	GTPase activity,GTP binding,GDP binding,protein heterodimerization activity,GTPase binding	cellular response to starvation,regulation of autophagy,regulation of TOR signaling,positive regulation of TOR signaling,cellular response to amino acid starvation,response to amino acid,cellular response to amino acid stimulus,regulation of TORC1 signaling
siSec23a / siNon	P61979	P61979	-0.113036	0.113036	3.08452e-05	0.00193407	492	P61979	Hnrnpk	Heterogeneous nuclear ribonucleoprotein K	HNRPK_MOUSE	33	-7.53599	0.92464	siSec23a	siNon	nuclear chromatin,podosome,nucleoplasm,cytoplasm,focal adhesion,membrane,extracellular matrix,cell projection,extracellular exosome,catalytic step 2 spliceosome	RNA polymerase II core promoter proximal region sequence-specific DNA binding,transcriptional activator activity, RNA polymerase II core promoter proximal region sequence-specific binding,RNA binding,protein binding,protein domain specific binding,cadherin binding	transcription from RNA polymerase II promoter,mRNA processing,RNA splicing,regulation of low-density lipoprotein particle clearance,negative regulation of apoptotic process,positive regulation of low-density lipoprotein particle receptor biosynthetic process,positive regulation of transcription from RNA polymerase II promoter,negative regulation of mRNA splicing, via spliceosome,positive regulati…
siSec23b / siNon	Q8CHH9	Q8CHH9	0.0220258	0.0220258	3.07831e-05	0.00193407	66	Q8CHH9	Sept8	Septin-8	SEPT8_MOUSE	7	1.53842	1.01538	siSec23b	siNon	cytoplasm,cytoskeleton,myelin sheath	molecular_function,GTP binding	biological_process
siSec23b / siNon	Q9CQ79	Q9CQ79	-0.133436	0.133436	3.17684e-05	0.00198126	78	Q9CQ79	Txndc9	Thioredoxin domain-containing protein 9	TXND9_MOUSE	10	-8.83423	0.911658	siSec23b	siNon	nucleus,cytoplasm,centrosome,midbody	cadherin binding,queuine tRNA-ribosyltransferase activity	queuosine biosynthetic process,cell redox homeostasis
siSec23b / siSec23a	Q6ZWQ0	Q6ZWQ0	0.00678638	0.00678638	3.38587e-05	0.00210032	1428	Q6ZWQ0	Syne2	Nesprin-2	SYNE2_MOUSE	193	0.471504	1.00472	siSec23b	siSec23a	nucleus,nuclear envelope,nuclear outer membrane,nucleoplasm,cytoplasm,mitochondrion,focal adhesion,integral component of membrane,aggresome,sarcoplasmic reticulum,Z disc,lamellipodium membrane,filopodium membrane,nuclear membrane,nuclear lumen,sarcoplasmic reticulum membrane,LINC complex,intermediate filament cytoskeleton,extracellular exosome,myofibril	actin binding,actin filament binding	nuclear envelope organization,nuclear migration,establishment or maintenance of cell polarity,fibroblast migration,nucleokinesis involved in cell motility in cerebral cortex radial glia guided migration,positive regulation of cell migration,nuclear migration along microfilament,protein localization to nucleus,centrosome localization,cytoskeletal anchoring at nuclear membrane,regulation of cilium …
siSec23a / siNon	Q8K1M6	Q8K1M6	-0.0254064	0.0254064	3.47633e-05	0.00214497	396	Q8K1M6	Dnm1l	Dynamin-1-like protein	DNM1L_MOUSE	36	-1.74562	0.982544	siSec23a	siNon	Golgi membrane,cytoplasm,mitochondrion,mitochondrial outer membrane,peroxisome,endoplasmic reticulum,Golgi apparatus,cytosol,microtubule,brush border,clathrin-coated pit,microtubule cytoskeleton,membrane,cell junction,synaptic vesicle membrane,intracellular membrane-bounded organelle,protein complex,perinuclear region of cytoplasm,mitochondrion-derived vesicle	GTPase activity,protein binding,GTP binding,microtubule binding,lipid binding,Rab GTPase binding,clathrin binding,GTP-dependent protein binding,ubiquitin protein ligase binding,protein complex binding,identical protein binding,protein homodimerization activity,BH2 domain binding	mitochondrial fission,release of cytochrome c from mitochondria,dynamin family protein polymerization involved in mitochondrial fission,endocytosis,mitochondrion organization,negative regulation of mitochondrial fusion,regulation of mitochondrion organization,peroxisome fission,regulation of protein oligomerization,synaptic vesicle recycling via endosome,positive regulation of apoptotic process,m…
siSec23b / siSec23a	Q68FD5	Q68FD5	0.0519497	0.0519497	3.50662e-05	0.00215124	1194	Q68FD5	Cltc	Clathrin heavy chain 1	CLH1_MOUSE	95	3.6665	1.03666	siSec23b	siSec23a	mitochondrion,lysosome,endosome,spindle,cytosol,focal adhesion,membrane,membrane coat,clathrin coat,clathrin coat of trans-Golgi network vesicle,clathrin coat of coated pit,clathrin-coated vesicle,extracellular matrix,Myb complex,melanosome,myelin sheath,protein complex,extracellular exosome,clathrin complex,extracellular vesicle,mitotic spindle microtubule	RNA binding,double-stranded RNA binding,structural molecule activity,protein binding,protein kinase binding,clathrin light chain binding,disordered domain specific binding	mitotic cell cycle,osteoblast differentiation,intracellular protein transport,receptor-mediated endocytosis,autophagy,receptor internalization,transferrin transport,retrograde transport, endosome to Golgi,clathrin coat assembly,cell division,regulation of mitotic spindle organization,mitotic spindle assembly,negative regulation of hyaluronan biosynthetic process,negative regulation of protein loc…
siSec23a / siNon	Q9QUR6	Q9QUR6	0.019503	0.019503	3.53289e-05	0.00215124	354	Q9QUR6	Prep	Prolyl endopeptidase	PPCE_MOUSE	35	1.36102	1.01361	siSec23a	siNon	nucleus,cytoplasm,cytosol,membrane	serine-type endopeptidase activity,serine-type exopeptidase activity	proteolysis,protein metabolic process
siSec23a / siNon	Q9CQN1	Q9CQN1	0.102069	0.102069	3.54212e-05	0.00215124	258	Q9CQN1	Trap1	Heat shock protein 75 kDa, mitochondrial	TRAP1_MOUSE	31	7.33114	1.07331	siSec23a	siNon	nucleoplasm,mitochondrion,mitochondrial inner membrane,mitochondrial intermembrane space,mitochondrial matrix,lipid particle,membrane,extracellular exosome	RNA binding,ATP binding,protein kinase binding,unfolded protein binding	protein folding,response to stress,translational attenuation,negative regulation of cellular respiration,negative regulation of intrinsic apoptotic signaling pathway in response to hydrogen peroxide
siSec23a / siNon	Q9CW03	Q9CW03	-0.350544	0.350544	3.67676e-05	0.00222138	570	Q9CW03	Smc3	Structural maintenance of chromosomes protein 3	SMC3_MOUSE	63	-21.5712	0.784288	siSec23a	siNon	chromosome, centromeric region,chromatin,lateral element,spindle pole,intracellular,nucleus,nucleoplasm,cytoplasm,cohesin complex,nuclear matrix,meiotic cohesin complex,nuclear meiotic cohesin complex	chromatin binding,protein binding,ATP binding,protein complex binding,mediator complex binding,protein heterodimerization activity,dynein complex binding	regulation of DNA replication,DNA repair,sister chromatid cohesion,mitotic sister chromatid cohesion,stem cell population maintenance,negative regulation of DNA endoreduplication,positive regulation by host of viral release from host cell,cell division,meiotic cell cycle,interaction with symbiont
siSec23b / siSec23a	Q8BWY3	Q8BWY3	-0.0788708	0.0788708	3.94368e-05	0.0023703	204	Q8BWY3	Etf1	Eukaryotic peptide chain release factor subunit 1	ERF1_MOUSE	25	-5.32016	0.946798	siSec23b	siSec23a	cytoplasm	RNA binding,translation release factor activity,translation release factor activity, codon specific,sequence-specific mRNA binding	nuclear-transcribed mRNA catabolic process, nonsense-mediated decay,translational termination,protein methylation,viral process
siSec23a / siNon	P63276	P63276	0.150239	0.150239	4.29317e-05	0.00256705	138	P63276	Rps17	40S ribosomal protein S17	RS17_MOUSE	9	10.9753	1.10975	siSec23a	siNon	focal adhesion,membrane,cytosolic small ribosomal subunit,extracellular matrix,extracellular exosome	RNA binding,structural constituent of ribosome	ribosomal small subunit assembly,rRNA processing,translation,erythrocyte homeostasis,ribosomal small subunit biogenesis
siSec23a / siNon	P63017	P63017	-0.0171312	0.0171312	4.40108e-05	0.00261808	726	P63017	Hspa8	Heat shock cognate 71 kDa protein	HSP7C_MOUSE	49	-1.18042	0.988196	siSec23a	siNon	Prp19 complex,extracellular space,intracellular,nucleus,spliceosomal complex,nucleolus,cytoplasm,lysosomal membrane,late endosome,cytosol,plasma membrane,focal adhesion,membrane,intracellular ribonucleoprotein complex,extracellular matrix,melanosome,myelin sheath,extracellular exosome,blood microparticle,lysosomal matrix,ubiquitin ligase complex	G-protein coupled receptor binding,phosphatidylserine binding,RNA binding,protein binding,ATP binding,ATPase activity,enzyme binding,MHC class II protein complex binding,heat shock protein binding,ubiquitin protein ligase binding,ATPase activity, coupled,cadherin binding,unfolded protein binding,C3HC4-type RING finger domain binding	transcription, DNA-templated,mRNA processing,protein folding,RNA splicing,regulation of protein stability,protein refolding,cellular protein complex disassembly,modulation by host of viral process,positive regulation by host of viral genome replication,negative regulation of transcription, DNA-templated,ATP metabolic process,positive regulation of mRNA splicing, via spliceosome,chaperone mediated…
siSec23a / siNon	Q93092	Q93092	-0.0251091	0.0251091	4.50711e-05	0.00265393	222	Q93092	Taldo1	Transaldolase	TALDO_MOUSE	19	-1.72537	0.982746	siSec23a	siNon	nucleus,cytosol,extracellular exosome	sedoheptulose-7-phosphate:D-glyceraldehyde-3-phosphate glyceronetransferase activity,monosaccharide binding	carbohydrate metabolic process,fructose 6-phosphate metabolic process,pentose-phosphate shunt, non-oxidative branch
siSec23a / siNon	Q8CG48	Q8CG48	0.0511914	0.0511914	4.48456e-05	0.00265393	372	Q8CG48	Smc2	Structural maintenance of chromosomes protein 2	SMC2_MOUSE	48	3.61202	1.03612	siSec23a	siNon	nuclear chromosome,condensed chromosome,condensin complex,nucleus,nucleolus,cytoplasm,extracellular exosome	protein binding,ATP binding,protein heterodimerization activity	mitotic chromosome condensation,meiotic chromosome condensation,meiotic chromosome segregation,cell division,kinetochore organization
siSec23a / siNon	Q6PB66	Q6PB66	-0.0370284	0.0370284	4.61823e-05	0.00270563	582	Q6PB66	Lrpprc	Leucine-rich PPR motif-containing protein, mitochondrial	LPPRC_MOUSE	63	-2.53395	0.97466	siSec23a	siNon	condensed nuclear chromosome,nucleus,nuclear inner membrane,nuclear outer membrane,nucleoplasm,cytoplasm,mitochondrion,cytoskeleton,microtubule,membrane,intracellular ribonucleoprotein complex,mitochondrial nucleoid,perinuclear region of cytoplasm	single-stranded DNA binding,RNA binding,endonuclease activity,protein binding,ubiquitin protein ligase binding,beta-tubulin binding,actin filament binding	negative regulation of mitochondrial RNA catabolic process,transcription, DNA-templated,regulation of transcription, DNA-templated,RNA modification,mRNA transport,regulation of mitochondrial translation,nucleic acid phosphodiester bond hydrolysis
siSec23a / siNon	Q99JX7	Q99JX7	-0.038783	0.038783	4.77839e-05	0.00278539	222	Q99JX7	Nxf1	Nuclear RNA export factor 1	NXF1_MOUSE	22	-2.65242	0.973476	siSec23a	siNon	nucleus,nuclear pore,nucleoplasm,cytoplasm,nuclear speck,nuclear inclusion body,host cell,transcription export complex	RNA binding,single-stranded RNA binding,mRNA binding,nucleocytoplasmic transporter activity,protein binding	RNA export from nucleus,mRNA export from nucleus,poly(A)+ mRNA export from nucleus
siSec23a / siNon	Q9D8W5	Q9D8W5	0.110349	0.110349	4.84878e-05	0.00281229	288	Q9D8W5	Psmd12	26S proteasome non-ATPase regulatory subunit 12	PSD12_MOUSE	25	7.94893	1.07949	siSec23a	siNon	proteasome complex,cytoplasm,proteasome regulatory particle,proteasome regulatory particle, lid subcomplex,membrane,proteasome accessory complex,nuclear proteasome complex,extracellular exosome	molecular_function	proteasome-mediated ubiquitin-dependent protein catabolic process
siSec23a / siNon	P68040	P68040	0.0678827	0.0678827	4.92199e-05	0.00284055	252	P68040	Gnb2l1	Guanine nucleotide-binding protein subunit beta-2-like 1	GBLP_MOUSE	24	4.81772	1.04818	siSec23a	siNon	phagocytic cup,nucleus,nucleoplasm,cytoplasm,mitochondrion,cytosol,small ribosomal subunit,dendrite,midbody,neuron projection,neuronal cell body,perikaryon,cell body,perinuclear region of cytoplasm,extracellular exosome,IRE1-RACK1-PP2A complex	RNA binding,receptor activity,protein kinase C binding,protein binding,ion channel inhibitor activity,cysteine-type endopeptidase activator activity involved in apoptotic process,enzyme binding,protein phosphatase binding,protein tyrosine kinase inhibitor activity,receptor tyrosine kinase binding,signaling adaptor activity,SH2 domain binding,protein homodimerization activity,ribosome binding,cadh…	osteoblast differentiation,positive regulation of protein phosphorylation,translation,apoptotic process,activation of cysteine-type endopeptidase activity involved in apoptotic process,cell cycle,gastrulation,protein localization,negative regulation of gene expression,protein ubiquitination,negative regulation of translation,negative regulation of Wnt signaling pathway,negative regulation of cell…
siSec23b / siNon	P80314	P80314	0.00291225	0.00291225	4.95265e-05	0.00284409	522	P80314	Cct2	T-complex protein 1 subunit beta	TCPB_MOUSE	40	0.202065	1.00202	siSec23b	siNon	zona pellucida receptor complex,cytosol,chaperonin-containing T-complex,microtubule,extracellular matrix,myelin sheath,cell body,extracellular exosome	ATP binding,ubiquitin protein ligase binding,protein binding involved in protein folding,unfolded protein binding	'de novo' protein folding,binding of sperm to zona pellucida,positive regulation of telomere maintenance via telomerase,protein stabilization,chaperone mediated protein folding independent of cofactor,chaperone-mediated protein complex assembly,positive regulation of telomerase activity,chaperone-mediated protein folding,scaRNA localization to Cajal body,toxin transport,positive regulation of est…
siSec23a / siNon	Q68FL6	Q68FL6	0.0485593	0.0485593	4.99872e-05	0.00285641	294	Q68FL6	Mars	Methionine--tRNA ligase, cytoplasmic	SYMC_MOUSE	31	3.42316	1.03423	siSec23a	siNon	nucleolus,cytoplasm,mitochondrion,cytosol,membrane,aminoacyl-tRNA synthetase multienzyme complex,extracellular exosome	tRNA binding,methionine-tRNA ligase activity,ATP binding	methionyl-tRNA aminoacylation,cellular response to starvation,rRNA transcription,cellular response to insulin stimulus,cellular response to platelet-derived growth factor stimulus,cellular response to epidermal growth factor stimulus,positive regulation of transcription of nuclear large rRNA transcript from RNA polymerase I promoter
siSec23a / siNon	P80315	P80315	-0.0527053	0.0527053	5.42828e-05	0.00306229	486	P80315	Cct4	T-complex protein 1 subunit delta	TCPD_MOUSE	39	-3.58733	0.964127	siSec23a	siNon	zona pellucida receptor complex,nucleoplasm,centrosome,cytosol,chaperonin-containing T-complex,microtubule,cilium,melanosome,cell body,extracellular exosome	RNA binding,protein binding,ATP binding,protein binding involved in protein folding,unfolded protein binding	'de novo' protein folding,binding of sperm to zona pellucida,positive regulation of telomere maintenance via telomerase,protein stabilization,positive regulation of telomerase activity,chaperone-mediated protein folding,scaRNA localization to Cajal body,toxin transport,positive regulation of establishment of protein localization to telomere,positive regulation of protein localization to Cajal bod…
siSec23a / siNon	Q8BHJ5	Q8BHJ5	0.030124	0.030124	5.49101e-05	0.00306229	96	Q8BHJ5	Tbl1xr1	F-box-like/WD repeat-containing protein TBL1XR1	TBL1R_MOUSE	10	2.10999	1.0211	siSec23a	siNon	histone deacetylase complex,nucleus,nucleoplasm,spindle microtubule,transcriptional repressor complex	DNA binding,transcription corepressor activity,protein binding,beta-catenin binding,histone binding,transcription regulatory region DNA binding,protein N-terminus binding	negative regulation of transcription from RNA polymerase II promoter,response to dietary excess,transcription, DNA-templated,regulation of gene expression,lipid catabolic process,histone deacetylation,regulation of cAMP metabolic process,multicellular organism growth,proteasome-mediated ubiquitin-dependent protein catabolic process,negative regulation of transcription, DNA-templated,positive regu…
siSec23a / siNon	Q8CAQ8	Q8CAQ8	-0.0894749	0.0894749	5.46955e-05	0.00306229	510	Q8CAQ8	Immt	MICOS complex subunit Mic60	MIC60_MOUSE	47	-6.01352	0.939865	siSec23a	siNon	mitochondrion,mitochondrial inner membrane,membrane,myelin sheath,MICOS complex	RNA binding,protein binding	cristae formation,mitochondrial calcium ion homeostasis
siSec23a / siNon	Q8BWY3	Q8BWY3	0.0475366	0.0475366	5.40502e-05	0.00306229	204	Q8BWY3	Etf1	Eukaryotic peptide chain release factor subunit 1	ERF1_MOUSE	25	3.34987	1.0335	siSec23a	siNon	cytoplasm	RNA binding,translation release factor activity,translation release factor activity, codon specific,sequence-specific mRNA binding	nuclear-transcribed mRNA catabolic process, nonsense-mediated decay,translational termination,protein methylation,viral process
siSec23b / siNon	Q61216	Q61216	-0.0908409	0.0908409	5.44951e-05	0.00306229	60	Q61216	Mre11a	Double-strand break repair protein MRE11A	MRE11_MOUSE	9	-6.10247	0.938975	siSec23b	siNon	nuclear chromosome, telomeric region,nucleus,nucleoplasm,cytoplasm,PML body,Mre11 complex,site of double-strand break,chromosome, telomeric region	single-stranded DNA endodeoxyribonuclease activity,endodeoxyribonuclease activity,protein C-terminus binding,3'-5' exonuclease activity,manganese ion binding,cadherin binding,DNA binding,ATP-dependent DNA helicase activity	double-strand break repair,double-strand break repair via nonhomologous end joining,cellular response to DNA damage stimulus,sister chromatid cohesion,mitotic G2 DNA damage checkpoint,synapsis,cell proliferation,intra-S DNA damage checkpoint,telomeric 3' overhang formation,positive regulation of protein autophosphorylation,positive regulation of telomere maintenance,DNA duplex unwinding,negative …
siSec23a / siNon	Q921F2	Q921F2	0.140923	0.140923	5.52314e-05	0.00306547	240	Q921F2	Tardbp	TAR DNA-binding protein 43	TADBP_MOUSE	18	10.261	1.10261	siSec23a	siNon	nucleus,nucleoplasm,perichromatin fibrils,cytoplasm,nuclear speck,interchromatin granule	transcriptional activator activity, RNA polymerase II distal enhancer sequence-specific binding,double-stranded DNA binding,RNA binding,mRNA 3'-UTR binding,protein binding,identical protein binding	negative regulation of protein phosphorylation,transcription from RNA polymerase II promoter,mRNA processing,RNA splicing,negative regulation of gene expression,nuclear fragmentation involved in apoptotic nuclear change,positive regulation of insulin secretion,response to endoplasmic reticulum stress,negative regulation by host of viral transcription,positive regulation of transcription from RNA …
siSec23a / siNon	Q6ZWX6	Q6ZWX6	0.0165551	0.0165551	5.56368e-05	0.00307327	264	Q6ZWX6	Eif2s1	Eukaryotic translation initiation factor 2 subunit 1	IF2A_MOUSE	25	1.15412	1.01154	siSec23a	siNon	nucleus,cytoplasm,ribosome,eukaryotic translation initiation factor 2 complex,eukaryotic translation initiation factor 2B complex,cytoplasmic stress granule,membrane,eukaryotic 48S preinitiation complex,multi-eIF complex,translation initiation ternary complex,extracellular exosome,glial limiting end-foot	RNA binding,translation initiation factor activity,protein binding,ribosome binding	translation,translational initiation,aging,negative regulation of translational initiation in response to stress,cellular response to amino acid starvation,cellular response to heat,cellular response to UV,response to endoplasmic reticulum stress,regulation of translational initiation in response to stress,protein autophosphorylation,positive regulation of neuron death,negative regulation of guan…
siSec23a / siNon	P61255	P61255	0.160478	0.160478	5.65786e-05	0.00311048	150	P61255	Rpl26	60S ribosomal protein L26	RL26_MOUSE	12	11.7657	1.11766	siSec23a	siNon	nucleoplasm,nucleolus,cytoplasm,membrane,cytosolic large ribosomal subunit,cytosolic ribosome,extracellular exosome,ribonucleoprotein complex	RNA binding,structural constituent of ribosome,protein binding,mRNA 5'-UTR binding	cytoplasmic translation,rRNA processing,DNA damage response, signal transduction by p53 class mediator resulting in cell cycle arrest,cellular response to UV,ribosomal large subunit biogenesis,positive regulation of translation,cellular response to ionizing radiation,cellular response to gamma radiation,positive regulation of DNA damage response, signal transduction by p53 class mediator resultin…
siSec23a / siNon	P62192	P62192	-0.0142046	0.0142046	5.84404e-05	0.0031678	342	P62192	Psmc1	26S protease regulatory subunit 4	PRS4_MOUSE	28	-0.979756	0.990202	siSec23a	siNon	proteasome complex,nucleus,nucleoplasm,cytosol,proteasome regulatory particle,proteasome regulatory particle, base subcomplex,membrane,proteasome accessory complex,nuclear proteasome complex,cytosolic proteasome complex	RNA binding,ATP binding,TBP-class protein binding,proteasome-activating ATPase activity	ER-associated ubiquitin-dependent protein catabolic process,positive regulation of RNA polymerase II transcriptional preinitiation complex assembly,negative regulation of neuron death,positive regulation of proteasomal protein catabolic process
siSec23a / siNon	Q8BHN3	Q8BHN3	0.0790694	0.0790694	5.84104e-05	0.0031678	480	Q8BHN3	Ganab	Neutral alpha-glucosidase AB	GANAB_MOUSE	49	5.63364	1.05634	siSec23a	siNon	endoplasmic reticulum,Golgi apparatus,membrane,glucosidase II complex,extracellular matrix,melanosome,extracellular exosome	RNA binding,protein binding,glucosidase activity,carbohydrate binding,glucan 1,3-alpha-glucosidase activity	carbohydrate metabolic process,N-glycan processing
siSec23a / siNon	Q9CZ30	Q9CZ30	-0.117554	0.117554	5.81011e-05	0.0031678	270	Q9CZ30	Ola1	Obg-like ATPase 1	OLA1_MOUSE	29	-7.82507	0.921749	siSec23a	siNon	nucleolus,cytoplasm,centrosome,cytosol,membrane,extracellular exosome	ATP binding,GTP binding,ATPase activity,cadherin binding,metal ion binding	ATP metabolic process
siSec23a / siNon	P08003	P08003	-0.16046	0.16046	6.0053e-05	0.00324007	468	P08003	Pdia4	Protein disulfide-isomerase A4	PDIA4_MOUSE	43	-10.526	0.89474	siSec23a	siNon	extracellular space,endoplasmic reticulum,endoplasmic reticulum lumen,cell surface,endoplasmic reticulum chaperone complex,melanosome	RNA binding,protein disulfide isomerase activity,peptide disulfide oxidoreductase activity	protein folding,response to endoplasmic reticulum stress,cell redox homeostasis,oxidation-reduction process,chaperone-mediated protein folding
siSec23a / siNon	P14152	P14152	-0.0367936	0.0367936	6.03848e-05	0.00324289	168	P14152	Mdh1	Malate dehydrogenase, cytoplasmic	MDHC_MOUSE	15	-2.51809	0.974819	siSec23a	siNon	extracellular space,mitochondrion,cytosol,myelin sheath,extracellular exosome	L-malate dehydrogenase activity,NAD binding	carbohydrate metabolic process,tricarboxylic acid cycle,oxaloacetate metabolic process,malate metabolic process,NADH metabolic process
siSec23a / siNon	Q11011	Q11011	0.0391751	0.0391751	6.13352e-05	0.00327875	432	Q11011	Npepps	Puromycin-sensitive aminopeptidase	PSA_MOUSE	43	2.75261	1.02753	siSec23a	siNon	nucleus,cytoplasm,cytosol,extracellular exosome	aminopeptidase activity,zinc ion binding,peptide binding,metalloaminopeptidase activity	proteolysis,peptide catabolic process,cellular response to hypoxia,positive regulation of protein targeting to mitochondrion
siSec23a / siNon	P45591	P45591	0.0505578	0.0505578	6.17868e-05	0.00328774	96	P45591	Cfl2	Cofilin-2	COF2_MOUSE	11	3.56653	1.03567	siSec23a	siNon	extracellular space,actin cytoskeleton,nuclear matrix,Z disc,I band,extracellular exosome	actin filament binding	actin filament organization,skeletal muscle tissue development,actin filament depolymerization,actin filament fragmentation,positive regulation of actin filament depolymerization,sarcomere organization,muscle cell cellular homeostasis
siSec23a / siNon	P32067	P32067	0.0195972	0.0195972	6.21196e-05	0.00329035	300	P32067	Ssb	Lupus La protein homolog	LA_MOUSE	28	1.36764	1.01368	siSec23a	siNon	nuclear chromosome, telomeric region,nucleus,cytoplasm,intracellular ribonucleoprotein complex	tRNA binding,RNA binding,poly(U) RNA binding,sequence-specific mRNA binding	tRNA 5'-leader removal,tRNA export from nucleus,tRNA processing,tRNA 3'-end processing,nuclear histone mRNA catabolic process,IRES-dependent viral translational initiation,protein localization to cytoplasmic stress granule
siSec23a / siNon	Q04750	Q04750	-0.0187441	0.0187441	6.35235e-05	0.00334942	408	Q04750	Top1	DNA topoisomerase 1	TOP1_MOUSE	38	-1.29084	0.987092	siSec23a	siNon	cytoplasmic mRNA processing body,fibrillar center,nucleus,nucleoplasm,nucleolus,cytoplasm,DNA topoisomerase complex (ATP-hydrolyzing),replication fork protection complex,protein-DNA complex,perikaryon,nuclear chromosome	core promoter sequence-specific DNA binding,DNA binding,chromatin binding,double-stranded DNA binding,single-stranded DNA binding,RNA binding,DNA topoisomerase type I activity,protein serine/threonine kinase activity,ATP binding,protein domain specific binding,supercoiled DNA binding	DNA replication,DNA topological change,chromatin remodeling,chromosome segregation,peptidyl-serine phosphorylation,circadian regulation of gene expression,embryonic cleavage,response to drug
siSec23b / siNon	Q8BP27	Q8BP27	-0.245055	0.245055	6.6351e-05	0.00348268	66	Q8BP27	Sfr1	Swi5-dependent recombination DNA repair protein 1 homolog	SFR1_MOUSE	9	-15.6216	0.843784	siSec23b	siNon	nucleus,Swi5-Sfr1 complex	ligand-dependent nuclear receptor transcription coactivator activity	double-strand break repair via homologous recombination,transcription, DNA-templated,positive regulation of transcription, DNA-templated,cellular response to estrogen stimulus
siSec23a / siNon	Q8VE33	Q8VE33	-0.0815089	0.0815089	6.67972e-05	0.00349031	138	Q8VE33	Gdap1l1	Ganglioside-induced differentiation-associated protein 1-like 1	GD1L1_MOUSE	13	-5.49313	0.945069	siSec23a	siNon	cytoplasm	glutathione transferase activity	glutathione metabolic process
siSec23b / siSec23a	Q8CAQ8	Q8CAQ8	-0.071227	0.071227	6.83074e-05	0.00355321	510	Q8CAQ8	Immt	MICOS complex subunit Mic60	MIC60_MOUSE	47	-4.81718	0.951828	siSec23b	siSec23a	mitochondrion,mitochondrial inner membrane,membrane,myelin sheath,MICOS complex	RNA binding,protein binding	cristae formation,mitochondrial calcium ion homeostasis
siSec23a / siNon	P99026	P99026	0.17403	0.17403	6.86466e-05	0.00355491	132	P99026	Psmb4	Proteasome subunit beta type-4	PSB4_MOUSE	8	12.8206	1.12821	siSec23a	siNon	proteasome complex,nucleus,cytosol,proteasome core complex,proteasome core complex, beta-subunit complex,extracellular exosome	lipopolysaccharide binding,threonine-type endopeptidase activity	negative regulation of inflammatory response to antigenic stimulus,proteolysis involved in cellular protein catabolic process
siSec23a / siNon	P56959	P56959	-0.182096	0.182096	6.90464e-05	0.00355973	240	P56959	Fus	RNA-binding protein FUS	FUS_MOUSE	14	-11.8579	0.881421	siSec23a	siNon	nucleus,nucleoplasm,cytoplasm,polysome,perikaryon,dendritic spine head,perinuclear region of cytoplasm	DNA binding,transcription coactivator activity,RNA binding,estrogen receptor binding,myosin V binding,ionotropic glutamate receptor binding,identical protein binding,metal ion binding,retinoid X receptor binding,thyroid hormone receptor binding	regulation of transcription, DNA-templated,cellular response to calcium ion
siSec23b / siSec23a	P42225	P42225	-0.0836346	0.0836346	7.10742e-05	0.00364805	162	P42225	Stat1	Signal transducer and activator of transcription 1	STAT1_MOUSE	22	-5.63228	0.943677	siSec23b	siSec23a	nuclear chromatin,nucleus,nucleoplasm,nucleolus,cytoplasm,cytosol,axon,dendrite,perinuclear region of cytoplasm	RNA polymerase II core promoter proximal region sequence-specific DNA binding,RNA polymerase II core promoter sequence-specific DNA binding,transcription factor activity, RNA polymerase II core promoter sequence-specific,double-stranded DNA binding,transcription factor activity, sequence-specific DNA binding,signal transducer activity,tumor necrosis factor receptor binding,protein binding,enzyme …	negative regulation of transcription from RNA polymerase II promoter,negative regulation of endothelial cell proliferation,positive regulation of mesenchymal cell proliferation,negative regulation of mesenchymal to epithelial transition involved in metanephros morphogenesis,transcription, DNA-templated,apoptotic process,activation of cysteine-type endopeptidase activity involved in apoptotic proc…
siSec23a / siNon	Q9ERD7	Q9ERD7	-0.00180449	0.00180449	7.1642e-05	0.003661	240	Q9ERD7	Tubb3	Tubulin beta-3 chain	TBB3_MOUSE	14	-0.124999	0.99875	siSec23a	siNon	intracellular,nucleus,cytoplasm,microtubule,microtubule cytoskeleton,axon,dendrite,neuronal cell body,extracellular exosome,cell periphery	GTPase activity,structural constituent of cytoskeleton,protein binding,GTP binding,peptide binding	mitotic cell cycle,cytoskeleton organization,microtubule-based process,axon guidance
siSec23b / siSec23a	O88291	O88291	-0.0360487	0.0360487	7.24411e-05	0.00368453	270	O88291	Znf326	DBIRD complex subunit ZNF326	ZN326_MOUSE	24	-2.46775	0.975323	siSec23b	siSec23a	nucleus,nucleoplasm,nuclear matrix,intracellular membrane-bounded organelle,DBIRD complex,spliceosomal complex	RNA polymerase II core binding,DNA binding,RNA binding,zinc ion binding	transcription, DNA-templated,mRNA processing,RNA splicing,regulation of DNA-templated transcription, elongation,regulation of RNA splicing,positive regulation of transcription, DNA-templated
siSec23b / siNon	P62702	P62702	0.0456009	0.0456009	7.27377e-05	0.00368453	270	P62702	Rps4x	40S ribosomal protein S4, X isoform	RS4X_MOUSE	23	3.2113	1.03211	siSec23b	siNon	nucleus,ribosome,polysome,focal adhesion,small ribosomal subunit,membrane,cytosolic small ribosomal subunit,intracellular ribonucleoprotein complex,extracellular matrix,cytoplasmic ribonucleoprotein granule,extracellular exosome	RNA binding,structural constituent of ribosome,rRNA binding	translation,multicellular organism development,positive regulation of cell proliferation,response to ethanol,positive regulation of translation
siSec23b / siNon	P11983	P11983	-0.151053	0.151053	7.39232e-05	0.0037283	444	P11983	Tcp1	T-complex protein 1 subunit alpha	TCPA_MOUSE	37	-9.94071	0.900593	siSec23b	siNon	pericentriolar material,acrosomal vesicle,zona pellucida receptor complex,nuclear heterochromatin,Golgi apparatus,centrosome,microtubule organizing center,chaperonin-containing T-complex,microtubule,myelin sheath,cell body,extracellular exosome	RNA binding,protein binding,ATP binding,ubiquitin protein ligase binding,protein binding involved in protein folding,unfolded protein binding	'de novo' protein folding,binding of sperm to zona pellucida,positive regulation of telomere maintenance via telomerase,translocation of peptides or proteins into host cell cytoplasm,protein stabilization,positive regulation of telomerase activity,chaperone-mediated protein folding,scaRNA localization to Cajal body,toxin transport,positive regulation of establishment of protein localization to te…
siSec23b / siNon	P35979	P35979	-0.0913024	0.0913024	7.542e-05	0.00378733	78	P35979	Rpl12	60S ribosomal protein L12	RL12_MOUSE	7	-6.1325	0.938675	siSec23b	siNon	nucleus,nucleolus,cytoplasm,focal adhesion,membrane,cytosolic large ribosomal subunit,extracellular matrix,extracellular exosome	RNA binding,structural constituent of ribosome,rRNA binding	ribosomal large subunit assembly,translation
siSec23b / siSec23a	Q8VEK3	Q8VEK3	-0.125786	0.125786	7.62327e-05	0.00381164	558	Q8VEK3	Hnrnpu	Heterogeneous nuclear ribonucleoprotein U	HNRPU_MOUSE	43	-8.34954	0.916505	siSec23b	siSec23a	nucleus,nucleoplasm,cell surface,membrane,intracellular ribonucleoprotein complex,extracellular matrix,cytoplasmic ribonucleoprotein granule,CRD-mediated mRNA stability complex,catalytic step 2 spliceosome,telomerase holoenzyme complex	core promoter binding,RNA binding,protein binding,ATP binding,poly(G) binding,enhancer binding,ribonucleoprotein complex binding,telomerase RNA binding	osteoblast differentiation,mRNA processing,RNA splicing,positive regulation of gene expression,negative regulation of telomere maintenance via telomerase,circadian regulation of gene expression,cardiac muscle cell development,CRD-mediated mRNA stabilization,cellular response to dexamethasone stimulus,positive regulation of DNA topoisomerase (ATP-hydrolyzing) activity
siSec23b / siNon	Q91YR5	Q91YR5	-0.195313	0.195313	7.83579e-05	0.00390108	60	Q91YR5	Mettl13	Methyltransferase-like protein 13	MET13_MOUSE	8	-12.6617	0.873383	siSec23b	siNon	cellular_component	molecular_function,methyltransferase activity	biological_process,methylation
siSec23b / siSec23a	Q569Z6	Q569Z6	0.0553795	0.0553795	7.9985e-05	0.0039482	378	Q569Z6	Thrap3	Thyroid hormone receptor-associated protein 3	TR150_MOUSE	37	3.91324	1.03913	siSec23b	siSec23a	nucleus,nucleoplasm,mediator complex,nuclear speck,extracellular exosome,exon-exon junction complex	core promoter sequence-specific DNA binding,RNA polymerase II transcription cofactor activity,transcription cofactor activity,transcription coactivator activity,RNA binding,receptor activity,protein binding,ATP binding,thyroid hormone receptor binding,phosphoprotein binding	regulation of alternative mRNA splicing, via spliceosome,nuclear-transcribed mRNA catabolic process,transcription from RNA polymerase II promoter,transcription initiation from RNA polymerase II promoter,mRNA processing,circadian rhythm,RNA splicing,intracellular steroid hormone receptor signaling pathway,androgen receptor signaling pathway,positive regulation of circadian rhythm,positive regulati…
siSec23a / siNon	Q9Z1X4	Q9Z1X4	-0.115583	0.115583	7.97384e-05	0.0039482	546	Q9Z1X4	Ilf3	Interleukin enhancer-binding factor 3	ILF3_MOUSE	42	-7.6991	0.923009	siSec23a	siNon	nucleus,nucleoplasm,nucleolus,cytoplasm,mitochondrion,membrane,intracellular ribonucleoprotein complex	DNA binding,RNA binding,double-stranded RNA binding	transcription, DNA-templated,protein phosphorylation,protein methylation,negative regulation of translation,negative regulation of viral genome replication,negative regulation of transcription, DNA-templated,positive regulation of transcription, DNA-templated,defense response to virus
siSec23a / siNon	P51880	P51880	0.168058	0.168058	8.04571e-05	0.00395467	132	P51880	Fabp7	Fatty acid-binding protein, brain	FABP7_MOUSE	9	12.3545	1.12355	siSec23a	siNon	nucleoplasm,cytosol,cell-cell junction,cell projection,neuronal cell body,cell body,cell periphery	transporter activity,fatty acid binding	startle response,transport,cell proliferation in forebrain,neurogenesis,epithelial cell proliferation,prepulse inhibition
siSec23b / siNon	O88291	O88291	-0.163063	0.163063	8.12743e-05	0.00397202	270	O88291	Znf326	DBIRD complex subunit ZNF326	ZN326_MOUSE	24	-10.6873	0.893127	siSec23b	siNon	nucleus,nucleoplasm,nuclear matrix,intracellular membrane-bounded organelle,DBIRD complex,spliceosomal complex	RNA polymerase II core binding,DNA binding,RNA binding,zinc ion binding	transcription, DNA-templated,mRNA processing,RNA splicing,regulation of DNA-templated transcription, elongation,regulation of RNA splicing,positive regulation of transcription, DNA-templated
siSec23a / siNon	Q8BMS1	Q8BMS1	-0.185059	0.185059	8.14949e-05	0.00397202	360	Q8BMS1	Hadha	Trifunctional enzyme subunit alpha, mitochondrial	ECHA_MOUSE	32	-12.0387	0.879613	siSec23a	siNon	mitochondrion,mitochondrial inner membrane,mitochondrial fatty acid beta-oxidation multienzyme complex,extracellular matrix,mitochondrial nucleoid	fatty-acyl-CoA binding,acetyl-CoA C-acyltransferase activity,enoyl-CoA hydratase activity,long-chain-enoyl-CoA hydratase activity,long-chain-3-hydroxyacyl-CoA dehydrogenase activity,protein complex binding,NAD binding	fatty acid beta-oxidation,response to insulin,response to drug
siSec23a / siNon	Q8C7R4	Q8C7R4	0.0399468	0.0399468	8.32509e-05	0.00404063	234	Q8C7R4	Uba6	Ubiquitin-like modifier-activating enzyme 6	UBA6_MOUSE	30	2.80759	1.02808	siSec23a	siNon	cytoplasm	ubiquitin activating enzyme activity,protein binding,ATP binding,FAT10 activating enzyme activity	ubiquitin-dependent protein catabolic process,cellular response to DNA damage stimulus,learning,locomotory behavior,protein ubiquitination,amygdala development,hippocampus development,protein ubiquitination involved in ubiquitin-dependent protein catabolic process,dendritic spine development
siSec23b / siNon	Q8CF89	Q8CF89	0.302316	0.302316	8.4344e-05	0.00405971	72	Q8CF89	Tab1	TGF-beta-activated kinase 1 and MAP3K7-binding protein 1	TAB1_MOUSE	11	23.3122	1.23312	siSec23b	siNon	cytosol,nuclear speck,protein complex	protein serine/threonine phosphatase activity,protein binding,kinase activator activity,protein complex binding,mitogen-activated protein kinase p38 binding	activation of MAPKKK activity,in utero embryonic development,heart morphogenesis,cardiac septum development,protein dephosphorylation,transforming growth factor beta receptor signaling pathway,lung development,aorta development,coronary vasculature development
siSec23a / siNon	Q9JIF0	Q9JIF0	0.126119	0.126119	8.40594e-05	0.00405971	138	Q9JIF0	Prmt1	Protein arginine N-methyltransferase 1	ANM1_MOUSE	16	9.13541	1.09135	siSec23a	siNon	nucleus,nucleoplasm,cytosol,methylosome	RNA binding,protein binding,N-methyltransferase activity,protein methyltransferase activity,methyl-CpG binding,histone-arginine N-methyltransferase activity,protein-arginine N-methyltransferase activity,[cytochrome c]-arginine N-methyltransferase activity,enzyme binding,protein-arginine omega-N monomethyltransferase activity,protein-arginine omega-N asymmetric methyltransferase activity,histone m…	in utero embryonic development,regulation of transcription, DNA-templated,protein methylation,histone methylation,peptidyl-arginine methylation,peptidyl-arginine methylation, to asymmetrical-dimethyl arginine,neuron projection development,peptidyl-arginine omega-N-methylation,histone H4-R3 methylation,positive regulation of erythrocyte differentiation,negative regulation of megakaryocyte differen…
siSec23b / siNon	Q9D0L8	Q9D0L8	-0.032607	0.032607	8.58171e-05	0.00411355	186	Q9D0L8	Rnmt	mRNA cap guanine-N7 methyltransferase	MCES_MOUSE	20	-2.2348	0.977652	siSec23b	siNon	fibrillar center,nucleus,nucleoplasm,mRNA cap binding complex,receptor complex	RNA binding,mRNA (guanine-N7-)-methyltransferase activity	7-methylguanosine mRNA capping,RNA (guanine-N7)-methylation,Requires Ontology
siSec23a / siNon	P62751	P62751	-0.0758949	0.0758949	8.67661e-05	0.00414192	114	P62751	Rpl23a	60S ribosomal protein L23a	RL23A_MOUSE	9	-5.12465	0.948753	siSec23a	siNon	nucleus,cytosolic large ribosomal subunit,TORC2 complex	RNA binding,structural constituent of ribosome,protein binding,rRNA binding	ribosomal large subunit assembly,translation,biological_process
siSec23a / siNon	P11276	P11276	0.670319	0.670319	8.87079e-05	0.00416604	78	P11276	Fn1	Fibronectin	FINC_MOUSE	10	59.1424	1.59142	siSec23a	siNon	fibrinogen complex,proteinaceous extracellular matrix,basement membrane,basal lamina,extracellular space,endoplasmic reticulum-Golgi intermediate compartment,apical plasma membrane,extracellular matrix,extracellular exosome,blood microparticle	protease binding,receptor binding,integrin binding,protein binding,protein C-terminus binding,heparin binding,peptidase activator activity,enzyme binding,identical protein binding,chaperone binding,disordered domain specific binding	angiogenesis,regulation of protein phosphorylation,acute-phase response,cell-substrate junction assembly,cell adhesion,cell-matrix adhesion,calcium-independent cell-matrix adhesion,positive regulation of cell proliferation,regulation of cell shape,positive regulation of gene expression,positive regulation of peptidase activity,peptide cross-linking,integrin activation,substrate adhesion-dependent…
siSec23b / siSec23a	P62082	P62082	-0.0610128	0.0610128	8.77408e-05	0.00416604	192	P62082	Rps7	40S ribosomal protein S7	RS7_MOUSE	14	-4.14091	0.958591	siSec23b	siSec23a	nucleus,nucleolus,microtubule organizing center,ribosome,focal adhesion,membrane,cytosolic small ribosomal subunit,intracellular ribonucleoprotein complex,90S preribosome,extracellular matrix,small-subunit processome,protein complex,extracellular exosome	RNA binding,mRNA 3'-UTR binding,structural constituent of ribosome,mRNA 5'-UTR binding,ubiquitin ligase inhibitor activity	neural tube closure,cytoplasmic translation,rRNA processing,positive regulation of gene expression,cell differentiation,ribosomal small subunit biogenesis,protein stabilization,positive regulation of intrinsic apoptotic signaling pathway by p53 class mediator,negative regulation of ubiquitin protein ligase activity,negative regulation of protein ubiquitination involved in ubiquitin-dependent prot…
siSec23a / siNon	Q99PV0	Q99PV0	-0.00210824	0.00210824	8.85925e-05	0.00416604	1050	Q99PV0	Prpf8	Pre-mRNA-processing-splicing factor 8	PRP8_MOUSE	111	-0.146025	0.99854	siSec23a	siNon	nucleus,U5 snRNP,membrane,nuclear speck,U4/U6 x U5 tri-snRNP complex,catalytic step 2 spliceosome	second spliceosomal transesterification activity,RNA binding,U6 snRNA binding,U1 snRNA binding,U2 snRNA binding,U5 snRNA binding,K63-linked polyubiquitin binding,pre-mRNA intronic binding	spliceosomal tri-snRNP complex assembly,mRNA splicing, via spliceosome,cellular response to lipopolysaccharide,cellular response to tumor necrosis factor
siSec23a / siNon	Q9QZQ8	Q9QZQ8	-0.0555963	0.0555963	8.82388e-05	0.00416604	228	Q9QZQ8	H2afy	Core histone macro-H2A.1	H2AY_MOUSE	21	-3.78034	0.962197	siSec23a	siNon	nuclear chromosome,nuclear chromosome, telomeric region,nucleosome,nuclear chromatin,condensed chromosome,Barr body,nucleus,pericentric heterochromatin,nucleolus,centrosome,extracellular exosome,ESC/E(Z) complex	rDNA binding,RNA polymerase II regulatory region sequence-specific DNA binding,RNA polymerase II core promoter sequence-specific DNA binding,core promoter sequence-specific DNA binding,chromatin binding,double-stranded methylated DNA binding,enzyme binding,protein kinase binding,protein serine/threonine kinase inhibitor activity,chromatin DNA binding,nucleosomal DNA binding,transcription regulato…	negative regulation of transcription from RNA polymerase II promoter,nucleosome assembly,chromatin silencing,dosage compensation,chromatin modification,regulation of lipid metabolic process,regulation of histone methylation,negative regulation of histone phosphorylation,positive regulation of maintenance of mitotic sister chromatid cohesion,regulation of gene expression, epigenetic,positive regul…
siSec23b / siSec23a	Q9QXS1	Q9QXS1	-0.571996	0.571996	8.97968e-05	0.0041833	150	Q9QXS1	Plec	Plectin	PLEC_MOUSE	21	-32.7315	0.672685	siSec23b	siSec23a	cytosol,brush border,focal adhesion,hemidesmosome,extracellular matrix,sarcolemma,contractile fiber,intermediate filament cytoskeleton,extracellular exosome	RNA binding,actin binding,protein binding,structural constituent of muscle,ankyrin binding,cadherin binding	hemidesmosome assembly
siSec23a / siNon	P62334	P62334	0.0327136	0.0327136	8.9648e-05	0.0041833	246	P62334	Psmc6	26S protease regulatory subunit 10B	PRS10_MOUSE	21	2.29344	1.02293	siSec23a	siNon	proteasome complex,nucleus,proteasome regulatory particle, base subcomplex,membrane,inclusion body,proteasome accessory complex,nuclear proteasome complex,cytosolic proteasome complex,extracellular exosome	ATP binding,TBP-class protein binding,proteasome-activating ATPase activity,identical protein binding	ER-associated ubiquitin-dependent protein catabolic process,positive regulation of RNA polymerase II transcriptional preinitiation complex assembly,positive regulation of inclusion body assembly,positive regulation of proteasomal protein catabolic process
siSec23b / siNon	Q99K48	Q99K48	-0.149747	0.149747	9.05217e-05	0.00418594	660	Q99K48	Nono	Non-POU domain-containing octamer-binding protein	NONO_MOUSE	29	-9.85917	0.901408	siSec23b	siNon	nucleus,nucleoplasm,nucleolus,membrane,nuclear matrix,nuclear speck,paraspeckles,RNA polymerase II transcription factor complex	RNA polymerase II distal enhancer sequence-specific DNA binding,core promoter binding,chromatin binding,RNA binding,protein binding,identical protein binding	mRNA splicing, via spliceosome,DNA repair,DNA recombination,transcription, DNA-templated,circadian rhythm,regulation of circadian rhythm,negative regulation of transcription, DNA-templated,negative regulation of oxidative stress-induced neuron intrinsic apoptotic signaling pathway
siSec23a / siNon	P06745	P06745	-0.069725	0.069725	9.05751e-05	0.00418594	198	P06745	Gpi	Glucose-6-phosphate isomerase	G6PI_MOUSE	18	-4.71804	0.95282	siSec23a	siNon	extracellular space,nucleoplasm,cytosol,plasma membrane,membrane,neuron projection,myelin sheath,ciliary membrane,extracellular exosome	glucose-6-phosphate isomerase activity,cytokine activity,protein binding,growth factor activity,intramolecular transferase activity,ubiquitin protein ligase binding,monosaccharide binding	angiogenesis,in utero embryonic development,mesoderm formation,gluconeogenesis,glycolytic process,learning or memory,methylglyoxal biosynthetic process,response to estradiol,response to progesterone,response to testosterone,erythrocyte homeostasis,response to immobilization stress,response to muscle stretch,glucose homeostasis,negative regulation of cysteine-type endopeptidase activity involved i…
siSec23a / siNon	P14211	P14211	-0.0652716	0.0652716	9.11067e-05	0.0041938	384	P14211	Calr	Calreticulin	CALR_MOUSE	32	-4.42346	0.955765	siSec23a	siNon	acrosomal vesicle,extracellular region,extracellular space,nucleus,cytoplasm,endoplasmic reticulum,endoplasmic reticulum lumen,smooth endoplasmic reticulum,Golgi apparatus,cytosol,polysome,focal adhesion,external side of plasma membrane,membrane,extracellular matrix,sarcoplasmic reticulum lumen,MHC class I peptide loading complex,host cell,phagocytic vesicle,perinuclear region of cytoplasm,extrac…	glycoprotein binding,RNA binding,mRNA binding,integrin binding,iron ion binding,calcium ion binding,protein binding,carbohydrate binding,ubiquitin protein ligase binding,peptide binding,hormone binding,androgen receptor binding,unfolded protein binding	negative regulation of transcription from RNA polymerase II promoter,peptide antigen assembly with MHC class I protein complex,protein export from nucleus,receptor-mediated endocytosis,spermatogenesis,positive regulation of cell proliferation,positive regulation of endothelial cell migration,positive regulation of gene expression,negative regulation of translation,cortical actin cytoskeleton orga…
siSec23b / siSec23a	Q8CCK0	Q8CCK0	0.276271	0.276271	9.32021e-05	0.0042733	126	Q8CCK0	H2afy2	Core histone macro-H2A.2	H2AW_MOUSE	12	21.106	1.21106	siSec23b	siSec23a	nuclear chromosome, telomeric region,nucleosome,nuclear chromatin,Barr body,nucleoplasm,extracellular exosome,ESC/E(Z) complex	RNA polymerase II regulatory region sequence-specific DNA binding,DNA binding,chromatin DNA binding,transcription regulatory region DNA binding,protein heterodimerization activity	negative regulation of transcription from RNA polymerase II promoter,nucleosome assembly,chromatin silencing,brain development,dosage compensation,chromatin modification,positive regulation of keratinocyte differentiation,negative regulation of gene expression, epigenetic,establishment of protein localization to chromatin,negative regulation of transcription of nuclear large rRNA transcript from …
siSec23a / siNon	Q8JZN5	Q8JZN5	-0.00546857	0.00546857	9.83971e-05	0.00449372	204	Q8JZN5	Acad9	Acyl-CoA dehydrogenase family member 9, mitochondrial	ACAD9_MOUSE	26	-0.378335	0.996217	siSec23a	siNon	nucleus,mitochondrion,dendrite	acyl-CoA dehydrogenase activity,flavin adenine dinucleotide binding	mitochondrial respiratory chain complex I assembly,oxidation-reduction process
siSec23b / siNon	Q9ERD7	Q9ERD7	0.0579101	0.0579101	0.000101968	0.00463855	240	Q9ERD7	Tubb3	Tubulin beta-3 chain	TBB3_MOUSE	14	4.09567	1.04096	siSec23b	siNon	intracellular,nucleus,cytoplasm,microtubule,microtubule cytoskeleton,axon,dendrite,neuronal cell body,extracellular exosome,cell periphery	GTPase activity,structural constituent of cytoskeleton,protein binding,GTP binding,peptide binding	mitotic cell cycle,cytoskeleton organization,microtubule-based process,axon guidance
siSec23b / siNon	Q9JKF1	Q9JKF1	0.0113782	0.0113782	0.000104392	0.00473028	366	Q9JKF1	Iqgap1	Ras GTPase-activating-like protein IQGAP1	IQGA1_MOUSE	54	0.791798	1.00792	siSec23b	siNon	ruffle,nucleus,cytoplasm,microtubule,cell-cell junction,focal adhesion,membrane,lateral plasma membrane,axon,growth cone,midbody,intracellular ribonucleoprotein complex,extrinsic component of cytoplasmic side of plasma membrane,cell leading edge,slit diaphragm,cytoplasmic ribonucleoprotein granule,neuron projection,protein complex,membrane raft,extracellular exosome,actin cytoskeleton,microtubule…	protein binding,calmodulin binding,phosphatidylinositol-3,4,5-trisphosphate binding,Rho GTPase binding,protein kinase binding,protein phosphatase binding,protein domain specific binding,protein complex binding,protein serine/threonine kinase activator activity,S100 protein binding,cadherin binding,Rac GTPase binding,mitogen-activated protein kinase binding	regulation of cytokine production,epidermal growth factor receptor signaling pathway,fibroblast growth factor receptor signaling pathway,negative regulation of dephosphorylation,cellular response to platelet-derived growth factor stimulus,regulation of GTPase activity,positive regulation of MAP kinase activity,cellular response to fibroblast growth factor stimulus,positive regulation of protein k…
siSec23b / siNon	P52480	P52480	-4.84629e-05	4.84629e-05	0.000106862	0.00482334	618	P52480	Pkm	Pyruvate kinase PKM	KPYM_MOUSE	44	-0.00335914	0.999966	siSec23b	siNon	nucleus,cytoplasm,mitochondrion,cytosol,cilium,extracellular matrix,vesicle,myelin sheath,extracellular exosome,extracellular vesicle	magnesium ion binding,RNA binding,pyruvate kinase activity,protein binding,ATP binding,kinase activity,MHC class II protein complex binding,potassium ion binding,cadherin binding	glycolytic process,programmed cell death,cellular response to insulin stimulus
siSec23a / siNon	Q9CQX2	Q9CQX2	-0.000395835	0.000395835	0.000107464	0.0048317	102	Q9CQX2	Cyb5b	Cytochrome b5 type B	CYB5B_MOUSE	7	-0.0274334	0.999726	siSec23a	siNon	mitochondrion,mitochondrial outer membrane,mitochondrial inner membrane,membrane,integral component of membrane	enzyme activator activity,heme binding,metal ion binding	positive regulation of catalytic activity,oxidation-reduction process
siSec23b / siNon	P27659	P27659	-0.060445	0.060445	0.000109808	0.00488107	312	P27659	Rpl3	60S ribosomal protein L3	RL3_MOUSE	22	-4.10317	0.958968	siSec23b	siNon	nucleus,nucleolus,cytoplasm,cytosol,focal adhesion,cytosolic large ribosomal subunit,protein complex,extracellular exosome	RNA binding,structural constituent of ribosome,5S rRNA binding	ribosomal large subunit assembly,translation,cellular response to interleukin-4
siSec23b / siSec23a	Q920B9	Q920B9	-0.0765381	0.0765381	0.000110058	0.00488107	522	Q920B9	Supt16h	FACT complex subunit SPT16	SP16H_MOUSE	48	-5.16694	0.948331	siSec23b	siSec23a	nucleus,chromosome,FACT complex	RNA binding,nucleosome binding,histone binding	DNA replication,DNA repair,transcription elongation from RNA polymerase II promoter,positive regulation of transcription elongation from RNA polymerase II promoter,DNA replication-independent nucleosome organization
siSec23b / siNon	P10107	P10107	-1.60266	1.60266	0.000109222	0.00488107	30	P10107	Anxa1	Annexin A1	ANXA1_MOUSE	4	-67.073	0.32927	siSec23b	siNon	cornified envelope,phagocytic cup,extracellular space,nucleus,nucleoplasm,cytoplasm,endosome,cytosol,plasma membrane,cell-cell adherens junction,focal adhesion,cell surface,basolateral plasma membrane,apical plasma membrane,lateral plasma membrane,extrinsic component of membrane,cytoplasmic vesicle membrane,extrinsic component of external side of plasma membrane,extrinsic component of endosome me…	single-stranded DNA binding,single-stranded RNA binding,helicase activity,structural molecule activity,calcium ion binding,protein binding,calcium-dependent phospholipid binding,phospholipase A2 inhibitor activity,protein binding, bridging,double-stranded DNA-dependent ATPase activity,annealing helicase activity,protein homodimerization activity,calcium-dependent protein binding,cadherin binding …	DNA strand renaturation,neutrophil homeostasis,adaptive immune response,monocyte chemotaxis,regulation of leukocyte migration,phagocytosis,muscle contraction,inflammatory response,signal transduction,cell surface receptor signaling pathway,G-protein coupled receptor signaling pathway, coupled to cyclic nucleotide second messenger,regulation of cell shape,response to X-ray,myoblast migration invol…
siSec23a / siNon	P56564	P56564	0.481567	0.481567	0.000110245	0.00488107	90	P56564	Slc1a3	Excitatory amino acid transporter 1	EAA1_MOUSE	6	39.6259	1.39626	siSec23a	siNon	plasma membrane,integral component of plasma membrane,cell surface,cell projection,neuron projection,neuronal cell body,cell periphery	L-glutamate transmembrane transporter activity,high-affinity glutamate transmembrane transporter activity,protein binding,acidic amino acid transmembrane transporter activity,glutamate:sodium symporter activity,glutamate binding,amino acid binding	glutamate metabolic process,glutamate biosynthetic process,sensory perception of sound,response to light stimulus,gamma-aminobutyric acid biosynthetic process,response to wounding,response to inorganic substance,L-glutamate transport,cranial nerve development,auditory behavior,response to drug,response to amino acid,response to antibiotic,cell morphogenesis involved in neuron differentiation,posi…
siSec23a / siNon	Q61553	Q61553	-0.0190498	0.0190498	0.000114223	0.00503795	318	Q61553	Fscn1	Fascin	FSCN1_MOUSE	33	-1.31175	0.986883	siSec23a	siNon	stress fiber,ruffle,podosome,cytoplasm,cytosol,cytoskeleton,microvillus,cell-cell junction,actin cytoskeleton,lamellipodium,filopodium,growth cone,cell projection membrane,filamentous actin,myelin sheath,microspike,extracellular exosome,invadopodium	RNA binding,actin binding,protein binding,drug binding,protein binding, bridging,cadherin binding,actin filament binding	cell-cell junction assembly,establishment or maintenance of cell polarity,anatomical structure morphogenesis,positive regulation of lamellipodium assembly,cell migration,microspike assembly,actin cytoskeleton organization,regulation of microvillus assembly,regulation of actin cytoskeleton organization,establishment of apical/basal cell polarity,cell motility,actin filament bundle assembly,positiv…
siSec23a / siNon	Q9WUM4	Q9WUM4	-0.00256522	0.00256522	0.000114796	0.00504406	198	Q9WUM4	Coro1c	Coronin-1C	COR1C_MOUSE	22	-0.17765	0.998224	siSec23a	siNon	cytoplasm,cytoskeleton,focal adhesion,actin cytoskeleton,lateral plasma membrane,flotillin complex,lamellipodium,vesicle	Rac GTPase binding,actin filament binding	actin cortical patch assembly,neural crest cell migration,regulation of protein phosphorylation,negative regulation of protein phosphorylation,phagocytosis,regulation of epithelial cell migration,negative regulation of epithelial cell migration,regulation of fibroblast migration,actin cytoskeleton organization,negative regulation of protein kinase activity by regulation of protein phosphorylation…
siSec23b / siSec23a	Q62388	Q62388	-0.16488	0.16488	0.000115446	0.00505347	60	Q62388	Atm	Serine-protein kinase ATM	ATM_MOUSE	10	-10.7997	0.892003	siSec23b	siSec23a	nucleus,nucleoplasm,nucleolus,spindle,cytoplasmic vesicle,DNA repair complex,chromosome, telomeric region	DNA binding,protein kinase activity,protein serine/threonine kinase activity,DNA-dependent protein kinase activity,protein binding,ATP binding,kinase activity,1-phosphatidylinositol-3-kinase activity,protein complex binding,protein dimerization activity,protein N-terminus binding	DNA damage checkpoint,double-strand break repair via homologous recombination,ovarian follicle development,response to hypoxia,somitogenesis,pre-B cell allelic exclusion,immune system process,immunoglobulin production,DNA repair,protein phosphorylation,cellular response to DNA damage stimulus,DNA damage induced protein phosphorylation,cell cycle arrest,mitotic spindle assembly checkpoint,male mei…
siSec23b / siSec23a	P07901	P07901	0.040871	0.040871	0.000117081	0.00508618	510	P07901	Hsp90aa1	Heat shock protein HSP 90-alpha	HS90A_MOUSE	42	2.87347	1.02873	siSec23b	siSec23a	intracellular,nucleus,cytoplasm,cytosol,membrane,ruffle membrane,melanosome,myelin sheath,protein complex,extracellular exosome	RNA binding,protein tyrosine kinase activity,protein binding,ATP binding,ATPase activity,MHC class II protein complex binding,nitric-oxide synthase regulator activity,TPR domain binding,identical protein binding,protein homodimerization activity,histone deacetylase binding,GTPase binding,unfolded protein binding,DNA polymerase binding,disordered domain specific binding,protein tyrosine kinase bin…	nitric oxide biosynthetic process,response to unfolded protein,telomere maintenance via telomerase,response to heat,response to cold,peptidyl-tyrosine phosphorylation,regulation of protein ubiquitination,protein refolding,protein import into mitochondrial outer membrane,positive regulation of nitric oxide biosynthetic process,positive regulation of cytotoxic T cell differentiation,response to ant…
siSec23b / siNon	P58252	P58252	0.0166565	0.0166565	0.000117508	0.00508618	930	P58252	Eef2	Elongation factor 2	EF2_MOUSE	69	1.16123	1.01161	siSec23b	siNon	cytoplasm,cytosol,polysome,plasma membrane,membrane,aggresome,intracellular ribonucleoprotein complex,extracellular matrix,polysomal ribosome,membrane raft,extracellular exosome,nucleus	p53 binding,RNA binding,translation elongation factor activity,GTPase activity,protein binding,GTP binding,5S rRNA binding,protein kinase binding,ribosome binding,cadherin binding,actin filament binding	hematopoietic progenitor cell differentiation,response to ischemia,skeletal muscle contraction,translational elongation,aging,glial cell proliferation,response to estradiol,response to endoplasmic reticulum stress,skeletal muscle cell differentiation,response to drug,response to hydrogen peroxide,response to ethanol,positive regulation of translation,response to folic acid,cellular response to br…
siSec23a / siNon	Q9CZD3	Q9CZD3	-0.0464774	0.0464774	0.000116876	0.00508618	366	Q9CZD3	Gars	Glycine--tRNA ligase	SYG_MOUSE	32	-3.17023	0.968298	siSec23a	siNon	mitochondrion,cytosol,secretory granule,axon,extracellular exosome	bis(5'-nucleosyl)-tetraphosphatase (asymmetrical) activity,glycine-tRNA ligase activity,protein binding,ATP binding,protein dimerization activity	diadenosine tetraphosphate biosynthetic process,mitochondrial glycyl-tRNA aminoacylation
siSec23a / siNon	P00375	P00375	0.116567	0.116567	0.000119821	0.00514784	114	P00375	Dhfr	Dihydrofolate reductase	DYR_MOUSE	11	8.41517	1.08415	siSec23a	siNon	cytoplasm,mitochondrion,cytosol	translation repressor activity, nucleic acid binding,mRNA binding,dihydrofolate reductase activity,folic acid binding,drug binding,methotrexate binding,dihydrofolic acid binding,NADPH binding,sequence-specific mRNA binding	glycine biosynthetic process,tetrahydrobiopterin biosynthetic process,one-carbon metabolic process,nucleotide biosynthetic process,negative regulation of translation,axon regeneration,response to methotrexate,response to nicotine,dihydrofolate metabolic process,tetrahydrofolate metabolic process,tetrahydrofolate biosynthetic process,folic acid metabolic process,regulation of nitric-oxide synthase…
siSec23a / siNon	Q9JL35	Q9JL35	-0.140409	0.140409	0.000119797	0.00514784	444	Q9JL35	Hmgn5	High mobility group nucleosome-binding domain-containing protein 5	HMGN5_MOUSE	36	-9.27383	0.907262	siSec23a	siNon	chromatin,nucleus,nucleoplasm	chromatin binding,RNA binding,nucleosomal DNA binding	chromatin organization,transcription, DNA-templated,regulation of transcription from RNA polymerase II promoter,glutathione metabolic process,positive regulation of cell proliferation,positive regulation of gene expression,chromatin modification,negative regulation of apoptotic process,negative regulation of cell cycle arrest
siSec23b / siSec23a	P39749	P39749	-0.0276436	0.0276436	0.000123725	0.00529598	84	P39749	Fen1	Flap endonuclease 1	FEN1_MOUSE	10	-1.89787	0.981021	siSec23b	siSec23a	nuclear chromosome, telomeric region,nucleus,nucleoplasm,nucleolus,mitochondrion,membrane,protein complex	magnesium ion binding,DNA binding,RNA-DNA hybrid ribonuclease activity,exonuclease activity,5'-3' exonuclease activity,5'-flap endonuclease activity,manganese ion binding,flap endonuclease activity	DNA replication,DNA repair,DNA replication, removal of RNA primer,positive regulation of sister chromatid cohesion,nucleic acid phosphodiester bond hydrolysis,RNA phosphodiester bond hydrolysis, endonucleolytic
siSec23b / siSec23a	O88809	O88809	0.127775	0.127775	0.0001261	0.00536748	336	O88809	Dcx	Neuronal migration protein doublecortin	DCX_MOUSE	26	9.26076	1.09261	siSec23b	siSec23a	cytoplasm,cytosol,microtubule,neuron projection	protein binding,microtubule binding,protein kinase binding	neuron migration,brain development,hippocampus development,layer formation in cerebral cortex,pyramidal neuron development,central nervous system projection neuron axonogenesis,intracellular signal transduction,axon extension,dendrite morphogenesis
siSec23a / siNon	Q9CX86	Q9CX86	-0.0500748	0.0500748	0.000126321	0.00536748	132	Q9CX86	Hnrnpa0	Heterogeneous nuclear ribonucleoprotein A0	ROA0_MOUSE	12	-3.41137	0.965886	siSec23a	siNon	nucleoplasm,intracellular ribonucleoprotein complex	RNA binding,AU-rich element binding,protein kinase binding	inflammatory response,response to lipopolysaccharide,3'-UTR-mediated mRNA stabilization
siSec23b / siSec23a	Q8BG05	Q8BG05	-0.144598	0.144598	0.000130832	0.00553887	408	Q8BG05	Hnrnpa3	Heterogeneous nuclear ribonucleoprotein A3	ROA3_MOUSE	28	-9.53688	0.904631	siSec23b	siSec23a	spliceosomal complex	RNA binding	mRNA processing,RNA splicing
siSec23b / siNon	Q9ERF3	Q9ERF3	-0.0740884	0.0740884	0.000139943	0.00588167	120	Q9ERF3	Wdr61	WD repeat-containing protein 61	WDR61_MOUSE	13	-5.00579	0.949942	siSec23b	siNon	nucleus,nucleoplasm,cytoplasm,cytosol,Cdc73/Paf1 complex,transcriptionally active chromatin,Ski complex	molecular_function	transcription, DNA-templated,Wnt signaling pathway,positive regulation of transcription elongation from RNA polymerase II promoter,negative regulation of myeloid cell differentiation,positive regulation of transcription from RNA polymerase II promoter,positive regulation of histone H3-K4 methylation,histone H3-K4 trimethylation,positive regulation of histone H3-K79 methylation
siSec23a / siNon	P08752	P08752	0.258558	0.258558	0.000139533	0.00588167	150	P08752	Gnai2	Guanine nucleotide-binding protein G(i) subunit alpha-2	GNAI2_MOUSE	15	19.6283	1.19628	siSec23a	siNon	nucleoplasm,cytoplasm,centrosome,cytosol,heterotrimeric G-protein complex,plasma membrane,membrane,dendrite,midbody,cell body,membrane raft,extracellular exosome,extracellular vesicle	G-protein coupled receptor binding,GTPase activity,signal transducer activity,protein binding,GTP binding,G-protein beta/gamma-subunit complex binding,metal ion binding	activation of MAPKK activity,adenosine receptor signaling pathway,cell cycle,adenylate cyclase-inhibiting G-protein coupled receptor signaling pathway,G-protein coupled acetylcholine receptor signaling pathway,gamma-aminobutyric acid signaling pathway,cell proliferation,positive regulation of cell proliferation,intracellular signal transduction,negative regulation of synaptic transmission,cell di…
siSec23a / siNon	Q9CQD1	Q9CQD1	0.143748	0.143748	0.000144345	0.00604475	108	Q9CQD1	Rab5a	Ras-related protein Rab-5A	RAB5A_MOUSE	10	10.4772	1.10477	siSec23a	siNon	ruffle,cytoplasm,endosome,early endosome,cytosol,plasma membrane,synaptic vesicle,endosome membrane,actin cytoskeleton,endocytic vesicle,axon,dendrite,phagocytic vesicle membrane,somatodendritic compartment,melanosome,neuronal cell body,terminal bouton,axon terminus,membrane raft,phagocytic vesicle,extracellular exosome,cytoplasmic side of early endosome membrane	GTPase activity,protein binding,GTP binding,guanyl nucleotide binding,GDP binding	endocytosis,phagocytosis,protein transport,regulation of endocytosis,synaptic vesicle recycling,viral RNA genome replication,early endosome to late endosome transport,transcytosis,positive regulation of exocytosis,regulation of endosome size,regulation of filopodium assembly,receptor internalization involved in canonical Wnt signaling pathway,regulation of synaptic vesicle exocytosis
siSec23a / siNon	P16045	P16045	0.203488	0.203488	0.000145657	0.00607776	132	P16045	Lgals1	Galectin-1	LEG1_MOUSE	11	15.1479	1.15148	siSec23a	siNon	extracellular region,proteinaceous extracellular matrix,extracellular space,intracellular,nucleus,cytosol,cell surface,extracellular matrix,extracellular exosome	glycoprotein binding,RNA binding,signal transducer activity,protein binding,galactose binding,carbohydrate binding,lactose binding,protein homodimerization activity,laminin binding	plasma cell differentiation,receptor-mediated endocytosis,apoptotic process,heterophilic cell-cell adhesion via plasma membrane cell adhesion molecules,signal transduction,negative regulation of cell-substrate adhesion,negative regulation of neuron projection development,T cell costimulation,positive regulation of erythrocyte aggregation,response to isolation stress,response to drug,positive regu…
siSec23a / siNon	P57780	P57780	0.00638563	0.00638563	0.000147404	0.00612862	330	P57780	Actn4	Alpha-actinin-4	ACTN4_MOUSE	32	0.443599	1.00444	siSec23a	siNon	stress fiber,extracellular space,intracellular,nucleus,cytoplasm,cytosol,brush border,cell-cell junction,focal adhesion,nuclear body,Z disc,intracellular ribonucleoprotein complex,cortical cytoskeleton,pseudopodium,neuron projection,protein complex,perinuclear region of cytoplasm,extracellular exosome,actin cytoskeleton	RNA polymerase II regulatory region sequence-specific DNA binding,nucleoside binding,RNA binding,calcium ion binding,protein binding,ligand-dependent nuclear receptor transcription coactivator activity,chromatin DNA binding,nuclear hormone receptor binding,protein homodimerization activity,retinoic acid receptor binding,ion channel binding,protein N-terminus binding,actin filament binding	response to hypoxia,protein transport,vesicle transport along actin filament,positive regulation of cell migration,peroxisome proliferator activated receptor signaling pathway,regulation of apoptotic process,retinoic acid receptor signaling pathway,positive regulation of pinocytosis,actin filament bundle assembly,negative regulation of cellular component movement,positive regulation of cellular c…
siSec23a / siNon	P42932	P42932	-0.0447501	0.0447501	0.000149174	0.00615806	492	P42932	Cct8	T-complex protein 1 subunit theta	TCPQ_MOUSE	39	-3.05423	0.969458	siSec23a	siNon	zona pellucida receptor complex,nucleoplasm,cytoplasm,centrosome,cytosol,chaperonin-containing T-complex,microtubule,cilium,cell body,intermediate filament cytoskeleton,extracellular exosome	protein binding,ATP binding,protein binding involved in protein folding,cadherin binding,unfolded protein binding	'de novo' protein folding,binding of sperm to zona pellucida,positive regulation of telomere maintenance via telomerase,pore complex assembly,protein stabilization,chaperone-mediated protein folding,toxin transport,positive regulation of establishment of protein localization to telomere,positive regulation of protein localization to Cajal body,positive regulation of telomerase RNA localization to…
siSec23b / siNon	Q9CQD1	Q9CQD1	0.224285	0.224285	0.000149173	0.00615806	108	Q9CQD1	Rab5a	Ras-related protein Rab-5A	RAB5A_MOUSE	10	16.8198	1.1682	siSec23b	siNon	ruffle,cytoplasm,endosome,early endosome,cytosol,plasma membrane,synaptic vesicle,endosome membrane,actin cytoskeleton,endocytic vesicle,axon,dendrite,phagocytic vesicle membrane,somatodendritic compartment,melanosome,neuronal cell body,terminal bouton,axon terminus,membrane raft,phagocytic vesicle,extracellular exosome,cytoplasmic side of early endosome membrane	GTPase activity,protein binding,GTP binding,guanyl nucleotide binding,GDP binding	endocytosis,phagocytosis,protein transport,regulation of endocytosis,synaptic vesicle recycling,viral RNA genome replication,early endosome to late endosome transport,transcytosis,positive regulation of exocytosis,regulation of endosome size,regulation of filopodium assembly,receptor internalization involved in canonical Wnt signaling pathway,regulation of synaptic vesicle exocytosis
siSec23b / siNon	Q9CXE2	Q9CXE2	-0.272309	0.272309	0.000156115	0.00642176	48	Q9CXE2	Bcl7a	B-cell CLL/lymphoma 7 protein family member A	BCL7A_MOUSE	4	-17.2007	0.827993	siSec23b	siNon	cellular_component	molecular_function	biological_process
siSec23a / siNon	Q6ZWN5	Q6ZWN5	0.132258	0.132258	0.000159908	0.0065499	168	Q6ZWN5	Rps9	40S ribosomal protein S9	RS9_MOUSE	18	9.60078	1.09601	siSec23a	siNon	nucleus,nucleolus,cytoplasm,focal adhesion,membrane,cytosolic small ribosomal subunit,intracellular ribonucleoprotein complex,extracellular exosome	RNA binding,structural constituent of ribosome,rRNA binding,translation regulator activity,5.8S rRNA binding	translation,positive regulation of cell proliferation,positive regulation of translational fidelity
siSec23b / siSec23a	P0C0S6;Q3THW5	P0C0S6;Q3THW5	-0.0599401	0.0599401	0.00016036	0.0065499	66	P0C0S6;Q3THW5	H2afz;H2afv	Histone H2A.Z;Histone H2A.V	H2AZ_MOUSE;H2AV_MOUSE	5	-4.06961	0.959304	siSec23b	siSec23a	nucleosome,nuclear chromatin,nucleus,nuclear euchromatin,nuclear heterochromatin,extracellular exosome,Barr body;nucleosome,nuclear chromatin,nucleus,extracellular exosome	RNA polymerase II core promoter proximal region sequence-specific DNA binding,RNA polymerase II core promoter sequence-specific DNA binding,RNA polymerase II distal enhancer sequence-specific DNA binding,DNA binding,chromatin DNA binding,nucleosomal DNA binding,protein heterodimerization activity;DNA binding,protein heterodimerization activity	chromatin silencing,multicellular organism development,positive regulation of transcription from RNA polymerase II promoter,cellular response to estradiol stimulus;chromatin silencing
siSec23b / siSec23a	P13439	P13439	-0.0259993	0.0259993	0.000162072	0.00658111	174	P13439	Umps	Uridine 5'-monophosphate synthase	UMPS_MOUSE	20	-1.78599	0.98214	siSec23b	siSec23a	nucleus,cytoplasm	orotate phosphoribosyltransferase activity,orotidine-5'-phosphate decarboxylase activity	'de novo' pyrimidine nucleobase biosynthetic process,UMP biosynthetic process,female pregnancy,lactation,cellular response to drug,'de novo' UMP biosynthetic process
siSec23b / siSec23a	Q9CU62	Q9CU62	-0.0869981	0.0869981	0.000162655	0.00658111	612	Q9CU62	Smc1a	Structural maintenance of chromosomes protein 1A	SMC1A_MOUSE	66	-5.85203	0.94148	siSec23b	siSec23a	kinetochore,nucleus,nucleoplasm,cytosol,cohesin complex,meiotic cohesin complex	chromatin binding,RNA binding,protein binding,ATP binding,protein complex binding,mediator complex binding,protein heterodimerization activity	DNA repair,sister chromatid cohesion,mitotic sister chromatid cohesion,response to radiation,stem cell population maintenance,negative regulation of DNA endoreduplication,cell division,meiotic cell cycle,response to DNA damage checkpoint signaling
siSec23b / siNon	Q6P9R2	Q6P9R2	-0.0826882	0.0826882	0.000162826	0.00658111	96	Q6P9R2	Oxsr1	Serine/threonine-protein kinase OSR1	OXSR1_MOUSE	14	-5.57035	0.944296	siSec23b	siNon	cytoplasm,cytosol,extracellular exosome	magnesium ion binding,protein serine/threonine kinase activity,receptor signaling protein serine/threonine kinase activity,protein binding,ATP binding	protein phosphorylation,response to oxidative stress,regulation of mitotic cell cycle,peptidyl-threonine phosphorylation,signal transduction by protein phosphorylation,stress-activated protein kinase signaling cascade,activation of protein kinase activity,intracellular signal transduction,regulation of apoptotic process,cellular hypotonic response,negative regulation of potassium ion transmembran…
siSec23a / siNon	Q8VEE4	Q8VEE4	0.237065	0.237065	0.000163497	0.0065853	228	Q8VEE4	Rpa1	Replication protein A 70 kDa DNA-binding subunit	RFA1_MOUSE	27	17.8592	1.17859	siSec23a	siNon	nuclear chromosome, telomeric region,condensed chromosome,condensed nuclear chromosome,lateral element,male germ cell nucleus,nucleus,nucleoplasm,DNA replication factor A complex,PML body	chromatin binding,damaged DNA binding,single-stranded DNA binding,metal ion binding,G-rich strand telomeric DNA binding	telomere maintenance,double-strand break repair via homologous recombination,in utero embryonic development,DNA replication,DNA repair,base-excision repair,nucleotide-excision repair,mismatch repair,positive regulation of cell proliferation,hemopoiesis,protein localization to chromosome,homeostasis of number of cells within a tissue,chromosome organization,meiotic cell cycle
siSec23a / siNon	Q9CQE6	Q9CQE6	0.0956458	0.0956458	0.000168113	0.0067308	54	Q9CQE6	Asf1a	Histone chaperone ASF1A	ASF1A_MOUSE	7	6.85436	1.06854	siSec23a	siNon	nuclear chromatin,nucleus,nucleoplasm,protein complex	chromatin binding,histone binding	osteoblast differentiation,DNA repair,nucleosome assembly,DNA replication-dependent nucleosome assembly,DNA replication-independent nucleosome assembly,transcription, DNA-templated,regulation of transcription, DNA-templated,chromatin modification,muscle cell differentiation
siSec23a / siNon	Q9Z2U0	Q9Z2U0	-0.0629422	0.0629422	0.00016885	0.0067308	138	Q9Z2U0	Psma7	Proteasome subunit alpha type-7	PSA7_MOUSE	12	-4.26902	0.95731	siSec23a	siNon	proteasome complex,nucleus,cytosol,proteasome core complex,proteasome core complex, alpha-subunit complex,extracellular exosome,postsynapse	threonine-type endopeptidase activity,identical protein binding	ubiquitin-dependent protein catabolic process
siSec23b / siNon	Q60974	Q60974	-0.194817	0.194817	0.000168451	0.0067308	138	Q60974	Ncor1	Nuclear receptor corepressor 1	NCOR1_MOUSE	21	-12.6316	0.873684	siSec23b	siNon	nuclear chromatin,nucleus,nucleoplasm,transcription factor complex,cytoplasm,cytosol,spindle microtubule,membrane,Sin3 complex,transcriptional repressor complex,histone deacetylase complex	RNA polymerase II activating transcription factor binding,DNA binding,transcription factor activity, sequence-specific DNA binding,transcription corepressor activity,protein binding,ligand-dependent nuclear receptor binding,protein domain specific binding,histone deacetylase regulator activity,nuclear hormone receptor binding,histone deacetylase binding,retinoic acid receptor binding,sequence-spe…	negative regulation of transcription from RNA polymerase II promoter,regulation of thyroid hormone mediated signaling pathway,CD4-positive, CD25-positive, alpha-beta regulatory T cell differentiation,transcription, DNA-templated,regulation of transcription from RNA polymerase II promoter,circadian rhythm,negative regulation of phosphatidylinositol 3-kinase signaling,chromatin modification,thalamu…
siSec23a / siNon	P14685	P14685	0.0383034	0.0383034	0.000171711	0.00682141	378	P14685	Psmd3	26S proteasome non-ATPase regulatory subunit 3	PSMD3_MOUSE	38	2.69055	1.02691	siSec23a	siNon	proteasome complex,nucleus,proteasome regulatory particle,proteasome regulatory particle, lid subcomplex,membrane,proteasome accessory complex,extracellular exosome	protein binding,enzyme regulator activity	ubiquitin-dependent protein catabolic process,regulation of protein catabolic process,regulation of catalytic activity
siSec23b / siSec23a	P49717	P49717	-0.0886123	0.0886123	0.000172368	0.00682414	384	P49717	Mcm4	DNA replication licensing factor MCM4	MCM4_MOUSE	37	-5.95731	0.940427	siSec23b	siSec23a	nuclear chromosome, telomeric region,nucleoplasm,membrane,MCM complex	single-stranded DNA binding,protein binding,ATP binding,DNA helicase activity,ATP-dependent DNA helicase activity	DNA unwinding involved in DNA replication,DNA replication initiation,cell cycle
siSec23a / siNon	Q8VEM8	Q8VEM8	0.0794539	0.0794539	0.000173574	0.00684851	192	Q8VEM8	Slc25a3	Phosphate carrier protein, mitochondrial	MPCP_MOUSE	18	5.6618	1.05662	siSec23a	siNon	mitochondrion,mitochondrial inner membrane,membrane,integral component of membrane,myelin sheath,extracellular exosome	phosphate ion transmembrane transporter activity,symporter activity,protein complex binding	mitochondrial transport,phosphate ion transmembrane transport
siSec23b / siNon	Q60864	Q60864	-0.0531287	0.0531287	0.000174528	0.0068628	558	Q60864	Stip1	Stress-induced-phosphoprotein 1	STIP1_MOUSE	36	-3.61562	0.963844	siSec23b	siNon	nucleus,cytosol,myelin sheath,protein complex	RNA binding,protein binding,protein C-terminus binding,Hsp70 protein binding,chaperone binding
siSec23a / siNon	O70133	O70133	0.0161251	0.0161251	0.000176943	0.00693424	762	O70133	Dhx9	ATP-dependent RNA helicase A	DHX9_MOUSE	61	1.12398	1.01124	siSec23a	siNon	nucleus,nucleoplasm,perichromatin fibrils,nucleolus,cytoplasm,centrosome,membrane,nuclear body,intracellular ribonucleoprotein complex,cytoplasmic ribonucleoprotein granule,polysomal ribosome,CRD-mediated mRNA stability complex,nuclear stress granule	RNA polymerase II transcription factor binding,DNA binding,single-stranded DNA binding,RNA binding,double-stranded RNA binding,single-stranded RNA binding,mRNA binding,ATP-dependent RNA helicase activity,protein binding,ATP binding,ATPase activity,nucleoside-triphosphatase activity,chromatin DNA binding,ATP-dependent 3'-5' DNA/RNA helicase activity,ATP-dependent 3'-5' RNA helicase activity,RNA st…	alternative mRNA splicing, via spliceosome,osteoblast differentiation,RNA processing,circadian rhythm,RNA secondary structure unwinding,DNA duplex unwinding,cellular response to heat,positive regulation of interferon-beta secretion,positive regulation of DNA repair,positive regulation of transcription from RNA polymerase II promoter,positive regulation of response to cytokine stimulus,CRD-mediate…
siSec23a / siNon	P34022	P34022	-0.150779	0.150779	0.000178701	0.00697956	90	P34022	Ranbp1	Ran-specific GTPase-activating protein	RANG_MOUSE	9	-9.92361	0.900764	siSec23a	siNon	nucleus,cytoplasm,centrosome,cytosol,host cell,axon cytoplasm	GDP-dissociation inhibitor activity,Ran GTPase binding,cadherin binding,GTPase activator activity	G1/S transition of mitotic cell cycle,RNA export from nucleus,ubiquitin-dependent protein catabolic process,protein import into nucleus,spindle organization,positive regulation of neuron projection development,cellular response to drug,positive regulation of GTPase activity,positive regulation of mitotic centrosome separation,response to calcium ion,cellular response to leptomycin B
siSec23b / siSec23a	P38647	P38647	-0.0844585	0.0844585	0.000182077	0.00708757	570	P38647	Hspa9	Stress-70 protein, mitochondrial	GRP75_MOUSE	48	-5.68615	0.943138	siSec23b	siSec23a	nucleolus,cytoplasm,mitochondrion,mitochondrial matrix,focal adhesion,extracellular matrix,mitochondrial nucleoid,myelin sheath,host cell,extracellular exosome	RNA binding,protein binding,ATP binding,enzyme binding,ubiquitin protein ligase binding,unfolded protein binding	protein folding,protein export from nucleus,erythrocyte differentiation,negative regulation of erythrocyte differentiation,negative regulation of hematopoietic stem cell differentiation,negative regulation of hemopoiesis
siSec23b / siNon	P97863	P97863	-0.24412	0.24412	0.000183076	0.00710261	174	P97863	Nfib	Nuclear factor 1 B-type	NFIB_MOUSE	16	-15.5669	0.844331	siSec23b	siNon	fibrillar center,nucleus,cerebellar mossy fiber	RNA polymerase II core promoter proximal region sequence-specific DNA binding,RNA polymerase II transcription factor activity, sequence-specific DNA binding,transcriptional activator activity, RNA polymerase II core promoter proximal region sequence-specific binding,RNA polymerase II transcription corepressor activity,DNA binding	negative regulation of transcription from RNA polymerase II promoter,chondrocyte differentiation,DNA replication,transcription from RNA polymerase II promoter,negative regulation of cell proliferation,glial cell differentiation,principal sensory nucleus of trigeminal nerve development,anterior commissure morphogenesis,lung development,forebrain development,hindbrain development,negative regulatio…
siSec23b / siSec23a	Q8QZY9	Q8QZY9	-0.181982	0.181982	0.000183778	0.00710608	96	Q8QZY9	Sf3b4	Splicing factor 3B subunit 4	SF3B4_MOUSE	9	-11.8509	0.881491	siSec23b	siSec23a	spliceosomal complex,U12-type spliceosomal complex	RNA binding	mRNA processing,RNA splicing,positive regulation of mRNA splicing, via spliceosome
siSec23b / siNon	P11499	P11499	-0.158274	0.158274	0.000184508	0.00711062	780	P11499	Hsp90ab1	Heat shock protein HSP 90-beta	HS90B_MOUSE	59	-10.3904	0.896096	siSec23b	siNon	extracellular region,intracellular,nucleus,cytoplasm,mitochondrion,lysosomal membrane,cytosol,cell surface,membrane,inclusion body,basolateral plasma membrane,apical plasma membrane,brush border membrane,aryl hydrocarbon receptor complex,melanosome,protein complex,extracellular exosome,sperm head plasma membrane,ooplasm,COP9 signalosome	glycoprotein binding,UTP binding,CTP binding,RNA binding,double-stranded RNA binding,protein binding,ATP binding,GTP binding,drug binding,sulfonylurea receptor binding,kinase binding,protein kinase binding,MHC class II protein complex binding,nitric-oxide synthase regulator activity,TPR domain binding,heat shock protein binding,dATP binding,peptide binding,protein homodimerization activity,histon…	placenta development,protein folding,telomere maintenance via telomerase,response to salt stress,response to organic substance,virion attachment to host cell,positive regulation of transforming growth factor beta receptor signaling pathway,regulation of protein ubiquitination,positive regulation of protein binding,negative regulation of proteasomal ubiquitin-dependent protein catabolic process,po…
siSec23b / siNon	P70296	P70296	-0.214555	0.214555	0.000186683	0.00712935	282	P70296	Pebp1	Phosphatidylethanolamine-binding protein 1	PEBP1_MOUSE	18	-13.8188	0.861812	siSec23b	siNon	nucleus,mitochondrial outer membrane,rough endoplasmic reticulum,Golgi apparatus,synaptic vesicle,cell surface,neuronal cell body,myelin sheath,axon terminus,apical part of cell,extracellular exosome	RNA binding,serine-type endopeptidase inhibitor activity,receptor binding,ATP binding,lipid binding,enzyme binding,protein kinase binding,mitogen-activated protein kinase binding	MAPK cascade,regulation of the force of heart contraction,response to oxidative stress,aging,response to heat,response to wounding,response to toxic substance,negative regulation of endopeptidase activity,response to activity,hippocampus development,response to drug,eating behavior,negative regulation of MAPK cascade,positive regulation of cAMP-mediated signaling,response to ethanol,positive regu…
siSec23a / siNon	Q91WK2	Q91WK2	-0.00374628	0.00374628	0.000187453	0.00712935	216	Q91WK2	Eif3h	Eukaryotic translation initiation factor 3 subunit H	EIF3H_MOUSE	21	-0.259336	0.997407	siSec23a	siNon	eukaryotic translation initiation factor 3 complex,membrane,extracellular exosome,eukaryotic translation initiation factor 3 complex, eIF3m	RNA binding,translation initiation factor activity	translational initiation
siSec23a / siNon	Q9DCX2	Q9DCX2	-0.123867	0.123867	0.000185762	0.00712935	144	Q9DCX2	Atp5h	ATP synthase subunit d, mitochondrial	ATP5H_MOUSE	12	-8.22756	0.917724	siSec23a	siNon	mitochondrial proton-transporting ATP synthase, stator stalk,nucleoplasm,mitochondrion,mitochondrial inner membrane,mitochondrial proton-transporting ATP synthase complex,cytosol,myelin sheath,extracellular exosome	ATPase activity,proton-transporting ATP synthase activity, rotational mechanism	ATP synthesis coupled proton transport,Requires Ontology
siSec23a / siNon	Q9QXZ0	Q9QXZ0	-0.039854	0.039854	0.000187307	0.00712935	1620	Q9QXZ0	Macf1	Microtubule-actin cross-linking factor 1	MACF1_MOUSE	199	-2.72466	0.972753	siSec23a	siNon	cytoplasm,Golgi apparatus,microtubule,cell cortex,postsynaptic density,actin cytoskeleton,microtubule cytoskeleton,membrane,ruffle membrane	actin binding,calcium ion binding,protein binding,microtubule binding,ATPase activity	mesoderm formation,posttranslational protein targeting to membrane,establishment or maintenance of cell polarity,protein localization,regulation of epithelial cell migration,Wnt signaling pathway,positive regulation of Wnt signaling pathway,regulation of microtubule-based process,wound healing,Golgi to plasma membrane protein transport,regulation of focal adhesion assembly
siSec23b / siNon	Q9D7M8	Q9D7M8	-0.305061	0.305061	0.000188419	0.0071427	72	Q9D7M8	Polr2d	DNA-directed RNA polymerase II subunit RPB4	RPB4_MOUSE	7	-19.0592	0.809408	siSec23b	siNon	cytoplasmic mRNA processing body,nucleus,nucleoplasm,DNA-directed RNA polymerase II, core complex,cytosol,nuclear speck	nucleotide binding,DNA-directed RNA polymerase activity,translation initiation factor binding,single-stranded DNA binding,single-stranded RNA binding	nuclear-transcribed mRNA catabolic process, deadenylation-dependent decay,transcription from RNA polymerase II promoter,transcription initiation from RNA polymerase II promoter,mRNA export from nucleus in response to heat stress,recruitment of 3'-end processing factors to RNA polymerase II holoenzyme complex,positive regulation of translational initiation
siSec23b / siSec23a	Q91YR5	Q91YR5	-0.186073	0.186073	0.00019137	0.00723093	60	Q91YR5	Mettl13	Methyltransferase-like protein 13	MET13_MOUSE	8	-12.1005	0.878995	siSec23b	siSec23a	cellular_component	molecular_function,methyltransferase activity	biological_process,methylation
siSec23a / siNon	Q6ZQ38	Q6ZQ38	0.00136387	0.00136387	0.000193362	0.00726365	480	Q6ZQ38	Cand1	Cullin-associated NEDD8-dissociated protein 1	CAND1_MOUSE	46	0.0945809	1.00095	siSec23a	siNon	ubiquitin ligase complex,nucleus,nucleoplasm,cytoplasm,Golgi apparatus,cytosol,membrane,cullin-RING ubiquitin ligase complex,extracellular exosome	protein binding,TBP-class protein binding	SCF complex assembly,protein ubiquitination,cell differentiation,negative regulation of catalytic activity,positive regulation of transcription, DNA-templated,positive regulation of RNA polymerase II transcriptional preinitiation complex assembly
siSec23a / siNon	P61514	P61514	-0.560933	0.560933	0.000193489	0.00726365	24	P61514	Rpl37a	60S ribosomal protein L37a	RL37A_MOUSE	3	-32.2136	0.677864	siSec23a	siNon	nucleus,focal adhesion,cytosolic large ribosomal subunit,extracellular exosome	RNA binding,structural constituent of ribosome,metal ion binding	translation
siSec23a / siNon	P97863	P97863	-0.0686369	0.0686369	0.000195495	0.00731531	174	P97863	Nfib	Nuclear factor 1 B-type	NFIB_MOUSE	16	-4.64615	0.953538	siSec23a	siNon	fibrillar center,nucleus,cerebellar mossy fiber	RNA polymerase II core promoter proximal region sequence-specific DNA binding,RNA polymerase II transcription factor activity, sequence-specific DNA binding,transcriptional activator activity, RNA polymerase II core promoter proximal region sequence-specific binding,RNA polymerase II transcription corepressor activity,DNA binding	negative regulation of transcription from RNA polymerase II promoter,chondrocyte differentiation,DNA replication,transcription from RNA polymerase II promoter,negative regulation of cell proliferation,glial cell differentiation,principal sensory nucleus of trigeminal nerve development,anterior commissure morphogenesis,lung development,forebrain development,hindbrain development,negative regulatio…
siSec23b / siNon	P26443	P26443	0.116814	0.116814	0.0001962	0.00731807	288	P26443	Glud1	Glutamate dehydrogenase 1, mitochondrial	DHE3_MOUSE	25	8.43378	1.08434	siSec23b	siNon	cytoplasm,mitochondrion,mitochondrial inner membrane,mitochondrial matrix	glutamate dehydrogenase (NAD+) activity,glutamate dehydrogenase [NAD(P)+] activity,protein binding,ATP binding,GTP binding,enzyme binding,ADP binding,NAD+ binding,leucine binding	glutamate biosynthetic process,glutamate catabolic process,glutamine metabolic process,long-term memory,response to aluminum ion,cerebellum development,positive regulation of insulin secretion,oxidation-reduction process,tricarboxylic acid metabolic process
siSec23a / siNon	P05202	P05202	-0.0710985	0.0710985	0.000198421	0.00737717	294	P05202	Got2	Aspartate aminotransferase, mitochondrial	AATM_MOUSE	28	-4.80871	0.951913	siSec23a	siNon	mitochondrion,mitochondrial inner membrane,mitochondrial matrix,plasma membrane,cell surface,perikaryon,myelin sheath,protein complex,extracellular exosome	RNA binding,L-aspartate:2-oxoglutarate aminotransferase activity,phospholipid binding,kynurenine-oxoglutarate transaminase activity,amino acid binding,enzyme binding,pyridoxal phosphate binding,protein homodimerization activity,L-phenylalanine:2-oxoglutarate aminotransferase activity	2-oxoglutarate metabolic process,oxaloacetate metabolic process,aspartate metabolic process,aspartate biosynthetic process,aspartate catabolic process,glutamate metabolic process,fatty acid transport,glutamate catabolic process to aspartate,glutamate catabolic process to 2-oxoglutarate,response to ethanol,L-kynurenine metabolic process
siSec23a / siNon	Q9CVB6	Q9CVB6	0.0552158	0.0552158	0.00019932	0.00738692	264	Q9CVB6	Arpc2	Actin-related protein 2/3 complex subunit 2	ARPC2_MOUSE	28	3.90145	1.03901	siSec23a	siNon	endosome,Arp2/3 protein complex,plasma membrane,focal adhesion,cell leading edge,muscle cell projection membrane,neuron projection,synapse,extracellular exosome	structural constituent of cytoskeleton,protein binding,actin filament binding	positive regulation of lamellipodium assembly,actin filament polymerization,positive regulation of actin filament polymerization,Arp2/3 complex-mediated actin nucleation,positive regulation of substrate adhesion-dependent cell spreading
siSec23b / siSec23a	P70349	P70349	0.103357	0.103357	0.000201244	0.0074345	144	P70349	Hint1	Histidine triad nucleotide-binding protein 1	HINT1_MOUSE	8	7.42702	1.07427	siSec23b	siSec23a	histone deacetylase complex,nucleus,cytosol,plasma membrane,extracellular exosome	nucleotide binding,hydrolase activity	transcription, DNA-templated,regulation of transcription, DNA-templated,purine ribonucleotide catabolic process,positive regulation of calcium-mediated signaling,intrinsic apoptotic signaling pathway by p53 class mediator
siSec23b / siNon	Q9ERL9	Q9ERL9	-0.491119	0.491119	0.000203468	0.0074928	36	Q9ERL9	Gucy1a3	Guanylate cyclase soluble subunit alpha-3	GCYA3_MOUSE	6	-28.8527	0.711473	siSec23b	siNon	plasma membrane,guanylate cyclase complex, soluble	guanylate cyclase activity,GTP binding,adenylate cyclase activity	cGMP biosynthetic process,signal transduction,regulation of blood pressure,positive regulation of cGMP biosynthetic process,intracellular signal transduction,response to defense-related host nitric oxide production,relaxation of vascular smooth muscle
siSec23a / siNon	Q9CZM2	Q9CZM2	0.0753865	0.0753865	0.000206276	0.00757214	108	Q9CZM2	Rpl15	60S ribosomal protein L15	RL15_MOUSE	11	5.36433	1.05364	siSec23a	siNon	nucleus,membrane,cytosolic large ribosomal subunit,A band,extracellular exosome	RNA binding,structural constituent of ribosome,cadherin binding	cytoplasmic translation,response to ethanol
siSec23a / siNon	P14206	P14206	0.0384174	0.0384174	0.000209734	0.00767481	264	P14206	Rpsa	40S ribosomal protein SA	RSSA_MOUSE	21	2.69867	1.02699	siSec23a	siNon	basement membrane,nucleus,cytoplasm,plasma membrane,small ribosomal subunit,membrane,cytosolic small ribosomal subunit,90S preribosome,neuronal cell body,extracellular exosome	RNA binding,structural constituent of ribosome,laminin receptor activity,ribosome binding,laminin binding	ribosomal small subunit assembly,endonucleolytic cleavage in ITS1 to separate SSU-rRNA from 5.8S rRNA and LSU-rRNA from tricistronic rRNA transcript (SSU-rRNA, 5.8S rRNA, LSU-rRNA),endonucleolytic cleavage to generate mature 3'-end of SSU-rRNA from (SSU-rRNA, 5.8S rRNA, LSU-rRNA),rRNA export from nucleus,translation,single organismal cell-cell adhesion,epithelial cell differentiation
siSec23a / siNon	Q8CI94	Q8CI94	0.0469049	0.0469049	0.0002107	0.00768593	426	Q8CI94	Pygb	Glycogen phosphorylase, brain form	PYGB_MOUSE	43	3.30463	1.03305	siSec23a	siNon	cytoplasm,membrane,axon,extracellular exosome	glycogen phosphorylase activity,pyridoxal phosphate binding	glycogen catabolic process
siSec23b / siSec23a	Q6PGC1	Q6PGC1	-0.0685541	0.0685541	0.000213089	0.00774868	150	Q6PGC1	Dhx29	ATP-dependent RNA helicase Dhx29	DHX29_MOUSE	25	-4.64068	0.953593	siSec23b	siSec23a	mitochondrion,eukaryotic 43S preinitiation complex	RNA binding,translation initiation factor activity,ATP-dependent RNA helicase activity,ATP binding,ribosomal small subunit binding,cadherin binding	RNA processing,translational initiation
siSec23a / siNon	O08810	O08810	-0.0188459	0.0188459	0.000215704	0.00781927	516	O08810	Eftud2	116 kDa U5 small nuclear ribonucleoprotein component	U5S1_MOUSE	50	-1.29781	0.987022	siSec23a	siNon	nucleus,nucleoplasm,cytosol,Cajal body,membrane,nuclear speck,extracellular matrix,U4/U6 x U5 tri-snRNP complex,catalytic step 2 spliceosome	RNA binding,GTPase activity,GTP binding	mRNA processing,RNA splicing
[truncated: 16,180 more rows]

## Sheet: Cumulative Dist.
Comparison..group1.group2.	ProteinGroups	AVG.Log2.Ratio	Genes	rank	reg
siSec23b / siSec23a	Q07646	2.66028	Mest	1	others
[truncated: 5,499 more rows]

## Sheet: GOEnrichment(GSEA)
GO.ID	Term	Annotated	Significant	Expected	classic	p.adjust	cond
[truncated: 200 more rows]
